# Supplementary material for: Identification and Development of Subtypes With Poor Prognosis in Pan-Gynecological Cancer Based on Gene Expression in the Glycolysis-Cholesterol Synthesis Axis
Source: Front Oncol. 2021 Mar 24;11:636565. doi: 10.3389/fonc.2021.636565 (PMC8025671; doi:10.3389/fonc.2021.636565)
Supplement: Supplementary file 2 [file Table_2.xlsx]

## Sheet: OV_CESC_UCEC
Samples	code	OS.time	OS	PFI.time	PFI	DSS.time	DSS	DFI.time	DFI	type
TCGA-04-1331-01	OV	1336	1	459	1	1336	1	459	1	Cholesterol
TCGA-04-1332-01	OV	1247	1	393	1	1247	1	NA	NA	Quiescent
TCGA-04-1338-01	OV	1418	0	380	1	1418	0	NA	NA	Quiescent
TCGA-04-1341-01	OV	33	0	33	0	33	0	33	0	Glycolysis
TCGA-04-1343-01	OV	361	1	361	1	361	1	NA	NA	Mixed
TCGA-04-1347-01	OV	1919	0	1919	0	1919	0	NA	NA	Quiescent
TCGA-04-1350-01	OV	1946	1	111	1	1946	1	NA	NA	Quiescent
TCGA-04-1356-01	OV	1499	1	156	1	1499	1	NA	NA	Cholesterol
TCGA-04-1361-01	OV	989	0	927	1	989	0	NA	NA	Quiescent
TCGA-04-1362-01	OV	1348	1	223	1	1348	1	NA	NA	Quiescent
TCGA-04-1364-01	OV	1024	1	288	1	1024	1	NA	NA	Quiescent
TCGA-04-1365-01	OV	2329	0	1328	1	2329	0	1328	1	Mixed
TCGA-04-1514-01	OV	1720	1	1221	1	1720	0	1221	1	Cholesterol
TCGA-04-1519-01	OV	24	0	24	0	24	0	NA	NA	Quiescent
TCGA-04-1530-01	OV	3622	1	350	1	3622	1	350	1	Mixed
TCGA-04-1536-01	OV	885	1	498	1	885	1	NA	NA	Cholesterol
TCGA-04-1542-01	OV	2561	1	1020	1	2561	1	1020	1	Quiescent
TCGA-04-1648-01	OV	871	1	412	1	871	NA	NA	NA	Quiescent
TCGA-04-1651-01	OV	1102	1	990	1	1102	NA	NA	NA	Mixed
TCGA-04-1655-01	OV	1380	1	819	1	1380	NA	NA	NA	Quiescent
TCGA-09-0364-01	OV	887	1	395	1	887	1	395	1	Quiescent
TCGA-09-0366-01	OV	1757	1	190	1	1757	1	NA	NA	Cholesterol
TCGA-09-0367-01	OV	547	1	547	1	547	1	NA	NA	Mixed
TCGA-09-0369-01	OV	1082	1	274	1	1082	1	274	1	Cholesterol
TCGA-09-1659-01	OV	304	1	304	1	304	1	NA	NA	Cholesterol
TCGA-09-1661-01	OV	1169	1	1169	1	1169	1	NA	NA	Quiescent
TCGA-09-1662-01	OV	2717	1	1046	1	2717	1	NA	NA	Mixed
TCGA-09-1665-01	OV	1266	1	468	1	1266	1	468	1	Quiescent
TCGA-09-1666-01	OV	1752	0	480	1	1752	0	480	1	Cholesterol
TCGA-09-1667-01	OV	1882	0	460	1	1882	0	460	1	Quiescent
TCGA-09-1668-01	OV	1684	0	1684	0	1684	0	1684	0	Cholesterol
TCGA-09-1669-01	OV	928	0	928	0	928	0	928	0	Mixed
TCGA-09-1670-01	OV	547	0	547	1	547	0	547	1	Mixed
TCGA-09-1673-01	OV	92	0	92	0	92	0	NA	NA	Quiescent
TCGA-09-2044-01	OV	186	0	186	0	186	0	186	0	Mixed
TCGA-09-2045-01	OV	1069	1	631	1	1069	1	NA	NA	Cholesterol
TCGA-09-2048-01	OV	138	1	138	1	138	1	NA	NA	Cholesterol
TCGA-09-2051-01	OV	1919	0	583	1	1919	0	583	1	Mixed
TCGA-09-2053-01	OV	1209	0	1209	0	1209	0	1209	0	Quiescent
TCGA-09-2054-01	OV	637	1	637	1	637	1	NA	NA	Glycolysis
TCGA-09-2056-01	OV	379	0	379	0	379	0	379	0	Cholesterol
TCGA-10-0927-01	OV	2490	1	1001	1	2490	1	1001	1	Quiescent
TCGA-10-0928-01	OV	563	1	563	1	563	1	NA	NA	Mixed
TCGA-10-0931-01	OV	1000	1	300	1	1000	1	300	1	Cholesterol
TCGA-10-0933-01	OV	446	1	356	1	446	1	356	1	Quiescent
TCGA-10-0936-01	OV	1123	1	1123	1	1123	1	NA	NA	Cholesterol
TCGA-10-0937-01	OV	608	1	235	1	608	1	235	1	Cholesterol
TCGA-10-0938-01	OV	636	1	362	1	636	1	NA	NA	Quiescent
TCGA-13-0714-01	OV	189	1	110	1	189	1	NA	NA	Mixed
TCGA-13-0720-01	OV	1355	1	292	1	1355	1	292	1	Mixed
TCGA-13-0724-01	OV	83	1	83	1	83	1	NA	NA	Quiescent
TCGA-13-0725-01	OV	377	1	190	1	377	1	190	1	Cholesterol
TCGA-13-0726-01	OV	949	1	392	1	949	1	392	1	Mixed
TCGA-13-0727-01	OV	462	1	253	1	462	1	253	1	Mixed
TCGA-13-0730-01	OV	542	1	542	0	542	NA	NA	NA	Mixed
TCGA-13-0762-01	OV	3400	0	1003	1	3400	0	1003	1	Cholesterol
TCGA-13-0765-01	OV	1389	1	668	1	1389	1	668	1	Mixed
TCGA-13-0766-01	OV	1725	1	628	1	1725	1	628	1	Mixed
TCGA-13-0768-01	OV	1784	1	398	1	1784	1	398	1	Glycolysis
TCGA-13-0795-01	OV	619	1	325	1	619	1	325	1	Quiescent
TCGA-13-0797-01	OV	2121	0	525	1	2121	0	525	1	Mixed
TCGA-13-0800-01	OV	2661	0	1396	1	2661	0	1396	1	Quiescent
TCGA-13-0804-01	OV	1073	1	329	1	1073	1	329	1	Cholesterol
TCGA-13-0883-01	OV	2097	1	819	1	2097	1	819	1	Glycolysis
TCGA-13-0884-01	OV	3260	1	1251	1	3260	1	1251	1	Quiescent
TCGA-13-0885-01	OV	3388	0	3388	0	3388	0	3388	0	Cholesterol
TCGA-13-0886-01	OV	4665	0	4665	0	4665	0	4665	0	Cholesterol
TCGA-13-0887-01	OV	2028	1	514	1	2028	1	514	1	Mixed
TCGA-13-0888-01	OV	2811	1	2811	0	2811	0	NA	NA	Quiescent
TCGA-13-0891-01	OV	3128	1	762	1	3128	1	NA	NA	Mixed
TCGA-13-0893-01	OV	1319	1	461	1	1319	1	NA	NA	Cholesterol
TCGA-13-0897-01	OV	2182	1	554	1	2182	1	554	1	Cholesterol
TCGA-13-0900-01	OV	4077	0	4077	0	4077	0	4077	0	Cholesterol
TCGA-13-0901-01	OV	589	0	390	1	589	0	390	1	Quiescent
TCGA-13-0905-01	OV	3746	0	1535	1	3746	0	1535	1	Mixed
TCGA-13-0906-01	OV	3619	0	3619	0	3619	0	3619	0	Mixed
TCGA-13-0908-01	OV	1843	1	552	1	1843	1	NA	NA	Quiescent
TCGA-13-0911-01	OV	1355	1	279	1	1355	1	NA	NA	Mixed
TCGA-13-0916-01	OV	1785	0	1785	0	1785	0	1785	0	Mixed
TCGA-13-0920-01	OV	1484	1	297	1	1484	1	297	1	Quiescent
TCGA-13-0923-01	OV	2547	0	1719	1	2547	0	1719	1	Quiescent
TCGA-13-0924-01	OV	2614	0	962	1	2614	0	NA	NA	Mixed
TCGA-13-1403-01	OV	2345	1	418	1	2345	1	418	1	Mixed
TCGA-13-1404-01	OV	2469	0	1581	1	2469	0	1581	1	Cholesterol
TCGA-13-1405-01	OV	868	1	228	1	868	1	NA	NA	Mixed
TCGA-13-1407-01	OV	2534	0	1333	1	2534	0	1333	1	Quiescent
TCGA-13-1408-01	OV	1680	1	765	1	1680	1	NA	NA	Glycolysis
TCGA-13-1409-01	OV	1742	1	690	1	1742	1	NA	NA	Quiescent
TCGA-13-1410-01	OV	2464	0	319	1	2464	0	NA	NA	Mixed
TCGA-13-1411-01	OV	531	1	238	1	531	1	NA	NA	Quiescent
TCGA-13-1477-01	OV	1662	1	235	1	1662	1	NA	NA	Quiescent
TCGA-13-1483-01	OV	895	1	297	1	895	1	NA	NA	Cholesterol
TCGA-13-1485-01	OV	629	1	170	1	629	1	NA	NA	Quiescent
TCGA-13-1487-01	OV	681	1	412	1	681	1	NA	NA	Quiescent
TCGA-13-1488-01	OV	2154	1	351	1	2154	1	NA	NA	Mixed
TCGA-13-1489-01	OV	2553	1	806	1	2553	0	806	1	Cholesterol
TCGA-13-1492-01	OV	3819	1	3819	0	3819	0	3819	0	Glycolysis
TCGA-13-1495-01	OV	2749	1	977	1	2749	1	977	1	Mixed
TCGA-13-1496-01	OV	129	1	129	0	129	NA	NA	NA	Mixed
TCGA-13-1497-01	OV	3871	0	813	1	3871	0	813	1	Mixed
TCGA-13-1498-01	OV	2012	1	534	1	2012	1	NA	NA	Cholesterol
TCGA-13-1499-01	OV	3500	0	583	1	3500	0	583	1	Quiescent
TCGA-13-1501-01	OV	1314	1	392	1	1314	1	NA	NA	Mixed
TCGA-13-1505-01	OV	1998	0	1561	1	1998	0	1561	1	Quiescent
TCGA-13-1506-01	OV	1039	1	666	1	1039	1	666	1	Mixed
TCGA-13-1507-01	OV	1993	1	324	1	1993	1	324	1	Quiescent
TCGA-13-1509-01	OV	2438	0	578	1	2438	0	NA	NA	Glycolysis
TCGA-13-1510-01	OV	1359	1	1189	1	1359	1	NA	NA	Cholesterol
TCGA-13-1511-01	OV	1650	1	459	1	1650	1	NA	NA	Mixed
TCGA-13-1512-01	OV	442	0	427	1	442	0	NA	NA	Mixed
TCGA-13-2060-01	OV	2369	0	1475	1	2369	0	NA	NA	Quiescent
TCGA-13-A5FT-01	OV	2143	0	2143	0	2143	0	2143	0	Mixed
TCGA-20-0987-01	OV	701	1	442	1	701	1	NA	NA	Mixed
TCGA-20-0991-01	OV	797	0	797	0	797	0	797	0	Cholesterol
TCGA-20-1682-01	OV	837	0	837	0	837	0	837	0	Cholesterol
TCGA-20-1683-01	OV	772	0	618	1	772	0	NA	NA	Mixed
TCGA-20-1686-01	OV	89	0	89	0	89	0	89	0	Quiescent
TCGA-20-1687-01	OV	81	0	81	0	81	0	NA	NA	Cholesterol
TCGA-23-1021-01	OV	1446	1	1446	1	1446	1	NA	NA	Mixed
TCGA-23-1022-01	OV	1511	1	450	1	1511	1	450	1	Cholesterol
TCGA-23-1023-01	OV	1233	0	490	1	1233	0	490	1	Cholesterol
TCGA-23-1024-01	OV	468	0	468	0	468	0	NA	NA	Cholesterol
TCGA-23-1026-01	OV	816	0	797	1	816	0	797	1	Mixed
TCGA-23-1027-01	OV	976	1	114	1	976	NA	NA	NA	Mixed
TCGA-23-1028-01	OV	1503	0	133	1	1503	0	133	1	Mixed
TCGA-23-1029-01	OV	268	0	268	0	268	0	268	0	Quiescent
TCGA-23-1030-01	OV	886	0	544	1	886	0	544	1	Quiescent
TCGA-23-1107-01	OV	9	1	9	1	9	1	NA	NA	Mixed
TCGA-23-1109-01	OV	1562	1	987	1	1562	1	NA	NA	Quiescent
TCGA-23-1110-01	OV	1658	0	326	1	1658	0	326	1	Mixed
TCGA-23-1111-01	OV	98	0	98	0	98	0	NA	NA	Glycolysis
TCGA-23-1113-01	OV	949	1	949	1	949	1	NA	NA	Mixed
TCGA-23-1114-01	OV	2089	1	634	1	2089	1	634	1	Quiescent
TCGA-23-1116-01	OV	592	1	286	1	592	1	286	1	Quiescent
TCGA-23-1118-01	OV	2616	0	2616	0	2616	0	2616	0	Mixed
TCGA-23-1119-01	OV	3953	0	3378	1	3953	0	3378	1	Glycolysis
TCGA-23-1120-01	OV	130	0	130	0	130	0	130	0	Cholesterol
TCGA-23-1122-01	OV	1189	1	447	1	1189	1	447	1	Glycolysis
TCGA-23-1123-01	OV	1018	1	1018	1	1018	1	NA	NA	Quiescent
TCGA-23-1809-01	OV	16	0	16	0	16	0	NA	NA	Glycolysis
TCGA-23-2077-01	OV	3525	0	1232	1	3525	0	1232	1	Quiescent
TCGA-23-2078-01	OV	2661	0	2661	0	2661	0	2661	0	Glycolysis
TCGA-23-2084-01	OV	1516	1	619	1	1516	1	NA	NA	Mixed
TCGA-24-0966-01	OV	232	0	232	0	232	0	NA	NA	Cholesterol
TCGA-24-0970-01	OV	354	1	280	1	354	1	NA	NA	Mixed
TCGA-24-0979-01	OV	1264	1	428	1	1264	1	NA	NA	Glycolysis
TCGA-24-0982-01	OV	679	1	153	1	679	1	153	1	Quiescent
TCGA-24-1103-01	OV	1646	1	678	1	1646	1	678	1	Mixed
TCGA-24-1104-01	OV	1933	1	959	1	1933	1	NA	NA	Mixed
TCGA-24-1105-01	OV	1442	1	470	1	1442	1	470	1	Glycolysis
TCGA-24-1413-01	OV	192	0	192	0	192	0	192	0	Mixed
TCGA-24-1416-01	OV	194	0	194	0	194	0	NA	NA	Mixed
TCGA-24-1417-01	OV	238	0	238	0	238	0	NA	NA	Mixed
TCGA-24-1418-01	OV	243	0	243	0	243	0	243	0	Glycolysis
TCGA-24-1419-01	OV	239	0	239	0	239	0	239	0	Cholesterol
TCGA-24-1422-01	OV	23	1	23	0	23	NA	NA	NA	Quiescent
TCGA-24-1423-01	OV	190	0	190	0	190	0	190	0	Mixed
TCGA-24-1424-01	OV	183	0	183	0	183	0	183	0	Glycolysis
TCGA-24-1425-01	OV	181	0	181	0	181	0	181	0	Glycolysis
TCGA-24-1426-01	OV	163	0	163	0	163	0	163	0	Quiescent
TCGA-24-1427-01	OV	147	0	147	0	147	0	NA	NA	Glycolysis
TCGA-24-1428-01	OV	529	0	448	1	529	0	448	1	Mixed
TCGA-24-1430-01	OV	863	1	449	1	863	1	449	1	Cholesterol
TCGA-24-1431-01	OV	567	1	199	1	567	1	NA	NA	Cholesterol
TCGA-24-1434-01	OV	568	1	337	1	568	1	NA	NA	Glycolysis
TCGA-24-1435-01	OV	1324	1	505	1	1324	1	505	1	Cholesterol
TCGA-24-1464-01	OV	379	1	323	1	379	1	NA	NA	Quiescent
TCGA-24-1467-01	OV	3224	1	1253	1	3224	1	1253	1	Quiescent
TCGA-24-1469-01	OV	277	0	277	0	277	0	277	0	Glycolysis
TCGA-24-1470-01	OV	105	0	105	0	105	0	105	0	Quiescent
TCGA-24-1471-01	OV	36	0	36	0	36	0	NA	NA	Quiescent
TCGA-24-1474-01	OV	676	1	332	1	676	1	NA	NA	Quiescent
TCGA-24-1544-01	OV	820	1	643	1	820	1	NA	NA	Glycolysis
TCGA-24-1546-01	OV	1955	1	1955	0	1955	NA	NA	NA	Mixed
TCGA-24-1549-01	OV	1721	1	1042	1	1721	1	1042	1	Glycolysis
TCGA-24-1550-01	OV	1249	1	892	1	1249	1	892	1	Glycolysis
TCGA-24-1551-01	OV	1579	1	764	1	1579	1	764	1	Glycolysis
TCGA-24-1552-01	OV	1259	1	403	1	1259	1	403	1	Glycolysis
TCGA-24-1553-01	OV	1767	1	553	1	1767	1	553	1	Quiescent
TCGA-24-1557-01	OV	1213	1	447	1	1213	1	NA	NA	Mixed
TCGA-24-1558-01	OV	594	1	273	1	594	1	NA	NA	Cholesterol
TCGA-24-1560-01	OV	1341	1	143	1	1341	1	143	1	Glycolysis
TCGA-24-1562-01	OV	1384	1	229	1	1384	1	229	1	Mixed
TCGA-24-1563-01	OV	1451	1	396	1	1451	1	396	1	Cholesterol
TCGA-24-1565-01	OV	312	1	145	1	312	1	NA	NA	Quiescent
TCGA-24-1567-01	OV	524	1	319	1	524	1	NA	NA	Quiescent
TCGA-24-1603-01	OV	2742	1	992	1	2742	1	992	1	Glycolysis
TCGA-24-1604-01	OV	2688	1	2688	1	2688	1	NA	NA	Glycolysis
TCGA-24-1616-01	OV	1163	1	405	1	1163	1	405	1	Cholesterol
TCGA-24-1842-01	OV	253	0	253	0	253	0	253	0	Mixed
TCGA-24-1843-01	OV	106	0	106	0	106	0	106	0	Glycolysis
TCGA-24-1844-01	OV	113	0	113	0	113	0	NA	NA	Quiescent
TCGA-24-1845-01	OV	116	0	116	0	116	0	NA	NA	Cholesterol
TCGA-24-1846-01	OV	133	0	133	0	133	0	NA	NA	Cholesterol
TCGA-24-1847-01	OV	343	0	343	0	343	0	NA	NA	Mixed
TCGA-24-1850-01	OV	168	0	168	0	168	0	168	0	Glycolysis
TCGA-24-1923-01	OV	690	1	343	1	690	1	343	1	Cholesterol
TCGA-24-1924-01	OV	919	1	320	1	919	1	320	1	Glycolysis
TCGA-24-1928-01	OV	336	1	70	1	336	1	NA	NA	Glycolysis
TCGA-24-1930-01	OV	2467	1	544	1	2467	1	544	1	Cholesterol
TCGA-24-2020-01	OV	4624	1	723	1	4624	1	723	1	Quiescent
TCGA-24-2023-01	OV	1364	1	1069	1	1364	1	1069	1	Mixed
TCGA-24-2024-01	OV	1769	1	421	1	1769	1	421	1	Quiescent
TCGA-24-2026-01	OV	1059	1	1059	0	1059	NA	NA	NA	Quiescent
TCGA-24-2027-01	OV	3337	1	617	1	3337	1	NA	NA	Mixed
TCGA-24-2033-01	OV	562	1	351	1	562	1	NA	NA	Quiescent
TCGA-24-2035-01	OV	857	1	287	1	857	1	NA	NA	Quiescent
TCGA-24-2036-01	OV	1947	1	914	1	1947	1	914	1	Quiescent
TCGA-24-2038-01	OV	1354	1	1169	1	1354	1	1169	1	Quiescent
TCGA-24-2254-01	OV	1736	1	606	1	1736	1	606	1	Quiescent
TCGA-24-2261-01	OV	24	1	24	1	24	1	NA	NA	Glycolysis
TCGA-24-2262-01	OV	11	1	11	1	11	1	NA	NA	Mixed
TCGA-24-2267-01	OV	1446	1	512	1	1446	1	512	1	Glycolysis
TCGA-24-2271-01	OV	962	1	827	1	962	1	NA	NA	Mixed
TCGA-24-2280-01	OV	2143	0	535	1	2143	0	535	1	Quiescent
TCGA-24-2281-01	OV	1357	0	1357	0	1357	0	1357	0	Mixed
TCGA-24-2288-01	OV	25	1	25	1	25	1	NA	NA	Mixed
TCGA-24-2289-01	OV	2049	1	568	1	2049	1	NA	NA	Glycolysis
TCGA-24-2290-01	OV	1102	1	324	1	1102	1	324	1	Mixed
TCGA-24-2293-01	OV	506	1	506	0	506	NA	NA	NA	Cholesterol
TCGA-24-2297-01	OV	1699	1	1699	0	1699	NA	1699	0	Mixed
TCGA-24-2298-01	OV	1620	1	469	1	1620	1	469	1	Glycolysis
TCGA-25-1312-01	OV	31	1	31	0	31	NA	NA	NA	Quiescent
TCGA-25-1313-01	OV	820	1	394	1	820	1	NA	NA	Cholesterol
TCGA-25-1315-01	OV	1583	1	153	1	1583	1	NA	NA	Mixed
TCGA-25-1316-01	OV	1279	1	276	1	1279	1	NA	NA	Cholesterol
TCGA-25-1317-01	OV	61	1	61	0	61	NA	NA	NA	Glycolysis
TCGA-25-1318-01	OV	1064	1	185	1	1064	1	NA	NA	Glycolysis
TCGA-25-1319-01	OV	1977	1	730	1	1977	NA	NA	NA	Glycolysis
TCGA-25-1320-01	OV	1155	1	424	1	1155	1	NA	NA	Glycolysis
TCGA-25-1321-01	OV	1033	1	454	1	1033	1	454	1	Glycolysis
TCGA-25-1322-01	OV	91	1	91	1	91	1	NA	NA	Mixed
TCGA-25-1323-01	OV	395	1	365	1	395	1	365	1	Glycolysis
TCGA-25-1326-01	OV	1249	1	396	1	1249	1	NA	NA	Mixed
TCGA-25-1328-01	OV	2009	1	244	1	2009	1	NA	NA	Glycolysis
TCGA-25-1329-01	OV	457	1	457	0	457	NA	NA	NA	Mixed
TCGA-25-1623-01	OV	565	1	342	1	565	1	NA	NA	Glycolysis
TCGA-25-1626-01	OV	518	1	318	1	518	1	NA	NA	Quiescent
TCGA-25-1627-01	OV	394	1	394	0	394	NA	NA	NA	Mixed
TCGA-25-1628-01	OV	627	1	287	1	627	1	NA	NA	Quiescent
TCGA-25-1630-01	OV	1162	1	1162	0	1162	NA	1162	0	Mixed
TCGA-25-1631-01	OV	9	1	9	0	9	0	NA	NA	Mixed
TCGA-25-1632-01	OV	1799	1	537	1	1799	1	NA	NA	Quiescent
TCGA-25-1633-01	OV	1891	1	616	1	1891	1	616	1	Quiescent
TCGA-25-1634-01	OV	1091	1	380	1	1091	1	380	1	Quiescent
TCGA-25-1635-01	OV	1583	1	614	1	1583	1	614	1	Mixed
TCGA-25-1870-01	OV	455	1	243	1	455	1	NA	NA	Quiescent
TCGA-25-1877-01	OV	730	1	549	1	730	1	549	1	Glycolysis
TCGA-25-2042-01	OV	396	1	396	1	396	1	NA	NA	Mixed
TCGA-25-2391-01	OV	1492	1	1492	0	1492	0	1492	0	Mixed
TCGA-25-2392-01	OV	31	1	31	0	31	NA	NA	NA	Quiescent
TCGA-25-2393-01	OV	1157	1	305	1	1157	1	NA	NA	Mixed
TCGA-25-2396-01	OV	92	1	92	0	92	NA	NA	NA	Mixed
TCGA-25-2398-01	OV	1369	1	577	1	1369	1	577	1	Quiescent
TCGA-25-2399-01	OV	608	1	243	1	608	1	NA	NA	Quiescent
TCGA-25-2400-01	OV	1278	1	577	1	1278	1	577	1	Mixed
TCGA-25-2401-01	OV	90	1	90	0	90	NA	NA	NA	Mixed
TCGA-25-2404-01	OV	883	1	426	1	883	1	426	1	Mixed
TCGA-25-2409-01	OV	821	1	304	1	821	1	NA	NA	Cholesterol
TCGA-29-1688-01	OV	2400	1	184	1	2400	1	NA	NA	Mixed
TCGA-29-1690-01	OV	1448	1	1448	1	1448	1	NA	NA	Quiescent
TCGA-29-1691-01	OV	1470	1	613	1	1470	1	613	1	Quiescent
TCGA-29-1693-01	OV	3096	0	694	1	3096	0	694	1	Cholesterol
TCGA-29-1694-01	OV	1187	1	1187	1	1187	1	NA	NA	Cholesterol
TCGA-29-1695-01	OV	1229	1	1229	0	1229	NA	NA	NA	Glycolysis
TCGA-29-1696-01	OV	1032	1	342	1	1032	1	NA	NA	Mixed
TCGA-29-1697-01	OV	949	1	500	1	949	1	500	1	Mixed
TCGA-29-1701-01	OV	515	1	298	1	515	1	NA	NA	Cholesterol
TCGA-29-1703-01	OV	1815	1	324	1	1815	1	324	1	Glycolysis
TCGA-29-1705-01	OV	555	1	283	1	555	1	283	1	Mixed
TCGA-29-1710-01	OV	951	1	315	1	951	1	NA	NA	Glycolysis
TCGA-29-1711-01	OV	1053	0	1053	0	1053	0	1053	0	Cholesterol
TCGA-29-1761-01	OV	528	1	528	1	528	1	NA	NA	Cholesterol
TCGA-29-1762-01	OV	2634	1	1375	1	2634	1	NA	NA	Mixed
TCGA-29-1763-01	OV	2032	0	428	1	2032	0	428	1	Mixed
TCGA-29-1766-01	OV	1199	1	672	1	1199	1	NA	NA	Quiescent
TCGA-29-1768-01	OV	952	1	547	1	952	1	NA	NA	Cholesterol
TCGA-29-1769-01	OV	699	0	699	0	699	0	699	0	Cholesterol
TCGA-29-1770-01	OV	741	0	377	1	741	0	377	1	Mixed
TCGA-29-1774-01	OV	527	0	234	1	527	0	NA	NA	Quiescent
TCGA-29-1776-01	OV	360	0	360	0	360	0	NA	NA	Cholesterol
TCGA-29-1777-01	OV	374	0	374	0	374	0	NA	NA	Mixed
TCGA-29-1778-01	OV	454	0	454	0	454	0	454	0	Quiescent
TCGA-29-1781-01	OV	255	0	255	0	255	0	255	0	Mixed
TCGA-29-1783-01	OV	220	0	220	0	220	0	NA	NA	Quiescent
TCGA-29-1784-01	OV	163	0	163	0	163	0	163	0	Mixed
TCGA-29-1785-01	OV	1104	1	473	1	1104	NA	473	1	Cholesterol
TCGA-29-2414-01	OV	2621	1	552	1	2621	1	552	1	Glycolysis
TCGA-29-2425-01	OV	1977	0	1577	1	1977	0	1577	1	Quiescent
TCGA-29-2427-01	OV	1900	0	1582	1	1900	0	1582	1	Cholesterol
TCGA-29-2428-01	OV	1372	0	1372	0	1372	0	1372	0	Mixed
TCGA-29-A5NZ-01	OV	1088	1	358	1	1088	1	358	1	Quiescent
TCGA-2E-A9G8-01	UCEC	1249	0	335	1	1249	0	NA	NA	Mixed
TCGA-2W-A8YY-01	CESC	533	0	533	0	533	0	533	0	Mixed
TCGA-30-1714-01	OV	1158	1	241	1	1158	1	NA	NA	Cholesterol
TCGA-30-1718-01	OV	1579	1	896	1	1579	1	NA	NA	Glycolysis
TCGA-30-1853-01	OV	1103	1	634	1	1103	1	634	1	Quiescent
TCGA-30-1857-01	OV	8	1	8	1	8	1	NA	NA	Cholesterol
TCGA-30-1860-01	OV	1366	1	397	1	1366	1	397	1	Mixed
TCGA-30-1861-01	OV	1058	1	1058	0	1058	NA	NA	NA	Mixed
TCGA-30-1862-01	OV	186	1	186	1	186	1	NA	NA	Glycolysis
TCGA-30-1866-01	OV	1114	1	285	1	1114	1	NA	NA	Quiescent
TCGA-30-1891-01	OV	914	1	181	1	914	1	NA	NA	Mixed
TCGA-30-1892-01	OV	1484	1	253	1	1484	1	253	1	Mixed
TCGA-31-1944-01	OV	1386	0	678	1	1386	0	678	1	Mixed
TCGA-31-1946-01	OV	918	0	664	1	918	0	NA	NA	Mixed
TCGA-31-1950-01	OV	571	0	349	1	571	0	NA	NA	Mixed
TCGA-31-1951-01	OV	684	0	659	1	684	0	NA	NA	Glycolysis
TCGA-31-1953-01	OV	204	0	70	1	204	0	NA	NA	Mixed
TCGA-31-1956-01	OV	1342	0	1342	0	1342	0	NA	NA	Quiescent
TCGA-31-1959-01	OV	67	0	67	0	67	0	NA	NA	Mixed
TCGA-36-1568-01	OV	875	0	548	1	875	0	NA	NA	Mixed
TCGA-36-1569-01	OV	885	0	885	0	885	0	NA	NA	Quiescent
TCGA-36-1570-01	OV	655	0	375	1	655	0	NA	NA	Cholesterol
TCGA-36-1571-01	OV	695	1	375	1	695	1	375	1	Glycolysis
TCGA-36-1574-01	OV	686	0	648	1	686	0	648	1	Cholesterol
TCGA-36-1576-01	OV	915	0	817	1	915	0	817	1	Quiescent
TCGA-36-1577-01	OV	783	0	783	0	783	0	783	0	Glycolysis
TCGA-36-1580-01	OV	737	1	440	1	737	1	NA	NA	Glycolysis
TCGA-36-1581-01	OV	751	0	702	1	751	0	702	1	Mixed
TCGA-4E-A92E-01	UCEC	13	0	13	0	13	0	13	0	Quiescent
TCGA-4J-AA1J-01	CESC	542	0	542	0	542	0	542	0	Mixed
TCGA-57-1582-01	OV	731	1	731	1	731	1	NA	NA	Glycolysis
TCGA-57-1583-01	OV	346	1	346	1	346	1	NA	NA	Mixed
TCGA-57-1584-01	OV	643	0	530	1	643	0	NA	NA	Cholesterol
TCGA-57-1585-01	OV	53	1	53	1	53	1	NA	NA	Mixed
TCGA-57-1586-01	OV	679	0	259	1	679	0	NA	NA	Quiescent
TCGA-57-1993-01	OV	763	0	763	0	763	0	NA	NA	Glycolysis
TCGA-57-1994-01	OV	761	0	761	0	761	0	NA	NA	Glycolysis
TCGA-59-2348-01	OV	5481	0	5481	0	5481	0	5481	0	Mixed
TCGA-59-2350-01	OV	679	1	211	1	679	1	NA	NA	Mixed
TCGA-59-2351-01	OV	3532	0	2139	1	3532	0	2139	1	Glycolysis
TCGA-59-2352-01	OV	286	1	286	1	286	1	NA	NA	Quiescent
TCGA-59-2354-01	OV	1046	1	462	1	1046	1	NA	NA	Mixed
TCGA-59-2355-01	OV	65	1	65	1	65	1	NA	NA	Cholesterol
TCGA-59-2363-01	OV	165	0	165	0	165	0	165	0	Mixed
TCGA-59-A5PD-01	OV	624	1	145	1	624	1	145	1	Mixed
TCGA-5B-A90C-01	UCEC	1202	0	517	1	1202	0	NA	NA	Mixed
TCGA-5S-A9Q8-01	UCEC	313	0	313	0	313	0	313	0	Quiescent
TCGA-5X-AA5U-01	OV	361	0	361	0	361	0	361	0	Quiescent
TCGA-61-1721-01	OV	338	0	338	0	338	0	NA	NA	Quiescent
TCGA-61-1724-01	OV	637	1	637	1	637	1	NA	NA	Mixed
TCGA-61-1725-01	OV	956	0	844	1	956	0	NA	NA	Cholesterol
TCGA-61-1728-01	OV	848	0	533	1	848	0	NA	NA	Cholesterol
TCGA-61-1733-01	OV	967	0	175	1	967	0	NA	NA	Quiescent
TCGA-61-1736-01	OV	1484	1	764	1	1484	1	764	1	Mixed
TCGA-61-1737-01	OV	1364	0	1364	0	1364	0	NA	NA	Cholesterol
TCGA-61-1738-01	OV	1089	1	276	1	1089	1	NA	NA	Cholesterol
TCGA-61-1741-01	OV	1024	1	488	1	1024	1	488	1	Quiescent
TCGA-61-1900-01	OV	176	0	176	0	176	0	NA	NA	Quiescent
TCGA-61-1907-01	OV	952	0	743	1	952	0	NA	NA	Cholesterol
TCGA-61-1910-01	OV	1127	0	1127	0	1127	0	1127	0	Glycolysis
TCGA-61-1911-01	OV	1293	0	844	1	1293	0	844	1	Quiescent
TCGA-61-1914-01	OV	1722	0	1674	1	1722	0	1674	1	Cholesterol
TCGA-61-1918-01	OV	479	1	413	1	479	1	NA	NA	Cholesterol
TCGA-61-1919-01	OV	1161	1	439	1	1161	NA	439	1	Quiescent
TCGA-61-1995-01	OV	61	0	61	0	61	0	NA	NA	Glycolysis
TCGA-61-1998-01	OV	168	0	168	0	168	0	NA	NA	Cholesterol
TCGA-61-2000-01	OV	441	0	339	1	441	0	NA	NA	Mixed
TCGA-61-2002-01	OV	547	0	547	0	547	0	NA	NA	Mixed
TCGA-61-2003-01	OV	122	0	122	0	122	0	NA	NA	Mixed
TCGA-61-2008-01	OV	932	0	818	1	932	0	818	1	Mixed
TCGA-61-2009-01	OV	1212	0	101	1	1212	0	101	1	Quiescent
TCGA-61-2012-01	OV	932	0	932	0	932	0	NA	NA	Mixed
TCGA-61-2088-01	OV	145	0	145	0	145	0	NA	NA	Quiescent
TCGA-61-2092-01	OV	1573	0	1573	0	1573	0	1573	0	Glycolysis
TCGA-61-2097-01	OV	1844	0	1844	0	1844	0	1844	0	Glycolysis
TCGA-61-2098-01	OV	1993	0	1993	0	1993	0	1993	0	Quiescent
TCGA-61-2101-01	OV	1688	1	1688	1	1688	1	NA	NA	Glycolysis
TCGA-61-2102-01	OV	197	1	197	1	197	1	NA	NA	Quiescent
TCGA-61-2104-01	OV	2338	0	1680	1	2338	0	1680	1	Cholesterol
TCGA-61-2109-01	OV	629	1	465	1	629	1	NA	NA	Glycolysis
TCGA-61-2110-01	OV	1354	1	213	1	1354	1	NA	NA	Glycolysis
TCGA-61-2111-01	OV	3825	0	2205	1	3825	0	NA	NA	Cholesterol
TCGA-61-2113-01	OV	676	1	291	1	676	NA	NA	NA	Glycolysis
TCGA-A5-A0G1-01	UCEC	3251	1	3251	0	3251	0	3251	0	Mixed
TCGA-A5-A0G2-01	UCEC	4549	0	4549	0	4549	0	4549	0	Mixed
TCGA-A5-A0G3-01	UCEC	1428	0	795	1	1428	0	795	1	Mixed
TCGA-A5-A0G5-01	UCEC	1126	0	1126	0	1126	0	1126	0	Glycolysis
TCGA-A5-A0G9-01	UCEC	2540	0	2540	0	2540	0	2540	0	Mixed
TCGA-A5-A0GA-01	UCEC	543	1	543	1	543	1	NA	NA	Mixed
TCGA-A5-A0GB-01	UCEC	997	0	997	0	997	0	997	0	Mixed
TCGA-A5-A0GD-01	UCEC	3423	1	3423	0	3423	0	3423	0	Glycolysis
TCGA-A5-A0GE-01	UCEC	3205	0	3205	0	3205	0	3205	0	Cholesterol
TCGA-A5-A0GG-01	UCEC	3762	0	3762	0	3762	0	3762	0	Mixed
TCGA-A5-A0GH-01	UCEC	2254	0	2254	0	2254	0	2254	0	Cholesterol
TCGA-A5-A0GI-01	UCEC	2682	0	2682	0	2682	0	2682	0	Cholesterol
TCGA-A5-A0GJ-01	UCEC	2000	0	12	1	2000	0	12	1	Cholesterol
TCGA-A5-A0GM-01	UCEC	1841	0	1841	0	1841	0	1841	0	Glycolysis
TCGA-A5-A0GN-01	UCEC	1841	0	1841	0	1841	0	1841	0	Glycolysis
TCGA-A5-A0GP-01	UCEC	1416	0	1416	0	1416	0	1416	0	Mixed
TCGA-A5-A0GQ-01	UCEC	2247	0	2247	0	2247	0	2247	0	Cholesterol
TCGA-A5-A0GR-01	UCEC	1120	0	1120	0	1120	0	1120	0	Quiescent
TCGA-A5-A0GU-01	UCEC	860	0	860	0	860	0	860	0	Glycolysis
TCGA-A5-A0GV-01	UCEC	1643	0	304	1	1643	0	304	1	Quiescent
TCGA-A5-A0GW-01	UCEC	706	0	706	0	706	0	706	0	Glycolysis
TCGA-A5-A0GX-01	UCEC	2088	0	2088	0	2088	0	2088	0	Quiescent
TCGA-A5-A0R6-01	UCEC	1153	0	961	1	1153	0	1153	0	Cholesterol
TCGA-A5-A0R7-01	UCEC	535	0	535	0	535	0	535	0	Quiescent
TCGA-A5-A0R8-01	UCEC	596	0	42	1	596	0	42	1	Quiescent
TCGA-A5-A0R9-01	UCEC	749	0	749	0	749	0	749	0	Cholesterol
TCGA-A5-A0RA-01	UCEC	884	0	884	0	884	0	884	0	Quiescent
TCGA-A5-A0VO-01	UCEC	875	1	875	0	875	0	875	0	Glycolysis
TCGA-A5-A0VP-01	UCEC	1288	0	1288	0	1288	0	1288	0	Mixed
TCGA-A5-A0VQ-01	UCEC	485	0	485	0	485	0	485	0	Glycolysis
TCGA-A5-A1OF-01	UCEC	973	0	973	0	973	0	973	0	Mixed
TCGA-A5-A1OG-01	UCEC	973	1	337	1	973	1	337	1	Cholesterol
TCGA-A5-A1OH-01	UCEC	1105	0	1105	0	1105	0	1105	0	Glycolysis
TCGA-A5-A1OJ-01	UCEC	1006	0	1006	0	1006	0	1006	0	Quiescent
TCGA-A5-A1OK-01	UCEC	917	0	917	0	917	0	917	0	Glycolysis
TCGA-A5-A2K2-01	UCEC	3595	0	3595	0	3595	0	3595	0	Mixed
TCGA-A5-A2K3-01	UCEC	2012	0	2012	0	2012	0	2012	0	Mixed
TCGA-A5-A2K4-01	UCEC	871	1	528	1	871	1	528	1	Glycolysis
TCGA-A5-A2K5-01	UCEC	752	0	752	0	752	0	752	0	Mixed
TCGA-A5-A2K7-01	UCEC	1063	0	1063	0	1063	0	1063	0	Cholesterol
TCGA-A5-A3LO-01	UCEC	776	0	776	0	776	0	776	0	Mixed
TCGA-A5-A3LP-01	UCEC	455	0	455	0	455	0	455	0	Mixed
TCGA-A5-A7WJ-01	UCEC	341	0	341	0	341	0	341	0	Glycolysis
TCGA-A5-A7WK-01	UCEC	560	0	350	1	560	0	350	1	Glycolysis
TCGA-A5-AB3J-01	UCEC	512	0	512	0	512	0	512	0	Quiescent
TCGA-AJ-A23M-01	UCEC	616	1	516	1	616	1	NA	NA	Cholesterol
TCGA-AJ-A23N-01	UCEC	439	1	439	1	439	1	NA	NA	Quiescent
TCGA-AJ-A23O-01	UCEC	312	1	312	0	312	0	NA	NA	Quiescent
TCGA-AJ-A2QK-01	UCEC	643	0	606	1	643	0	606	1	Glycolysis
TCGA-AJ-A2QL-01	UCEC	602	0	602	0	602	0	602	0	Mixed
TCGA-AJ-A2QM-01	UCEC	894	0	894	0	894	0	894	0	Quiescent
TCGA-AJ-A2QN-01	UCEC	1069	0	1069	0	1069	0	1069	0	Cholesterol
TCGA-AJ-A2QO-01	UCEC	1045	1	1045	0	1045	0	1045	0	Mixed
TCGA-AJ-A3BD-01	UCEC	1039	0	1039	0	1039	0	1039	0	Cholesterol
TCGA-AJ-A3BF-01	UCEC	551	0	384	1	551	0	384	1	Mixed
TCGA-AJ-A3BG-01	UCEC	550	0	480	1	550	0	480	1	Glycolysis
TCGA-AJ-A3BI-01	UCEC	575	0	373	1	575	0	NA	NA	Cholesterol
TCGA-AJ-A3BK-01	UCEC	1031	0	1031	0	1031	0	1031	0	Quiescent
TCGA-AJ-A3EJ-01	UCEC	50	1	50	1	50	1	NA	NA	Cholesterol
TCGA-AJ-A3EK-01	UCEC	446	0	446	0	446	0	446	0	Glycolysis
TCGA-AJ-A3EL-01	UCEC	684	0	684	0	684	0	684	0	Quiescent
TCGA-AJ-A3EM-01	UCEC	677	0	677	0	677	0	677	0	Mixed
TCGA-AJ-A3I9-01	UCEC	519	1	370	1	519	1	370	1	Cholesterol
TCGA-AJ-A3IA-01	UCEC	633	0	633	0	633	0	633	0	Glycolysis
TCGA-AJ-A3NC-01	UCEC	1125	0	1125	0	1125	0	1125	0	Glycolysis
TCGA-AJ-A3NE-01	UCEC	628	0	628	0	628	0	628	0	Cholesterol
TCGA-AJ-A3NF-01	UCEC	645	0	645	0	645	0	645	0	Cholesterol
TCGA-AJ-A3NG-01	UCEC	475	0	475	0	475	0	475	0	Cholesterol
TCGA-AJ-A3NH-01	UCEC	310	1	310	0	310	0	310	0	Cholesterol
TCGA-AJ-A3OJ-01	UCEC	467	0	467	0	467	0	467	0	Mixed
TCGA-AJ-A3OK-01	UCEC	485	0	485	0	485	0	485	0	Quiescent
TCGA-AJ-A3OL-01	UCEC	449	1	424	1	449	1	424	1	Quiescent
TCGA-AJ-A3QS-01	UCEC	513	0	513	0	513	0	513	0	Cholesterol
TCGA-AJ-A3TW-01	UCEC	513	0	513	0	513	0	513	0	Glycolysis
TCGA-AJ-A5DV-01	UCEC	679	0	679	0	679	0	679	0	Glycolysis
TCGA-AJ-A5DW-01	UCEC	390	0	390	0	390	0	390	0	Glycolysis
TCGA-AJ-A8CT-01	UCEC	82	0	82	0	82	0	82	0	Quiescent
TCGA-AJ-A8CV-01	UCEC	1068	0	1068	0	1068	0	1068	0	Mixed
TCGA-AJ-A8CW-01	UCEC	4	0	4	0	4	0	NA	NA	Quiescent
TCGA-AP-A051-01	UCEC	3948	0	3948	0	3948	0	3948	0	Mixed
TCGA-AP-A052-01	UCEC	669	1	394	1	669	1	NA	NA	Quiescent
TCGA-AP-A053-01	UCEC	3365	1	3365	0	3365	0	3365	0	Mixed
TCGA-AP-A054-01	UCEC	709	1	566	1	709	1	566	1	Mixed
TCGA-AP-A056-01	UCEC	2618	0	2618	0	2618	0	2618	0	Mixed
TCGA-AP-A059-01	UCEC	1461	0	1461	0	1461	0	1461	0	Mixed
TCGA-AP-A05A-01	UCEC	1944	1	1944	0	1944	0	1944	0	Cholesterol
TCGA-AP-A05D-01	UCEC	1758	0	1758	0	1758	0	1758	0	Mixed
TCGA-AP-A05H-01	UCEC	1385	0	1385	0	1385	0	1385	0	Cholesterol
TCGA-AP-A05J-01	UCEC	1122	0	1122	0	1122	0	1122	0	Cholesterol
TCGA-AP-A05N-01	UCEC	726	1	726	0	726	0	726	0	Glycolysis
TCGA-AP-A05O-01	UCEC	384	0	340	1	384	0	340	1	Mixed
TCGA-AP-A05P-01	UCEC	636	0	636	0	636	0	636	0	Quiescent
TCGA-AP-A0L8-01	UCEC	1484	1	1453	1	1484	1	1453	1	Quiescent
TCGA-AP-A0L9-01	UCEC	3815	0	3815	0	3815	0	3815	0	Quiescent
TCGA-AP-A0LD-01	UCEC	3589	0	3589	0	3589	0	3589	0	Quiescent
TCGA-AP-A0LE-01	UCEC	3357	0	3357	0	3357	0	3357	0	Cholesterol
TCGA-AP-A0LF-01	UCEC	2859	0	2859	0	2859	0	NA	NA	Quiescent
TCGA-AP-A0LG-01	UCEC	2015	0	2015	0	2015	0	2015	0	Mixed
TCGA-AP-A0LH-01	UCEC	1106	1	302	1	1106	1	302	1	Cholesterol
TCGA-AP-A0LI-01	UCEC	2972	0	2972	0	2972	0	2972	0	Cholesterol
TCGA-AP-A0LJ-01	UCEC	1421	0	1421	0	1421	0	1421	0	Cholesterol
TCGA-AP-A0LL-01	UCEC	2554	0	790	1	2554	0	790	1	Quiescent
TCGA-AP-A0LM-01	UCEC	825	0	825	0	825	0	825	0	Quiescent
TCGA-AP-A0LN-01	UCEC	2510	0	2510	0	2510	0	2510	0	Cholesterol
TCGA-AP-A0LO-01	UCEC	1016	1	516	1	1016	1	516	1	Quiescent
TCGA-AP-A0LP-01	UCEC	1875	0	1875	0	1875	0	1875	0	Mixed
TCGA-AP-A0LS-01	UCEC	2904	0	2904	0	2904	0	2904	0	Mixed
TCGA-AP-A0LT-01	UCEC	1497	0	1497	0	1497	0	1497	0	Mixed
TCGA-AP-A0LV-01	UCEC	763	0	763	0	763	0	763	0	Cholesterol
TCGA-AP-A1DH-01	UCEC	2180	0	2180	0	2180	0	2180	0	Glycolysis
TCGA-AP-A1DK-01	UCEC	2767	0	2767	0	2767	0	2767	0	Quiescent
TCGA-AP-A1DM-01	UCEC	1700	0	1700	0	1700	0	1700	0	Glycolysis
TCGA-AP-A1DO-01	UCEC	952	0	952	0	952	0	952	0	Glycolysis
TCGA-AP-A1DP-01	UCEC	1081	1	831	1	1081	1	831	1	Quiescent
TCGA-AP-A1DQ-01	UCEC	1423	1	905	1	1423	1	905	1	Cholesterol
TCGA-AP-A1DR-01	UCEC	1495	0	1495	0	1495	0	1495	0	Mixed
TCGA-AP-A1DV-01	UCEC	204	0	204	0	204	0	204	0	Mixed
TCGA-AP-A1E0-01	UCEC	1832	0	1832	0	1832	0	1832	0	Glycolysis
TCGA-AP-A1E1-01	UCEC	1395	0	1395	0	1395	0	1395	0	Quiescent
TCGA-AP-A1E3-01	UCEC	847	0	847	0	847	0	NA	NA	Quiescent
TCGA-AP-A1E4-01	UCEC	1555	0	158	1	1555	0	NA	NA	Quiescent
TCGA-AP-A3K1-01	UCEC	666	1	198	1	666	1	NA	NA	Quiescent
TCGA-AP-A5FX-01	UCEC	1099	1	407	1	1099	1	407	1	Quiescent
TCGA-AW-A1PO-01	UCEC	17	0	17	0	17	0	NA	NA	Glycolysis
TCGA-AX-A05S-01	UCEC	413	1	338	1	413	1	NA	NA	Glycolysis
TCGA-AX-A05T-01	UCEC	1010	0	1010	0	1010	0	1010	0	Mixed
TCGA-AX-A05U-01	UCEC	903	0	903	0	903	0	903	0	Glycolysis
TCGA-AX-A05W-01	UCEC	2450	0	2450	0	2450	0	2450	0	Quiescent
TCGA-AX-A05Y-01	UCEC	2684	0	194	1	2684	0	194	1	Mixed
TCGA-AX-A05Z-01	UCEC	2175	0	2175	0	2175	0	2175	0	Mixed
TCGA-AX-A060-01	UCEC	1075	0	1075	0	1075	0	1075	0	Mixed
TCGA-AX-A062-01	UCEC	1399	0	1399	0	1399	0	1399	0	Quiescent
TCGA-AX-A063-01	UCEC	2417	0	2417	0	2417	0	2417	0	Quiescent
TCGA-AX-A064-01	UCEC	1517	0	1517	0	1517	0	1517	0	Glycolysis
TCGA-AX-A06B-01	UCEC	2058	0	2058	0	2058	0	2058	0	Cholesterol
TCGA-AX-A06D-01	UCEC	373	1	253	1	373	1	NA	NA	Quiescent
TCGA-AX-A06F-01	UCEC	1748	0	1748	0	1748	0	NA	NA	Mixed
TCGA-AX-A06H-01	UCEC	833	0	833	0	833	0	833	0	Mixed
TCGA-AX-A06J-01	UCEC	913	0	913	0	913	0	913	0	Glycolysis
TCGA-AX-A06L-01	UCEC	1845	0	1845	0	1845	0	1845	0	Quiescent
TCGA-AX-A0IS-01	UCEC	1858	1	448	1	1858	1	448	1	Quiescent
TCGA-AX-A0IU-01	UCEC	1087	0	1087	0	1087	0	1087	0	Cholesterol
TCGA-AX-A0IW-01	UCEC	1149	0	1149	0	1149	0	1149	0	Cholesterol
TCGA-AX-A0IZ-01	UCEC	1333	0	1333	0	1333	0	1333	0	Quiescent
TCGA-AX-A0J0-01	UCEC	1220	0	1220	0	1220	0	1220	0	Mixed
TCGA-AX-A0J1-01	UCEC	2354	0	2354	0	2354	0	2354	0	Glycolysis
TCGA-AX-A1C4-01	UCEC	404	0	404	0	404	0	NA	NA	Mixed
TCGA-AX-A1C5-01	UCEC	1001	0	1001	0	1001	0	1001	0	Mixed
TCGA-AX-A1C7-01	UCEC	1054	0	390	1	1054	0	NA	NA	Cholesterol
TCGA-AX-A1C8-01	UCEC	776	0	776	0	776	0	NA	NA	Glycolysis
TCGA-AX-A1C9-01	UCEC	802	0	802	0	802	0	NA	NA	Quiescent
TCGA-AX-A1CA-01	UCEC	974	0	974	0	974	0	NA	NA	Quiescent
TCGA-AX-A1CC-01	UCEC	788	0	788	0	788	0	NA	NA	Quiescent
TCGA-AX-A1CE-01	UCEC	1037	0	1037	0	1037	0	NA	NA	Cholesterol
TCGA-AX-A1CF-01	UCEC	2337	0	875	1	2337	0	NA	NA	Mixed
TCGA-AX-A1CI-01	UCEC	2600	0	2600	0	2600	0	NA	NA	Quiescent
TCGA-AX-A1CJ-01	UCEC	2233	0	2233	0	2233	0	NA	NA	Cholesterol
TCGA-AX-A1CK-01	UCEC	2441	0	2441	0	2441	0	NA	NA	Cholesterol
TCGA-AX-A1CN-01	UCEC	1143	0	1105	1	1143	0	NA	NA	Mixed
TCGA-AX-A1CP-01	UCEC	1107	0	722	1	1107	0	NA	NA	Quiescent
TCGA-AX-A1CR-01	UCEC	701	0	701	0	701	0	NA	NA	Mixed
TCGA-AX-A2H2-01	UCEC	145	1	145	0	145	0	145	0	Mixed
TCGA-AX-A2H4-01	UCEC	916	1	520	1	916	1	520	1	Quiescent
TCGA-AX-A2H5-01	UCEC	2167	0	2167	0	2167	0	2167	0	Cholesterol
TCGA-AX-A2H7-01	UCEC	1241	1	684	1	1241	1	684	1	Mixed
TCGA-AX-A2H8-01	UCEC	1861	0	1861	0	1861	0	1861	0	Glycolysis
TCGA-AX-A2HA-01	UCEC	2475	0	2475	0	2475	0	2475	0	Quiescent
TCGA-AX-A2HC-01	UCEC	1044	0	756	1	1044	0	756	1	Glycolysis
TCGA-AX-A2HD-01	UCEC	1414	0	1414	0	1414	0	NA	NA	Glycolysis
TCGA-AX-A2HF-01	UCEC	848	0	848	0	848	0	848	0	Quiescent
TCGA-AX-A2HG-01	UCEC	1163	0	1163	0	1163	0	1163	0	Glycolysis
TCGA-AX-A2HH-01	UCEC	540	0	540	0	540	0	NA	NA	Cholesterol
TCGA-AX-A2HJ-01	UCEC	935	0	935	0	935	0	935	0	Quiescent
TCGA-AX-A2HK-01	UCEC	90	1	90	1	90	1	NA	NA	Glycolysis
TCGA-AX-A2IN-01	UCEC	947	1	257	1	947	1	NA	NA	Glycolysis
TCGA-AX-A2IO-01	UCEC	1975	0	1975	0	1975	0	NA	NA	Quiescent
TCGA-AX-A3FS-01	UCEC	7	0	7	0	7	0	NA	NA	Cholesterol
TCGA-AX-A3FT-01	UCEC	6	0	6	0	6	0	NA	NA	Quiescent
TCGA-AX-A3FW-01	UCEC	17	0	17	0	17	0	NA	NA	Quiescent
TCGA-AX-A3FX-01	UCEC	1333	1	938	1	1333	NA	NA	NA	Quiescent
TCGA-AX-A3FZ-01	UCEC	6	0	6	0	6	0	NA	NA	Glycolysis
TCGA-AX-A3G1-01	UCEC	624	1	624	0	624	NA	NA	NA	Glycolysis
TCGA-AX-A3G3-01	UCEC	42	0	42	0	42	0	NA	NA	Cholesterol
TCGA-AX-A3G4-01	UCEC	9	0	9	0	9	0	NA	NA	Cholesterol
TCGA-AX-A3G6-01	UCEC	8	0	8	0	8	0	NA	NA	Quiescent
TCGA-AX-A3G7-01	UCEC	9	0	9	0	9	0	NA	NA	Cholesterol
TCGA-AX-A3G8-01	UCEC	36	0	36	0	36	0	NA	NA	Cholesterol
TCGA-AX-A3G9-01	UCEC	558	0	558	0	558	0	NA	NA	Cholesterol
TCGA-AX-A3GB-01	UCEC	440	0	440	0	440	0	NA	NA	Cholesterol
TCGA-AX-A3GI-01	UCEC	12	0	12	0	12	0	NA	NA	Glycolysis
TCGA-B5-A0JN-01	UCEC	2445	0	2445	0	2445	0	NA	NA	Mixed
TCGA-B5-A0JR-01	UCEC	1731	0	1731	0	1731	0	1731	0	Glycolysis
TCGA-B5-A0JS-01	UCEC	2627	0	2627	0	2627	0	2627	0	Glycolysis
TCGA-B5-A0JT-01	UCEC	1682	0	1682	0	1682	0	1682	0	Glycolysis
TCGA-B5-A0JU-01	UCEC	1802	0	1802	0	1802	0	NA	NA	Glycolysis
TCGA-B5-A0JV-01	UCEC	2616	0	698	1	2616	0	698	1	Cholesterol
TCGA-B5-A0JX-01	UCEC	1787	0	1787	0	1787	0	1787	0	Quiescent
TCGA-B5-A0JY-01	UCEC	2107	0	2107	0	2107	0	2107	0	Mixed
TCGA-B5-A0JZ-01	UCEC	2173	0	356	1	2173	0	NA	NA	Cholesterol
TCGA-B5-A0K0-01	UCEC	1478	0	1478	0	1478	0	1478	0	Quiescent
TCGA-B5-A0K1-01	UCEC	1110	0	1110	0	1110	0	1110	0	Glycolysis
TCGA-B5-A0K2-01	UCEC	2209	0	2209	0	2209	0	2209	0	Cholesterol
TCGA-B5-A0K3-01	UCEC	830	1	256	1	830	1	NA	NA	Mixed
TCGA-B5-A0K4-01	UCEC	1757	0	1757	0	1757	0	1757	0	Mixed
TCGA-B5-A0K6-01	UCEC	1953	0	1953	0	1953	0	1953	0	Cholesterol
TCGA-B5-A0K7-01	UCEC	1933	0	322	1	1933	0	322	1	Quiescent
TCGA-B5-A0K8-01	UCEC	847	0	847	0	847	0	847	0	Cholesterol
TCGA-B5-A0K9-01	UCEC	409	1	409	0	409	0	409	0	Glycolysis
TCGA-B5-A0KB-01	UCEC	824	0	689	1	824	0	689	1	Glycolysis
TCGA-B5-A11E-01	UCEC	1820	0	1820	0	1820	0	1820	0	Glycolysis
TCGA-B5-A11F-01	UCEC	5651	0	1610	1	5651	0	1610	1	Quiescent
TCGA-B5-A11G-01	UCEC	3448	0	3448	0	3448	0	3448	0	Quiescent
TCGA-B5-A11H-01	UCEC	2687	0	2687	0	2687	0	2687	0	Glycolysis
TCGA-B5-A11I-01	UCEC	2303	0	705	1	2303	0	NA	NA	Cholesterol
TCGA-B5-A11J-01	UCEC	1656	0	1656	0	1656	0	1656	0	Mixed
TCGA-B5-A11L-01	UCEC	2240	1	131	1	2240	0	131	1	Mixed
TCGA-B5-A11M-01	UCEC	1362	0	1362	0	1362	0	1362	0	Cholesterol
TCGA-B5-A11N-01	UCEC	1876	0	1876	0	1876	0	1876	0	Mixed
TCGA-B5-A11O-01	UCEC	2609	0	1924	1	2609	0	2609	0	Cholesterol
TCGA-B5-A11P-01	UCEC	1583	0	1583	0	1583	0	NA	NA	Glycolysis
TCGA-B5-A11Q-01	UCEC	976	0	976	0	976	0	976	0	Quiescent
TCGA-B5-A11R-01	UCEC	2349	0	2349	0	2349	0	2349	0	Quiescent
TCGA-B5-A11S-01	UCEC	2229	0	41	1	2229	0	2229	0	Glycolysis
TCGA-B5-A11U-01	UCEC	509	0	509	0	509	0	NA	NA	Quiescent
TCGA-B5-A11V-01	UCEC	595	0	595	0	595	0	595	0	Glycolysis
TCGA-B5-A11W-01	UCEC	593	0	593	0	593	0	593	0	Cholesterol
TCGA-B5-A11X-01	UCEC	596	0	397	1	596	0	NA	NA	Mixed
TCGA-B5-A11Y-01	UCEC	560	0	560	0	560	0	560	0	Glycolysis
TCGA-B5-A11Z-01	UCEC	528	0	528	0	528	0	528	0	Quiescent
TCGA-B5-A121-01	UCEC	504	0	504	0	504	0	504	0	Cholesterol
TCGA-B5-A1MR-01	UCEC	6859	0	6859	0	6859	0	6859	0	Mixed
TCGA-B5-A1MS-01	UCEC	3112	1	2706	1	3112	1	NA	NA	Quiescent
TCGA-B5-A1MU-01	UCEC	1548	1	1365	1	1548	1	NA	NA	Quiescent
TCGA-B5-A1MV-01	UCEC	1565	0	1565	0	1565	0	1565	0	Mixed
TCGA-B5-A1MW-01	UCEC	447	0	311	1	447	0	311	1	Mixed
TCGA-B5-A1MX-01	UCEC	1473	0	1473	0	1473	0	1473	0	Mixed
TCGA-B5-A1MY-01	UCEC	361	1	333	1	361	1	NA	NA	Mixed
TCGA-B5-A1MZ-01	UCEC	1598	0	613	1	1598	0	613	1	Glycolysis
TCGA-B5-A1N2-01	UCEC	954	1	804	1	954	1	804	1	Mixed
TCGA-B5-A3F9-01	UCEC	4155	0	4155	0	4155	0	NA	NA	Quiescent
TCGA-B5-A3FA-01	UCEC	2929	0	2929	0	2929	0	NA	NA	Quiescent
TCGA-B5-A3FB-01	UCEC	2844	0	2844	0	2844	0	NA	NA	Mixed
TCGA-B5-A3FC-01	UCEC	2185	0	2185	0	2185	0	NA	NA	Cholesterol
TCGA-B5-A3FD-01	UCEC	1197	1	562	1	1197	0	NA	NA	Cholesterol
TCGA-B5-A3FH-01	UCEC	841	0	841	0	841	0	841	0	Cholesterol
TCGA-B5-A3S1-01	UCEC	902	0	902	0	902	0	902	0	Mixed
TCGA-B5-A5OC-01	UCEC	1249	0	1249	0	1249	0	NA	NA	Quiescent
TCGA-B5-A5OD-01	UCEC	1038	0	1038	0	1038	0	NA	NA	Quiescent
TCGA-B5-A5OE-01	UCEC	1063	0	1063	0	1063	0	NA	NA	Mixed
TCGA-BG-A0LW-01	UCEC	566	0	566	0	566	0	566	0	Mixed
TCGA-BG-A0LX-01	UCEC	614	0	614	0	614	0	614	0	Glycolysis
TCGA-BG-A0M0-01	UCEC	588	0	588	0	588	0	588	0	Quiescent
TCGA-BG-A0M2-01	UCEC	637	0	637	0	637	0	637	0	Glycolysis
TCGA-BG-A0M3-01	UCEC	1071	0	1071	0	1071	0	1071	0	Quiescent
TCGA-BG-A0M4-01	UCEC	2167	0	2167	0	2167	0	2167	0	Glycolysis
TCGA-BG-A0M6-01	UCEC	671	1	671	0	671	0	671	0	Glycolysis
TCGA-BG-A0M7-01	UCEC	1937	0	1937	0	1937	0	1937	0	Mixed
TCGA-BG-A0M8-01	UCEC	2020	0	2020	0	2020	0	2020	0	Quiescent
TCGA-BG-A0M9-01	UCEC	2270	0	2270	0	2270	0	2270	0	Mixed
TCGA-BG-A0MA-01	UCEC	326	1	70	1	326	1	NA	NA	Quiescent
TCGA-BG-A0MC-01	UCEC	1263	0	1263	0	1263	0	1263	0	Quiescent
TCGA-BG-A0MG-01	UCEC	1477	0	1477	0	1477	0	1477	0	Mixed
TCGA-BG-A0MH-01	UCEC	1930	0	1930	0	1930	0	1930	0	Cholesterol
TCGA-BG-A0MI-01	UCEC	714	1	714	0	714	0	NA	NA	Cholesterol
TCGA-BG-A0MK-01	UCEC	1317	1	1317	1	1317	1	NA	NA	Quiescent
TCGA-BG-A0MO-01	UCEC	1309	0	1309	0	1309	0	1309	0	Mixed
TCGA-BG-A0MQ-01	UCEC	1817	0	1817	0	1817	0	NA	NA	Mixed
TCGA-BG-A0MS-01	UCEC	1882	0	1882	0	1882	0	1882	0	Glycolysis
TCGA-BG-A0MT-01	UCEC	644	0	565	1	644	0	NA	NA	Quiescent
TCGA-BG-A0MU-01	UCEC	617	0	617	0	617	0	617	0	Mixed
TCGA-BG-A0RY-01	UCEC	469	0	469	0	469	0	469	0	Glycolysis
TCGA-BG-A0VT-01	UCEC	1568	0	1568	0	1568	0	1568	0	Quiescent
TCGA-BG-A0VV-01	UCEC	1553	0	1553	0	1553	0	1553	0	Cholesterol
TCGA-BG-A0VW-01	UCEC	1582	0	1582	0	1582	0	1582	0	Cholesterol
TCGA-BG-A0VX-01	UCEC	1043	0	1043	0	1043	0	1043	0	Mixed
TCGA-BG-A0VZ-01	UCEC	1601	0	1601	0	1601	0	1601	0	Mixed
TCGA-BG-A0W1-01	UCEC	1607	0	1607	0	1607	0	1607	0	Quiescent
TCGA-BG-A0W2-01	UCEC	1721	0	1721	0	1721	0	1721	0	Cholesterol
TCGA-BG-A0YU-01	UCEC	451	0	451	0	451	0	451	0	Cholesterol
TCGA-BG-A0YV-01	UCEC	382	0	382	0	382	0	382	0	Cholesterol
TCGA-BG-A186-01	UCEC	419	0	419	0	419	0	419	0	Quiescent
TCGA-BG-A187-01	UCEC	448	0	448	0	448	0	448	0	Mixed
TCGA-BG-A18A-01	UCEC	426	0	426	0	426	0	426	0	Mixed
TCGA-BG-A18B-01	UCEC	470	0	470	0	470	0	470	0	Mixed
TCGA-BG-A18C-01	UCEC	470	0	470	0	470	0	470	0	Cholesterol
TCGA-BG-A220-01	UCEC	434	0	434	0	434	0	434	0	Mixed
TCGA-BG-A221-01	UCEC	55	0	55	0	55	0	55	0	Glycolysis
TCGA-BG-A222-01	UCEC	291	0	291	0	291	0	291	0	Glycolysis
TCGA-BG-A2AD-01	UCEC	609	0	609	0	609	0	609	0	Mixed
TCGA-BG-A2AE-01	UCEC	721	0	721	0	721	0	721	0	Glycolysis
TCGA-BG-A2L7-01	UCEC	612	0	612	0	612	0	612	0	Glycolysis
TCGA-BG-A3EW-01	UCEC	344	0	344	0	344	0	344	0	Glycolysis
TCGA-BG-A3PP-01	UCEC	681	0	665	1	681	0	NA	NA	Mixed
TCGA-BI-A0VR-01	CESC	1505	0	1505	0	1505	0	NA	NA	Mixed
TCGA-BI-A0VS-01	CESC	1735	0	1735	0	1735	0	1735	0	Mixed
TCGA-BI-A20A-01	CESC	720	0	720	0	720	0	720	0	Mixed
TCGA-BK-A0C9-01	UCEC	1092	0	1092	0	1092	0	1092	0	Glycolysis
TCGA-BK-A0CA-01	UCEC	1064	0	1064	0	1064	0	1064	0	Quiescent
TCGA-BK-A0CB-01	UCEC	1092	0	1092	0	1092	0	1092	0	Quiescent
TCGA-BK-A0CC-01	UCEC	1067	0	1010	1	1067	0	1010	1	Quiescent
TCGA-BK-A139-01	UCEC	943	1	684	1	943	1	NA	NA	Quiescent
TCGA-BK-A13B-01	UCEC	966	0	760	1	966	0	760	1	Quiescent
TCGA-BK-A13C-01	UCEC	760	0	760	0	760	0	760	0	Glycolysis
TCGA-BK-A26L-01	UCEC	734	0	734	0	734	0	734	0	Glycolysis
TCGA-BK-A4ZD-01	UCEC	506	0	506	0	506	0	506	0	Cholesterol
TCGA-BK-A56F-01	UCEC	401	0	401	0	401	0	401	0	Quiescent
TCGA-BK-A6W3-01	UCEC	305	0	305	0	305	0	305	0	Mixed
TCGA-BK-A6W4-01	UCEC	300	0	300	0	300	0	300	0	Quiescent
TCGA-BS-A0T9-01	UCEC	1428	1	634	1	1428	1	NA	NA	Quiescent
TCGA-BS-A0TA-01	UCEC	740	1	394	1	740	1	NA	NA	Quiescent
TCGA-BS-A0TC-01	UCEC	2602	0	2602	0	2602	0	2602	0	Mixed
TCGA-BS-A0TD-01	UCEC	2379	0	2379	0	2379	0	2379	0	Cholesterol
TCGA-BS-A0TE-01	UCEC	146	1	58	1	146	1	NA	NA	Glycolysis
TCGA-BS-A0TG-01	UCEC	2371	0	2371	0	2371	0	2371	0	Quiescent
TCGA-BS-A0TI-01	UCEC	1882	0	1882	0	1882	0	1882	0	Cholesterol
TCGA-BS-A0TJ-01	UCEC	2068	0	2068	0	2068	0	2068	0	Mixed
TCGA-BS-A0U5-01	UCEC	2935	0	2935	0	2935	0	2935	0	Mixed
TCGA-BS-A0U7-01	UCEC	935	1	935	0	935	0	935	0	Cholesterol
TCGA-BS-A0U8-01	UCEC	2963	0	2963	0	2963	0	2963	0	Quiescent
TCGA-BS-A0U9-01	UCEC	2825	0	2825	0	2825	0	2825	0	Glycolysis
TCGA-BS-A0UA-01	UCEC	3495	0	520	1	3495	0	520	1	Cholesterol
TCGA-BS-A0UF-01	UCEC	2611	0	2611	0	2611	0	2611	0	Mixed
TCGA-BS-A0UJ-01	UCEC	2506	0	2506	0	2506	0	2506	0	Quiescent
TCGA-BS-A0UL-01	UCEC	2481	0	2481	0	2481	0	2481	0	Cholesterol
TCGA-BS-A0UM-01	UCEC	2644	0	1454	1	2644	0	1454	1	Mixed
TCGA-BS-A0UT-01	UCEC	2212	0	2212	0	2212	0	2212	0	Quiescent
TCGA-BS-A0UV-01	UCEC	2228	0	2228	0	2228	0	2228	0	Glycolysis
TCGA-BS-A0V4-01	UCEC	1810	0	1810	0	1810	0	1810	0	Cholesterol
TCGA-BS-A0V6-01	UCEC	2725	0	2725	0	2725	0	2725	0	Cholesterol
TCGA-BS-A0V7-01	UCEC	1934	0	1934	0	1934	0	1934	0	Quiescent
TCGA-BS-A0V8-01	UCEC	2544	0	2544	0	2544	0	2544	0	Quiescent
TCGA-BS-A0VI-01	UCEC	2646	0	2646	0	2646	0	2646	0	Quiescent
TCGA-BS-A0WQ-01	UCEC	2022	0	2022	0	2022	0	2022	0	Quiescent
TCGA-C5-A0TN-01	CESC	348	1	62	1	348	1	NA	NA	Mixed
TCGA-C5-A1BE-01	CESC	2094	1	1674	1	2094	1	1674	1	Mixed
TCGA-C5-A1BF-01	CESC	570	1	93	1	570	1	93	1	Glycolysis
TCGA-C5-A1BI-01	CESC	1112	0	1112	0	1112	0	1112	0	Cholesterol
TCGA-C5-A1BJ-01	CESC	4385	0	4385	0	4385	0	4385	0	Mixed
TCGA-C5-A1BK-01	CESC	5385	0	5385	0	5385	0	5385	0	Cholesterol
TCGA-C5-A1BL-01	CESC	5271	0	5271	0	5271	0	5271	0	Mixed
TCGA-C5-A1BM-01	CESC	2520	1	2520	0	2520	0	2520	0	Cholesterol
TCGA-C5-A1BN-01	CESC	166	1	166	1	166	1	NA	NA	Mixed
TCGA-C5-A1BQ-01	CESC	604	1	604	0	604	1	NA	NA	Glycolysis
TCGA-C5-A1M5-01	CESC	2052	1	693	1	2052	1	693	1	Cholesterol
TCGA-C5-A1M6-01	CESC	955	1	316	1	955	1	316	1	Glycolysis
TCGA-C5-A1M7-01	CESC	1409	0	1409	0	1409	0	1409	0	Cholesterol
TCGA-C5-A1M8-01	CESC	919	0	919	0	919	0	919	0	Cholesterol
TCGA-C5-A1M9-01	CESC	1065	1	555	1	1065	1	555	1	Glycolysis
TCGA-C5-A1ME-01	CESC	1756	0	1756	0	1756	0	1756	0	Cholesterol
TCGA-C5-A1MF-01	CESC	1617	0	1617	0	1617	0	1617	0	Cholesterol
TCGA-C5-A1MH-01	CESC	1186	1	178	1	1186	1	178	1	Cholesterol
TCGA-C5-A1MI-01	CESC	1083	1	805	1	1083	1	805	1	Quiescent
TCGA-C5-A1MJ-01	CESC	14	1	14	0	14	0	NA	NA	Quiescent
TCGA-C5-A1MK-01	CESC	74	1	74	1	74	1	NA	NA	Mixed
TCGA-C5-A1ML-01	CESC	636	1	636	1	636	1	NA	NA	Quiescent
TCGA-C5-A1MN-01	CESC	1245	1	1245	0	1245	0	1245	0	Cholesterol
TCGA-C5-A1MP-01	CESC	109	0	109	0	109	0	109	0	Quiescent
TCGA-C5-A1MQ-01	CESC	1031	0	1031	0	1031	0	1031	0	Cholesterol
TCGA-C5-A2LS-01	CESC	1345	0	1345	0	1345	0	1345	0	Cholesterol
TCGA-C5-A2LT-01	CESC	2226	0	2226	0	2226	0	2226	0	Quiescent
TCGA-C5-A2LV-01	CESC	2234	0	2234	0	2234	0	2234	0	Cholesterol
TCGA-C5-A2LX-01	CESC	2526	0	2526	0	2526	0	2526	0	Cholesterol
TCGA-C5-A2LY-01	CESC	2383	0	2383	0	2383	0	2383	0	Mixed
TCGA-C5-A2LZ-01	CESC	3046	1	2893	1	3046	1	2893	1	Quiescent
TCGA-C5-A2M1-01	CESC	1169	0	1169	0	1169	0	1169	0	Quiescent
TCGA-C5-A2M2-01	CESC	1011	1	1011	0	1011	NA	NA	NA	Glycolysis
TCGA-C5-A3HD-01	CESC	1582	0	1582	0	1582	0	1582	0	Glycolysis
TCGA-C5-A3HE-01	CESC	548	0	252	1	548	0	NA	NA	Glycolysis
TCGA-C5-A3HF-01	CESC	543	1	450	1	543	1	NA	NA	Quiescent
TCGA-C5-A3HL-01	CESC	621	0	621	0	621	0	621	0	Mixed
TCGA-C5-A7CG-01	CESC	6408	0	6408	0	6408	0	NA	NA	Cholesterol
TCGA-C5-A7CH-01	CESC	4694	0	4694	0	4694	0	NA	NA	Mixed
TCGA-C5-A7CJ-01	CESC	3097	1	3097	0	3097	0	NA	NA	Glycolysis
TCGA-C5-A7CK-01	CESC	4086	1	4086	0	4086	0	NA	NA	Mixed
TCGA-C5-A7CL-01	CESC	471	1	471	1	471	1	NA	NA	Mixed
TCGA-C5-A7CM-01	CESC	619	0	619	0	619	0	619	0	Glycolysis
TCGA-C5-A7CO-01	CESC	4482	0	4482	0	4482	0	4482	0	Mixed
TCGA-C5-A7UC-01	CESC	523	1	523	0	523	0	NA	NA	Mixed
TCGA-C5-A7UE-01	CESC	4738	0	4738	0	4738	0	4738	0	Cholesterol
TCGA-C5-A7UH-01	CESC	3988	0	3988	0	3988	0	NA	NA	Glycolysis
TCGA-C5-A7UI-01	CESC	2888	1	2888	0	2888	0	NA	NA	Mixed
TCGA-C5-A7X3-01	CESC	284	1	284	0	284	0	NA	NA	Mixed
TCGA-C5-A7X5-01	CESC	414	1	414	1	414	1	NA	NA	Cholesterol
TCGA-C5-A7X8-01	CESC	83	0	83	0	83	0	NA	NA	Quiescent
TCGA-C5-A7XC-01	CESC	1551	0	1551	0	1551	0	NA	NA	Quiescent
TCGA-C5-A8XH-01	CESC	1394	1	1394	0	1394	0	NA	NA	Cholesterol
TCGA-C5-A8XI-01	CESC	254	0	254	0	254	0	NA	NA	Cholesterol
TCGA-C5-A8XJ-01	CESC	4467	0	4467	0	4467	0	NA	NA	Glycolysis
TCGA-C5-A8XK-01	CESC	3039	0	3039	0	3039	0	NA	NA	Glycolysis
TCGA-C5-A8YQ-01	CESC	715	1	715	1	715	1	NA	NA	Glycolysis
TCGA-C5-A8YR-01	CESC	837	1	272	1	837	NA	NA	NA	Glycolysis
TCGA-C5-A8YT-01	CESC	633	1	633	1	633	1	NA	NA	Quiescent
TCGA-C5-A8ZZ-01	CESC	636	0	636	0	636	0	NA	NA	Mixed
TCGA-C5-A901-01	CESC	518	0	518	0	518	0	NA	NA	Mixed
TCGA-C5-A902-01	CESC	149	0	149	0	149	0	NA	NA	Quiescent
TCGA-C5-A905-01	CESC	4879	0	4879	0	4879	0	NA	NA	Cholesterol
TCGA-C5-A907-01	CESC	448	0	448	0	448	0	NA	NA	Glycolysis
TCGA-D1-A0ZN-01	UCEC	512	0	448	1	512	0	512	0	Quiescent
TCGA-D1-A0ZO-01	UCEC	602	0	602	0	602	0	602	0	Cholesterol
TCGA-D1-A0ZP-01	UCEC	911	0	629	1	911	0	NA	NA	Cholesterol
TCGA-D1-A0ZQ-01	UCEC	260	0	260	0	260	0	260	0	Quiescent
TCGA-D1-A0ZR-01	UCEC	17	0	17	0	17	0	17	0	Cholesterol
TCGA-D1-A0ZS-01	UCEC	148	0	148	0	148	0	148	0	Mixed
TCGA-D1-A0ZU-01	UCEC	872	0	872	0	872	0	872	0	Cholesterol
TCGA-D1-A0ZV-01	UCEC	728	0	728	0	728	0	728	0	Quiescent
TCGA-D1-A0ZZ-01	UCEC	686	0	686	0	686	0	686	0	Cholesterol
TCGA-D1-A101-01	UCEC	53	0	53	0	53	0	53	0	Quiescent
TCGA-D1-A102-01	UCEC	135	0	135	0	135	0	135	0	Quiescent
TCGA-D1-A103-01	UCEC	669	0	669	0	669	0	669	0	Glycolysis
TCGA-D1-A15V-01	UCEC	1201	0	1201	0	1201	0	1201	0	Mixed
TCGA-D1-A15W-01	UCEC	915	0	915	0	915	0	915	0	Glycolysis
TCGA-D1-A15X-01	UCEC	909	0	909	0	909	0	909	0	Mixed
TCGA-D1-A15Z-01	UCEC	58	1	58	0	58	0	58	0	Cholesterol
TCGA-D1-A160-01	UCEC	112	0	112	0	112	0	112	0	Mixed
TCGA-D1-A161-01	UCEC	892	0	892	0	892	0	892	0	Cholesterol
TCGA-D1-A162-01	UCEC	1145	0	1145	0	1145	0	1145	0	Glycolysis
TCGA-D1-A163-01	UCEC	991	0	223	1	991	0	223	1	Quiescent
TCGA-D1-A165-01	UCEC	20	0	20	0	20	0	20	0	Mixed
TCGA-D1-A167-01	UCEC	478	0	478	0	478	0	478	0	Mixed
TCGA-D1-A168-01	UCEC	1098	0	1098	0	1098	0	1098	0	Cholesterol
TCGA-D1-A169-01	UCEC	1135	0	519	1	1135	0	NA	NA	Mixed
TCGA-D1-A16B-01	UCEC	1106	0	1106	0	1106	0	1106	0	Glycolysis
TCGA-D1-A16D-01	UCEC	1141	0	1141	0	1141	0	1141	0	Cholesterol
TCGA-D1-A16E-01	UCEC	1119	0	1119	0	1119	0	1119	0	Glycolysis
TCGA-D1-A16F-01	UCEC	80	0	80	0	80	0	80	0	Mixed
TCGA-D1-A16G-01	UCEC	834	1	642	1	834	1	NA	NA	Mixed
TCGA-D1-A16I-01	UCEC	350	1	350	0	350	0	350	0	Mixed
TCGA-D1-A16J-01	UCEC	910	0	910	0	910	0	910	0	Mixed
TCGA-D1-A16N-01	UCEC	945	0	945	0	945	0	945	0	Cholesterol
TCGA-D1-A16O-01	UCEC	1023	0	1023	0	1023	0	1023	0	Cholesterol
TCGA-D1-A16Q-01	UCEC	324	0	324	0	324	0	324	0	Quiescent
TCGA-D1-A16R-01	UCEC	21	0	21	0	21	0	21	0	Mixed
TCGA-D1-A16S-01	UCEC	568	0	568	0	568	0	568	0	Cholesterol
TCGA-D1-A16V-01	UCEC	120	1	120	0	120	0	120	0	Mixed
TCGA-D1-A16X-01	UCEC	111	0	111	0	111	0	111	0	Mixed
TCGA-D1-A16Y-01	UCEC	532	0	532	0	532	0	532	0	Mixed
TCGA-D1-A174-01	UCEC	594	0	594	0	594	0	594	0	Cholesterol
TCGA-D1-A175-01	UCEC	202	0	202	0	202	0	202	0	Glycolysis
TCGA-D1-A176-01	UCEC	917	0	917	0	917	0	917	0	Cholesterol
TCGA-D1-A177-01	UCEC	548	0	347	1	548	0	347	1	Mixed
TCGA-D1-A179-01	UCEC	448	1	427	1	448	1	427	1	Glycolysis
TCGA-D1-A17A-01	UCEC	48	0	48	0	48	0	48	0	Quiescent
TCGA-D1-A17B-01	UCEC	213	0	213	0	213	0	213	0	Mixed
TCGA-D1-A17C-01	UCEC	30	0	30	0	30	0	30	0	Mixed
TCGA-D1-A17D-01	UCEC	926	0	926	0	926	0	926	0	Mixed
TCGA-D1-A17F-01	UCEC	39	0	39	0	39	0	39	0	Quiescent
TCGA-D1-A17H-01	UCEC	852	0	852	0	852	0	852	0	Mixed
TCGA-D1-A17K-01	UCEC	854	0	815	1	854	0	815	1	Glycolysis
TCGA-D1-A17L-01	UCEC	802	0	802	0	802	0	802	0	Quiescent
TCGA-D1-A17M-01	UCEC	311	0	311	0	311	0	311	0	Glycolysis
TCGA-D1-A17N-01	UCEC	46	0	46	0	46	0	46	0	Cholesterol
TCGA-D1-A17Q-01	UCEC	54	0	54	0	54	0	54	0	Mixed
TCGA-D1-A17R-01	UCEC	339	1	339	0	339	0	339	0	Glycolysis
TCGA-D1-A17S-01	UCEC	739	0	739	0	739	0	739	0	Quiescent
TCGA-D1-A17T-01	UCEC	71	0	71	0	71	0	71	0	Glycolysis
TCGA-D1-A17U-01	UCEC	697	0	697	0	697	0	697	0	Mixed
TCGA-D1-A1NS-01	UCEC	43	0	43	0	43	0	43	0	Mixed
TCGA-D1-A1NU-01	UCEC	402	0	402	0	402	0	402	0	Mixed
TCGA-D1-A1NW-01	UCEC	22	0	22	0	22	0	NA	NA	Quiescent
TCGA-D1-A1NX-01	UCEC	555	0	476	1	555	0	476	1	Cholesterol
TCGA-D1-A1NY-01	UCEC	513	0	513	0	513	0	513	0	Glycolysis
TCGA-D1-A1NZ-01	UCEC	548	0	548	0	548	0	548	0	Cholesterol
TCGA-D1-A1O0-01	UCEC	63	0	63	0	63	0	63	0	Cholesterol
TCGA-D1-A1O5-01	UCEC	458	0	458	0	458	0	458	0	Glycolysis
TCGA-D1-A1O7-01	UCEC	32	0	32	0	32	0	32	0	Mixed
TCGA-D1-A1O8-01	UCEC	120	1	120	0	120	0	120	0	Mixed
TCGA-D1-A2G0-01	UCEC	1484	0	1484	0	1484	0	NA	NA	Mixed
TCGA-D1-A2G5-01	UCEC	1455	0	1122	1	1455	0	1122	1	Quiescent
TCGA-D1-A2G6-01	UCEC	258	1	258	1	258	1	NA	NA	Glycolysis
TCGA-D1-A2G7-01	UCEC	1793	1	1793	0	1793	0	1793	0	Quiescent
TCGA-D1-A3DA-01	UCEC	483	0	483	0	483	0	483	0	Cholesterol
TCGA-D1-A3DG-01	UCEC	130	1	130	0	130	0	NA	NA	Cholesterol
TCGA-D1-A3DH-01	UCEC	573	0	573	0	573	0	573	0	Mixed
TCGA-D1-A3JP-01	UCEC	515	0	515	0	515	0	NA	NA	Mixed
TCGA-D1-A3JQ-01	UCEC	526	0	526	0	526	0	526	0	Cholesterol
TCGA-DF-A2KN-01	UCEC	67	0	67	0	67	0	67	0	Mixed
TCGA-DF-A2KR-01	UCEC	2178	0	2113	1	2178	0	2178	0	Mixed
TCGA-DF-A2KS-01	UCEC	3318	0	2277	1	3318	0	3318	0	Mixed
TCGA-DF-A2KU-01	UCEC	3067	0	3067	0	3067	0	3067	0	Cholesterol
TCGA-DF-A2KV-01	UCEC	2717	0	2717	0	2717	0	NA	NA	Mixed
TCGA-DF-A2KY-01	UCEC	332	0	332	0	332	0	NA	NA	Mixed
TCGA-DF-A2KZ-01	UCEC	826	0	826	0	826	0	NA	NA	Cholesterol
TCGA-DF-A2L0-01	UCEC	788	1	523	1	788	1	523	1	Cholesterol
TCGA-DG-A2KH-01	CESC	34	0	34	0	34	0	NA	NA	Glycolysis
TCGA-DG-A2KJ-01	CESC	2893	0	2893	0	2893	0	2893	0	Cholesterol
TCGA-DG-A2KK-01	CESC	2496	0	2496	0	2496	0	2496	0	Glycolysis
TCGA-DG-A2KL-01	CESC	1367	0	1367	0	1367	0	1367	0	Mixed
TCGA-DG-A2KM-01	CESC	1946	0	1946	0	1946	0	1946	0	Glycolysis
TCGA-DI-A0WH-01	UCEC	496	0	496	0	496	0	496	0	Quiescent
TCGA-DI-A1BU-01	UCEC	1195	0	1195	0	1195	0	1195	0	Mixed
TCGA-DI-A1BY-01	UCEC	1114	0	1114	0	1114	0	1114	0	Quiescent
TCGA-DI-A1NN-01	UCEC	1076	0	1023	1	1076	0	1023	1	Mixed
TCGA-DI-A1NO-01	UCEC	285	1	285	1	285	1	NA	NA	Mixed
TCGA-DI-A2QT-01	UCEC	377	1	377	1	377	1	NA	NA	Mixed
TCGA-DI-A2QU-01	UCEC	946	1	946	1	946	1	NA	NA	Cholesterol
TCGA-DI-A2QY-01	UCEC	3349	1	3349	0	3349	0	3349	0	Cholesterol
TCGA-DR-A0ZL-01	CESC	2669	0	2669	0	2669	0	2669	0	Cholesterol
TCGA-DR-A0ZM-01	CESC	1791	0	1791	0	1791	0	1791	0	Quiescent
TCGA-DS-A0VK-01	CESC	1118	1	209	1	1118	1	NA	NA	Cholesterol
TCGA-DS-A0VL-01	CESC	81	0	81	0	81	0	81	0	Cholesterol
TCGA-DS-A0VM-01	CESC	3589	0	868	1	3589	0	868	1	Cholesterol
TCGA-DS-A0VN-01	CESC	3609	0	3609	0	3609	0	3609	0	Glycolysis
TCGA-DS-A1O9-01	CESC	266	1	266	1	266	1	NA	NA	Mixed
TCGA-DS-A1OA-01	CESC	879	1	379	1	879	1	NA	NA	Cholesterol
TCGA-DS-A1OB-01	CESC	861	1	652	1	861	1	652	1	Glycolysis
TCGA-DS-A1OC-01	CESC	376	0	376	0	376	0	376	0	Glycolysis
TCGA-DS-A1OD-01	CESC	3874	0	3874	0	3874	0	3874	0	Quiescent
TCGA-DS-A3LQ-01	CESC	699	0	699	0	699	0	699	0	Quiescent
TCGA-DS-A5RQ-01	CESC	512	0	512	0	512	0	512	0	Cholesterol
TCGA-DS-A7WF-01	CESC	492	1	321	1	492	1	NA	NA	Quiescent
TCGA-DS-A7WH-01	CESC	533	0	533	0	533	0	533	0	Quiescent
TCGA-DS-A7WI-01	CESC	252	1	206	1	252	1	206	1	Cholesterol
TCGA-E6-A1LX-01	UCEC	711	0	711	0	711	0	711	0	Mixed
TCGA-E6-A1LZ-01	UCEC	2406	0	2406	0	2406	0	2406	0	Cholesterol
TCGA-E6-A1M0-01	UCEC	1793	0	1793	0	1793	0	1793	0	Mixed
TCGA-E6-A2P8-01	UCEC	72	1	60	1	72	1	NA	NA	Mixed
TCGA-E6-A2P9-01	UCEC	1386	0	1386	0	1386	0	1386	0	Glycolysis
TCGA-E6-A8L9-01	UCEC	1013	0	1013	0	1013	0	1013	0	Cholesterol
TCGA-EA-A1QS-01	CESC	1203	0	1203	0	1203	0	1203	0	Quiescent
TCGA-EA-A1QT-01	CESC	1243	0	1243	0	1243	0	1243	0	Cholesterol
TCGA-EA-A3HQ-01	CESC	1136	0	1136	0	1136	0	1136	0	Mixed
TCGA-EA-A3HR-01	CESC	940	0	940	0	940	0	940	0	Cholesterol
TCGA-EA-A3HS-01	CESC	959	0	959	0	959	0	959	0	Quiescent
TCGA-EA-A3HT-01	CESC	954	0	954	0	954	0	954	0	Cholesterol
TCGA-EA-A3HU-01	CESC	1013	0	1013	0	1013	0	1013	0	Mixed
TCGA-EA-A3QD-01	CESC	397	0	397	0	397	0	397	0	Mixed
TCGA-EA-A3QE-01	CESC	761	0	761	0	761	0	761	0	Glycolysis
TCGA-EA-A3Y4-01	CESC	1122	0	1122	0	1122	0	1122	0	Quiescent
TCGA-EA-A410-01	CESC	803	0	803	0	803	0	803	0	Cholesterol
TCGA-EA-A411-01	CESC	747	0	747	0	747	0	747	0	Quiescent
TCGA-EA-A439-01	CESC	965	0	316	1	965	0	316	1	Quiescent
TCGA-EA-A43B-01	CESC	791	0	791	0	791	0	791	0	Quiescent
TCGA-EA-A44S-01	CESC	369	0	369	0	369	0	NA	NA	Cholesterol
TCGA-EA-A4BA-01	CESC	755	0	755	0	755	0	755	0	Quiescent
TCGA-EA-A50E-01	CESC	227	1	208	1	227	1	NA	NA	Glycolysis
TCGA-EA-A556-01	CESC	453	0	453	0	453	0	453	0	Quiescent
TCGA-EA-A5FO-01	CESC	815	0	815	0	815	0	815	0	Mixed
TCGA-EA-A5O9-01	CESC	788	0	788	0	788	0	788	0	Mixed
TCGA-EA-A5ZD-01	CESC	830	0	830	0	830	0	830	0	Quiescent
TCGA-EA-A5ZE-01	CESC	829	0	425	1	829	0	425	1	Quiescent
TCGA-EA-A5ZF-01	CESC	828	0	440	1	828	0	440	1	Glycolysis
TCGA-EA-A6QX-01	CESC	730	0	730	0	730	0	730	0	Glycolysis
TCGA-EA-A78R-01	CESC	410	0	410	0	410	0	410	0	Mixed
TCGA-EA-A97N-01	CESC	11	0	11	0	11	0	11	0	Glycolysis
TCGA-EC-A1NJ-01	UCEC	488	0	488	0	488	0	488	0	Cholesterol
TCGA-EC-A1QX-01	UCEC	224	0	219	1	224	0	NA	NA	Mixed
TCGA-EC-A24G-01	UCEC	511	0	511	0	511	0	511	0	Glycolysis
TCGA-EK-A2GZ-01	CESC	383	0	383	0	383	0	NA	NA	Cholesterol
TCGA-EK-A2H0-01	CESC	1847	0	1847	0	1847	0	1847	0	Mixed
TCGA-EK-A2H1-01	CESC	799	0	799	0	799	0	NA	NA	Cholesterol
TCGA-EK-A2IP-01	CESC	202	0	202	0	202	0	NA	NA	Quiescent
TCGA-EK-A2IR-01	CESC	3442	0	3442	0	3442	0	3442	0	Mixed
TCGA-EK-A2PG-01	CESC	46	0	46	0	46	0	NA	NA	Mixed
TCGA-EK-A2PI-01	CESC	586	0	586	0	586	0	NA	NA	Cholesterol
TCGA-EK-A2PK-01	CESC	12	0	12	0	12	0	NA	NA	Quiescent
TCGA-EK-A2PL-01	CESC	13	0	13	0	13	0	NA	NA	Quiescent
TCGA-EK-A2PM-01	CESC	18	0	18	0	18	0	NA	NA	Mixed
TCGA-EK-A2R7-01	CESC	27	0	27	0	27	0	NA	NA	Quiescent
TCGA-EK-A2R8-01	CESC	44	0	44	0	44	0	NA	NA	Mixed
TCGA-EK-A2R9-01	CESC	4	0	4	0	4	0	NA	NA	Quiescent
TCGA-EK-A2RA-01	CESC	1246	0	1246	0	1246	0	NA	NA	Cholesterol
TCGA-EK-A2RB-01	CESC	9	0	9	0	9	0	NA	NA	Cholesterol
TCGA-EK-A2RC-01	CESC	129	0	129	0	129	0	NA	NA	Cholesterol
TCGA-EK-A2RE-01	CESC	57	0	57	0	57	0	NA	NA	Mixed
TCGA-EK-A2RJ-01	CESC	53	0	53	0	53	0	NA	NA	Glycolysis
TCGA-EK-A2RK-01	CESC	13	0	13	0	13	0	NA	NA	Mixed
TCGA-EK-A2RL-01	CESC	1453	1	1143	1	1453	1	NA	NA	Quiescent
TCGA-EK-A2RM-01	CESC	50	0	50	0	50	0	NA	NA	Mixed
TCGA-EK-A2RN-01	CESC	71	0	71	0	71	0	NA	NA	Glycolysis
TCGA-EK-A2RO-01	CESC	2	0	2	0	2	0	NA	NA	Mixed
TCGA-EK-A3GJ-01	CESC	3	0	3	0	3	0	NA	NA	Cholesterol
TCGA-EK-A3GK-01	CESC	15	0	15	0	15	0	NA	NA	Cholesterol
TCGA-EK-A3GN-01	CESC	27	0	27	0	27	0	NA	NA	Glycolysis
TCGA-EO-A1Y5-01	UCEC	332	0	332	0	332	0	332	0	Mixed
TCGA-EO-A1Y7-01	UCEC	1495	0	880	1	1495	0	NA	NA	Quiescent
TCGA-EO-A1Y8-01	UCEC	1147	0	1147	0	1147	0	1147	0	Cholesterol
TCGA-EO-A22R-01	UCEC	1878	0	1878	0	1878	0	1878	0	Quiescent
TCGA-EO-A22S-01	UCEC	1872	0	1872	0	1872	0	1872	0	Glycolysis
TCGA-EO-A22T-01	UCEC	2035	0	2035	0	2035	0	2035	0	Mixed
TCGA-EO-A22U-01	UCEC	1407	0	1407	0	1407	0	1407	0	Mixed
TCGA-EO-A22X-01	UCEC	1752	0	1752	0	1752	0	1752	0	Glycolysis
TCGA-EO-A22Y-01	UCEC	1567	0	1567	0	1567	0	1567	0	Mixed
TCGA-EO-A2CG-01	UCEC	1564	0	1564	0	1564	0	1564	0	Mixed
TCGA-EO-A2CH-01	UCEC	590	1	304	1	590	1	NA	NA	Mixed
TCGA-EO-A3AS-01	UCEC	1046	0	1046	0	1046	0	1046	0	Cholesterol
TCGA-EO-A3AU-01	UCEC	1543	0	1178	1	1543	0	1543	0	Glycolysis
TCGA-EO-A3AV-01	UCEC	1069	0	1069	0	1069	0	1069	0	Mixed
TCGA-EO-A3AY-01	UCEC	1158	0	1163	1	1158	0	1163	1	Cholesterol
TCGA-EO-A3AZ-01	UCEC	826	0	826	0	826	0	826	0	Cholesterol
TCGA-EO-A3B0-01	UCEC	1412	0	1412	0	1412	0	NA	NA	Mixed
TCGA-EO-A3B1-01	UCEC	820	0	820	0	820	0	820	0	Quiescent
TCGA-EO-A3KU-01	UCEC	677	0	677	0	677	0	677	0	Mixed
TCGA-EO-A3KW-01	UCEC	497	0	497	0	497	0	497	0	Cholesterol
TCGA-EO-A3KX-01	UCEC	1170	0	1170	0	1170	0	1170	0	Quiescent
TCGA-EO-A3L0-01	UCEC	1554	0	1554	0	1554	0	1554	0	Cholesterol
TCGA-EX-A1H5-01	CESC	619	0	619	0	619	0	619	0	Mixed
TCGA-EX-A1H6-01	CESC	241	0	241	0	241	0	241	0	Quiescent
TCGA-EX-A3L1-01	CESC	463	0	463	0	463	0	463	0	Glycolysis
TCGA-EX-A449-01	CESC	447	0	447	0	447	0	NA	NA	Cholesterol
TCGA-EX-A69L-01	CESC	602	0	602	0	602	0	602	0	Quiescent
TCGA-EX-A69M-01	CESC	253	1	77	1	253	0	253	0	Quiescent
TCGA-EX-A8YF-01	CESC	473	0	396	1	473	0	396	1	Mixed
TCGA-EY-A1G7-01	UCEC	189	1	95	1	189	1	95	1	Quiescent
TCGA-EY-A1G8-01	UCEC	456	1	456	0	456	0	456	0	Mixed
TCGA-EY-A1GC-01	UCEC	1647	0	1647	0	1647	0	1647	0	Mixed
TCGA-EY-A1GD-01	UCEC	1639	0	1639	0	1639	0	1639	0	Cholesterol
TCGA-EY-A1GE-01	UCEC	741	0	741	0	741	0	741	0	Quiescent
TCGA-EY-A1GF-01	UCEC	826	0	826	0	826	0	826	0	Glycolysis
TCGA-EY-A1GH-01	UCEC	710	0	710	0	710	0	710	0	Cholesterol
TCGA-EY-A1GI-01	UCEC	710	0	710	0	710	0	710	0	Mixed
TCGA-EY-A1GK-01	UCEC	693	0	693	0	693	0	693	0	Glycolysis
TCGA-EY-A1GL-01	UCEC	1014	0	1014	0	1014	0	1014	0	Mixed
TCGA-EY-A1GM-01	UCEC	995	1	791	1	995	1	791	1	Glycolysis
TCGA-EY-A1GO-01	UCEC	586	0	517	1	586	0	517	1	Cholesterol
TCGA-EY-A1GP-01	UCEC	573	0	573	0	573	0	573	0	Quiescent
TCGA-EY-A1GQ-01	UCEC	544	0	334	1	544	0	334	1	Quiescent
TCGA-EY-A1GR-01	UCEC	536	0	536	0	536	0	536	0	Glycolysis
TCGA-EY-A1GS-01	UCEC	670	1	670	1	670	1	NA	NA	Mixed
TCGA-EY-A1GT-01	UCEC	490	0	490	0	490	0	490	0	Quiescent
TCGA-EY-A1GU-01	UCEC	997	1	997	0	997	0	997	0	Quiescent
TCGA-EY-A1GV-01	UCEC	481	0	481	0	481	0	481	0	Glycolysis
TCGA-EY-A1GW-01	UCEC	337	1	190	1	337	1	NA	NA	Mixed
TCGA-EY-A1GX-01	UCEC	1127	1	743	1	1127	0	743	1	Glycolysis
TCGA-EY-A1H0-01	UCEC	588	0	588	0	588	0	NA	NA	Glycolysis
TCGA-EY-A210-01	UCEC	383	0	383	0	383	0	383	0	Quiescent
TCGA-EY-A212-01	UCEC	310	1	310	1	310	1	NA	NA	Cholesterol
TCGA-EY-A214-01	UCEC	438	0	438	0	438	0	438	0	Cholesterol
TCGA-EY-A215-01	UCEC	574	0	574	0	574	0	574	0	Glycolysis
TCGA-EY-A2OM-01	UCEC	694	0	694	0	694	0	694	0	Glycolysis
TCGA-EY-A2ON-01	UCEC	610	1	226	1	610	1	NA	NA	Quiescent
TCGA-EY-A2OO-01	UCEC	1392	0	1392	0	1392	0	1392	0	Quiescent
TCGA-EY-A2OP-01	UCEC	944	0	944	0	944	0	944	0	Mixed
TCGA-EY-A2OQ-01	UCEC	885	0	885	0	885	0	885	0	Glycolysis
TCGA-EY-A3L3-01	UCEC	832	0	832	0	832	0	832	0	Cholesterol
TCGA-EY-A3QX-01	UCEC	989	1	896	1	989	1	NA	NA	Mixed
TCGA-EY-A4KR-01	UCEC	346	1	346	1	346	1	NA	NA	Quiescent
TCGA-EY-A547-01	UCEC	545	0	545	0	545	0	545	0	Cholesterol
TCGA-EY-A548-01	UCEC	430	0	430	0	430	0	430	0	Cholesterol
TCGA-EY-A549-01	UCEC	605	0	605	0	605	0	605	0	Glycolysis
TCGA-EY-A54A-01	UCEC	447	0	447	0	447	0	447	0	Mixed
TCGA-EY-A5W2-01	UCEC	516	0	516	0	516	0	516	0	Cholesterol
TCGA-EY-A72D-01	UCEC	179	0	179	0	179	0	179	0	Mixed
TCGA-FI-A2CX-01	UCEC	2031	0	2031	0	2031	0	2031	0	Glycolysis
TCGA-FI-A2CY-01	UCEC	2080	0	2080	0	2080	0	2080	0	Quiescent
TCGA-FI-A2D0-01	UCEC	1213	0	1213	0	1213	0	1213	0	Mixed
TCGA-FI-A2D2-01	UCEC	2352	1	1917	1	2352	1	1917	1	Quiescent
TCGA-FI-A2D4-01	UCEC	243	1	243	1	243	1	NA	NA	Mixed
TCGA-FI-A2D5-01	UCEC	421	1	280	1	421	1	NA	NA	Mixed
TCGA-FI-A2D6-01	UCEC	767	1	767	0	767	0	767	0	Mixed
TCGA-FI-A2EU-01	UCEC	2941	0	2941	0	2941	0	2941	0	Mixed
TCGA-FI-A2EW-01	UCEC	1795	0	1169	1	1795	0	1169	1	Quiescent
TCGA-FI-A2EX-01	UCEC	284	0	213	1	284	0	213	1	Glycolysis
TCGA-FI-A2EY-01	UCEC	880	1	577	1	880	0	880	0	Quiescent
TCGA-FI-A2F4-01	UCEC	2230	0	2230	0	2230	0	2230	0	Glycolysis
TCGA-FI-A2F8-01	UCEC	933	0	933	0	933	0	933	0	Mixed
TCGA-FI-A2F9-01	UCEC	1803	0	1803	0	1803	0	1803	0	Quiescent
TCGA-FI-A3PV-01	UCEC	1249	1	1249	1	1249	1	NA	NA	Mixed
TCGA-FI-A3PX-01	UCEC	2384	0	2384	0	2384	0	2384	0	Mixed
TCGA-FU-A23K-01	CESC	372	0	372	0	372	0	372	0	Cholesterol
TCGA-FU-A23L-01	CESC	725	0	725	0	725	0	725	0	Cholesterol
TCGA-FU-A2QG-01	CESC	579	0	579	0	579	0	579	0	Mixed
TCGA-FU-A3EO-01	CESC	490	0	490	0	490	0	490	0	Cholesterol
TCGA-FU-A3HY-01	CESC	954	0	954	0	954	0	954	0	Mixed
TCGA-FU-A3HZ-01	CESC	1103	0	1103	0	1103	0	1103	0	Glycolysis
TCGA-FU-A3NI-01	CESC	638	1	638	0	638	0	NA	NA	Cholesterol
TCGA-FU-A3TQ-01	CESC	795	0	795	0	795	0	795	0	Glycolysis
TCGA-FU-A3TX-01	CESC	45	0	45	0	45	0	NA	NA	Glycolysis
TCGA-FU-A3WB-01	CESC	491	0	491	0	491	0	491	0	Mixed
TCGA-FU-A3YQ-01	CESC	861	0	861	0	861	0	861	0	Cholesterol
TCGA-FU-A40J-01	CESC	426	0	426	0	426	0	426	0	Quiescent
TCGA-FU-A57G-01	CESC	1078	0	1078	0	1078	0	1078	0	Quiescent
TCGA-FU-A5XV-01	CESC	321	0	321	0	321	0	321	0	Cholesterol
TCGA-FU-A770-01	CESC	34	0	34	0	34	0	NA	NA	Quiescent
TCGA-GH-A9DA-01	CESC	540	0	540	0	540	0	540	0	Glycolysis
TCGA-H5-A2HR-01	UCEC	53	0	53	0	53	0	NA	NA	Mixed
TCGA-HG-A2PA-01	CESC	773	1	773	1	773	1	NA	NA	Quiescent
TCGA-HM-A3JJ-01	CESC	659	1	385	1	659	1	385	1	Quiescent
TCGA-HM-A3JK-01	CESC	632	0	632	0	632	0	632	0	Quiescent
TCGA-HM-A4S6-01	CESC	454	0	454	0	454	0	454	0	Glycolysis
TCGA-HM-A6W2-01	CESC	287	0	287	0	287	0	NA	NA	Quiescent
TCGA-IR-A3L7-01	CESC	4483	0	4483	0	4483	0	4483	0	Cholesterol
TCGA-IR-A3LA-01	CESC	4172	0	4172	0	4172	0	4172	0	Quiescent
TCGA-IR-A3LB-01	CESC	2032	1	317	1	2032	1	317	1	Quiescent
TCGA-IR-A3LC-01	CESC	3935	0	3935	0	3935	0	3935	0	Quiescent
TCGA-IR-A3LF-01	CESC	2949	0	2949	0	2949	0	2949	0	Cholesterol
TCGA-IR-A3LH-01	CESC	2394	0	2394	0	2394	0	2394	0	Cholesterol
TCGA-IR-A3LI-01	CESC	2493	0	2493	0	2493	0	NA	NA	Quiescent
TCGA-IR-A3LK-01	CESC	908	1	574	1	908	1	574	1	Mixed
TCGA-IR-A3LL-01	CESC	1106	0	1106	0	1106	0	1106	0	Quiescent
TCGA-JU-AAVI-01	UCEC	540	1	505	1	540	1	505	1	Mixed
TCGA-JW-A5VG-01	CESC	834	0	834	0	834	0	834	0	Quiescent
TCGA-JW-A5VH-01	CESC	100	1	94	1	100	1	NA	NA	Glycolysis
TCGA-JW-A5VI-01	CESC	747	0	558	1	747	0	558	1	Cholesterol
TCGA-JW-A5VJ-01	CESC	652	0	267	1	652	0	NA	NA	Mixed
TCGA-JW-A5VK-01	CESC	623	0	623	0	623	0	623	0	Mixed
TCGA-JW-A5VL-01	CESC	474	0	474	0	474	0	474	0	Cholesterol
TCGA-JW-A69B-01	CESC	863	0	863	0	863	0	863	0	Glycolysis
TCGA-JW-A852-01	CESC	252	1	153	1	252	1	252	0	Mixed
TCGA-JW-AAVH-01	CESC	552	0	552	0	552	0	552	0	Mixed
TCGA-JX-A3PZ-01	CESC	642	1	491	1	642	1	491	1	Glycolysis
TCGA-JX-A3Q0-01	CESC	6375	0	6375	0	6375	0	6375	0	Mixed
TCGA-JX-A3Q8-01	CESC	1357	0	1357	0	1357	0	1357	0	Cholesterol
TCGA-JX-A5QV-01	CESC	636	0	636	0	636	0	636	0	Quiescent
TCGA-K6-A3WQ-01	UCEC	427	1	351	1	427	1	NA	NA	Cholesterol
TCGA-KJ-A3U4-01	UCEC	1095	0	306	1	1095	0	NA	NA	Mixed
TCGA-KP-A3VZ-01	UCEC	722	0	722	0	722	0	NA	NA	Glycolysis
TCGA-KP-A3W0-01	UCEC	404	0	404	0	404	0	404	0	Cholesterol
TCGA-KP-A3W1-01	UCEC	288	0	288	0	288	0	288	0	Glycolysis
TCGA-KP-A3W3-01	UCEC	794	0	661	1	794	0	661	1	Cholesterol
TCGA-KP-A3W4-01	UCEC	554	1	321	1	554	1	NA	NA	Cholesterol
TCGA-LP-A4AU-01	CESC	343	0	343	0	343	0	NA	NA	Cholesterol
TCGA-LP-A4AW-01	CESC	27	0	27	0	27	0	NA	NA	Cholesterol
TCGA-LP-A4AX-01	CESC	380	0	380	0	380	0	380	0	Quiescent
TCGA-LP-A5U2-01	CESC	9	0	9	0	9	0	9	0	Glycolysis
TCGA-LP-A5U3-01	CESC	25	0	25	0	25	0	25	0	Quiescent
TCGA-LP-A7HU-01	CESC	406	0	406	0	406	0	406	0	Cholesterol
TCGA-MA-AA3W-01	CESC	685	0	685	0	685	0	685	0	Cholesterol
TCGA-MA-AA3X-01	CESC	617	0	617	0	617	0	617	0	Cholesterol
TCGA-MA-AA3Y-01	CESC	542	0	542	0	542	0	542	0	Glycolysis
TCGA-MA-AA3Z-01	CESC	595	0	595	0	595	0	595	0	Cholesterol
TCGA-MA-AA41-01	CESC	279	0	279	0	279	0	NA	NA	Glycolysis
TCGA-MA-AA42-01	CESC	259	0	259	0	259	0	259	0	Cholesterol
TCGA-MA-AA43-01	CESC	346	0	346	0	346	0	346	0	Quiescent
TCGA-MU-A51Y-01	CESC	854	0	854	0	854	0	854	0	Cholesterol
TCGA-MU-A5YI-01	CESC	1053	0	630	1	1053	0	NA	NA	Quiescent
TCGA-MU-A8JM-01	CESC	607	0	607	0	607	0	607	0	Glycolysis
TCGA-MY-A5BD-01	CESC	1667	0	1667	0	1667	0	NA	NA	Cholesterol
TCGA-MY-A5BE-01	CESC	1066	0	1066	0	1066	0	1066	0	Cholesterol
TCGA-MY-A5BF-01	CESC	634	0	634	0	634	0	NA	NA	Mixed
TCGA-MY-A913-01	CESC	524	0	524	0	524	0	524	0	Glycolysis
TCGA-OY-A56Q-01	OV	576	0	576	0	576	0	576	0	Quiescent
TCGA-PG-A5BC-01	UCEC	707	0	707	0	707	0	707	0	Mixed
TCGA-PG-A6IB-01	UCEC	648	0	648	0	648	0	648	0	Cholesterol
TCGA-PG-A7D5-01	UCEC	1177	0	1177	0	1177	0	NA	NA	Cholesterol
TCGA-PG-A914-01	UCEC	687	0	687	0	687	0	687	0	Cholesterol
TCGA-PG-A915-01	UCEC	249	0	249	0	249	0	249	0	Cholesterol
TCGA-PG-A916-01	UCEC	522	0	522	0	522	0	522	0	Quiescent
TCGA-PG-A917-01	UCEC	212	0	212	0	212	0	212	0	Glycolysis
TCGA-PN-A8MA-01	CESC	90	0	90	0	90	0	NA	NA	Quiescent
TCGA-Q1-A5R1-01	CESC	474	0	474	0	474	0	474	0	Quiescent
TCGA-Q1-A5R2-01	CESC	499	0	499	0	499	0	NA	NA	Cholesterol
TCGA-Q1-A5R3-01	CESC	485	0	485	0	485	0	485	0	Cholesterol
TCGA-Q1-A6DT-01	CESC	275	1	275	1	275	1	NA	NA	Glycolysis
TCGA-Q1-A6DV-01	CESC	491	0	491	0	491	0	491	0	Cholesterol
TCGA-Q1-A6DW-01	CESC	534	0	534	0	534	0	NA	NA	Glycolysis
TCGA-Q1-A73O-01	CESC	428	0	428	0	428	0	428	0	Glycolysis
TCGA-Q1-A73P-01	CESC	483	0	483	0	483	0	483	0	Glycolysis
TCGA-Q1-A73Q-01	CESC	284	0	284	0	284	0	NA	NA	Glycolysis
TCGA-Q1-A73R-01	CESC	567	0	567	0	567	0	567	0	Quiescent
TCGA-Q1-A73S-01	CESC	688	0	688	0	688	0	688	0	Cholesterol
TCGA-QF-A5YS-01	UCEC	689	0	689	0	689	0	689	0	Cholesterol
TCGA-QF-A5YT-01	UCEC	1215	0	1215	0	1215	0	1215	0	Cholesterol
TCGA-QS-A5YQ-01	UCEC	759	0	759	0	759	0	759	0	Cholesterol
TCGA-QS-A5YR-01	UCEC	719	0	719	0	719	0	NA	NA	Cholesterol
TCGA-QS-A744-01	UCEC	451	0	451	0	451	0	NA	NA	Cholesterol
TCGA-QS-A8F1-01	UCEC	135	1	135	1	135	1	NA	NA	Cholesterol
TCGA-R2-A69V-01	CESC	596	0	596	0	596	0	596	0	Cholesterol
TCGA-RA-A741-01	CESC	444	0	444	0	444	0	444	0	Quiescent
TCGA-SJ-A6ZI-01	UCEC	631	0	631	0	631	0	631	0	Mixed
TCGA-SJ-A6ZJ-01	UCEC	556	0	556	0	556	0	556	0	Cholesterol
TCGA-SL-A6J9-01	UCEC	2	0	2	0	2	0	NA	NA	Mixed
TCGA-SL-A6JA-01	UCEC	7	0	7	0	7	0	7	0	Cholesterol
TCGA-UC-A7PD-01	CESC	355	1	202	1	355	1	202	1	Mixed
TCGA-UC-A7PF-01	CESC	2859	1	2859	0	2859	NA	NA	NA	Cholesterol
TCGA-UC-A7PG-01	CESC	370	1	370	1	370	1	NA	NA	Mixed
TCGA-UC-A7PI-01	CESC	2114	0	778	1	2114	0	778	1	Cholesterol
TCGA-VG-A8LO-01	OV	24	1	24	1	24	1	NA	NA	Cholesterol
TCGA-VS-A8EB-01	CESC	305	1	305	1	305	1	NA	NA	Mixed
TCGA-VS-A8EC-01	CESC	1415	0	1415	0	1415	0	1415	0	Glycolysis
TCGA-VS-A8EG-01	CESC	1386	0	1386	0	1386	0	1386	0	Mixed
TCGA-VS-A8EH-01	CESC	986	0	986	0	986	0	986	0	Glycolysis
TCGA-VS-A8EI-01	CESC	729	0	729	0	729	0	729	0	Quiescent
TCGA-VS-A8EJ-01	CESC	607	1	607	1	607	1	NA	NA	Quiescent
TCGA-VS-A8EK-01	CESC	829	1	829	1	829	1	NA	NA	Mixed
TCGA-VS-A8EL-01	CESC	1992	0	1992	0	1992	0	1992	0	Cholesterol
TCGA-VS-A8Q8-01	CESC	978	1	488	1	978	1	NA	NA	Cholesterol
TCGA-VS-A8Q9-01	CESC	1630	0	1630	0	1630	0	1630	0	Glycolysis
TCGA-VS-A8QA-01	CESC	1099	0	1099	0	1099	0	1099	0	Glycolysis
TCGA-VS-A8QC-01	CESC	350	1	263	1	350	1	NA	NA	Mixed
TCGA-VS-A8QF-01	CESC	1800	0	1800	0	1800	0	1800	0	Mixed
TCGA-VS-A8QH-01	CESC	1210	1	1210	1	1210	1	NA	NA	Quiescent
TCGA-VS-A8QM-01	CESC	951	1	951	1	951	1	NA	NA	Cholesterol
TCGA-VS-A94W-01	CESC	1243	0	1243	0	1243	0	1243	0	Glycolysis
TCGA-VS-A94X-01	CESC	506	1	506	1	506	1	NA	NA	Glycolysis
TCGA-VS-A94Y-01	CESC	144	1	144	1	144	1	NA	NA	Glycolysis
TCGA-VS-A94Z-01	CESC	1015	0	1015	0	1015	0	1015	0	Quiescent
TCGA-VS-A950-01	CESC	1221	0	1221	0	1221	0	NA	NA	Mixed
TCGA-VS-A952-01	CESC	1778	0	1778	0	1778	0	1778	0	Glycolysis
TCGA-VS-A953-01	CESC	477	1	477	1	477	1	NA	NA	Glycolysis
TCGA-VS-A954-01	CESC	1714	0	1714	0	1714	0	1714	0	Mixed
TCGA-VS-A957-01	CESC	1688	0	1688	0	1688	0	1688	0	Glycolysis
TCGA-VS-A958-01	CESC	1525	0	1525	0	1525	0	1525	0	Glycolysis
TCGA-VS-A959-01	CESC	1561	0	1561	0	1561	0	1561	0	Glycolysis
TCGA-VS-A9U5-01	CESC	1535	0	1535	0	1535	0	1535	0	Glycolysis
TCGA-VS-A9U6-01	CESC	1320	0	711	1	1320	0	NA	NA	Glycolysis
TCGA-VS-A9U7-01	CESC	1472	0	1472	0	1472	0	1472	0	Cholesterol
TCGA-VS-A9UB-01	CESC	911	0	911	0	911	0	911	0	Quiescent
TCGA-VS-A9UC-01	CESC	825	0	825	0	825	0	NA	NA	Quiescent
TCGA-VS-A9UD-01	CESC	739	0	739	0	739	0	739	0	Mixed
TCGA-VS-A9UH-01	CESC	1427	0	1427	0	1427	0	NA	NA	Cholesterol
TCGA-VS-A9UI-01	CESC	1372	1	1372	0	1372	0	1372	0	Mixed
TCGA-VS-A9UJ-01	CESC	52	1	52	1	52	1	NA	NA	Glycolysis
TCGA-VS-A9UL-01	CESC	442	1	336	1	442	1	NA	NA	Glycolysis
TCGA-VS-A9UM-01	CESC	829	1	829	0	829	0	NA	NA	Cholesterol
TCGA-VS-A9UO-01	CESC	1456	0	1456	0	1456	0	1456	0	Glycolysis
TCGA-VS-A9UP-01	CESC	1444	0	352	1	1444	0	352	1	Mixed
TCGA-VS-A9UQ-01	CESC	1263	0	561	1	1263	0	561	1	Quiescent
TCGA-VS-A9UR-01	CESC	793	0	675	1	793	0	675	1	Glycolysis
TCGA-VS-A9UT-01	CESC	482	0	482	0	482	0	482	0	Quiescent
TCGA-VS-A9UU-01	CESC	442	0	442	0	442	0	442	0	Mixed
TCGA-VS-A9UV-01	CESC	104	1	104	1	104	1	NA	NA	Mixed
TCGA-VS-A9UY-01	CESC	555	1	412	1	555	1	NA	NA	Glycolysis
TCGA-VS-A9UZ-01	CESC	2044	0	2044	0	2044	0	2044	0	Mixed
TCGA-VS-A9V0-01	CESC	573	0	475	1	573	0	475	1	Glycolysis
TCGA-VS-A9V1-01	CESC	157	1	58	1	157	1	NA	NA	Glycolysis
TCGA-VS-A9V2-01	CESC	555	0	555	0	555	0	555	0	Cholesterol
TCGA-VS-A9V3-01	CESC	540	0	456	1	540	0	NA	NA	Glycolysis
TCGA-VS-A9V4-01	CESC	132	1	100	1	132	1	NA	NA	Quiescent
TCGA-VS-A9V5-01	CESC	494	1	494	1	494	1	NA	NA	Cholesterol
TCGA-VS-AA62-01	CESC	469	1	469	1	469	1	NA	NA	Glycolysis
TCGA-WL-A834-01	CESC	791	0	791	0	791	0	NA	NA	Cholesterol
TCGA-WR-A838-01	OV	304	1	245	1	304	1	NA	NA	Glycolysis
TCGA-XS-A8TJ-01	CESC	890	0	890	0	890	0	890	0	Cholesterol
TCGA-ZJ-A8QQ-01	CESC	2056	0	2056	0	2056	0	2056	0	Mixed
TCGA-ZJ-A8QR-01	CESC	582	1	582	0	582	NA	NA	NA	Mixed
TCGA-ZJ-AAX4-01	CESC	21	0	21	0	21	0	NA	NA	Cholesterol
TCGA-ZJ-AAXA-01	CESC	43	0	43	0	43	0	NA	NA	Mixed
TCGA-ZJ-AAXU-01	CESC	5	0	5	0	5	0	NA	NA	Mixed
TCGA-ZX-AA5X-01	CESC	119	0	119	0	119	0	NA	NA	Quiescent
