# Supplementary material for: Identification and Development of Subtypes With Poor Prognosis in Pan-Gynecological Cancer Based on Gene Expression in the Glycolysis-Cholesterol Synthesis Axis
Source: Front Oncol. 2021 Mar 24;11:636565. doi: 10.3389/fonc.2021.636565 (PMC8025671; doi:10.3389/fonc.2021.636565)
Supplement: Supplementary file 3 [file Table_3.XLSX]

## Sheet: S1
Genes	Type
ALDOA	GLYCOLYSIS
ENO1	GLYCOLYSIS
ENO3	GLYCOLYSIS
DHCR7	CHOLESTEROL
MVK	CHOLESTEROL
CYP51A1	CHOLESTEROL
DHCR24	CHOLESTEROL
PGK1	GLYCOLYSIS
IDI2	CHOLESTEROL
PFKM	GLYCOLYSIS
PKLR	GLYCOLYSIS
PPP2CA	GLYCOLYSIS
ALDOB	GLYCOLYSIS
GAPDH	GLYCOLYSIS
EBP	CHOLESTEROL
TM7SF2	CHOLESTEROL
MVD	CHOLESTEROL
MSMO1	CHOLESTEROL
PFKFB4	GLYCOLYSIS
PFKFB2	GLYCOLYSIS
HMGCS1	CHOLESTEROL
TPI1	GLYCOLYSIS
GGPS1	CHOLESTEROL
SQLE	CHOLESTEROL
ENO2	GLYCOLYSIS
PFKL	GLYCOLYSIS
HSD17B7	CHOLESTEROL
PPP2R5D	GLYCOLYSIS
PFKFB1	GLYCOLYSIS
PFKFB3	GLYCOLYSIS
HMGCR	CHOLESTEROL
GPI	GLYCOLYSIS
GAPDHS	GLYCOLYSIS
FDFT1	CHOLESTEROL
PMVK	CHOLESTEROL
PPP2R1B	GLYCOLYSIS
PPP2R1A	GLYCOLYSIS
IDI1	CHOLESTEROL
LBR	CHOLESTEROL
ALDOC	GLYCOLYSIS
LSS	CHOLESTEROL
PGAM1	GLYCOLYSIS
PFKP	GLYCOLYSIS
NSDHL	CHOLESTEROL
PPP2CB	GLYCOLYSIS
FDPS	CHOLESTEROL
