# Supplementary material for: Identification and Development of Subtypes With Poor Prognosis in Pan-Gynecological Cancer Based on Gene Expression in the Glycolysis-Cholesterol Synthesis Axis
Source: Front Oncol. 2021 Mar 24;11:636565. doi: 10.3389/fonc.2021.636565 (PMC8025671; doi:10.3389/fonc.2021.636565)
Supplement: Supplementary file 4 [file Table_4.XLSX]

## Sheet: mpc_corr_positive
Genes	MPC1_Corr	MPC1_P	MPC2_Corr	MPC2_P	MPC1_P.adjust	MPC2_P.adjust	Color
AURKAIP1	0.20587	5.45719e-13	0.203284	1.07278e-12	7.98727e-12	8.92237e-12	Positive
MRPL20	0.217457	2.36366e-14	0.215885	3.65739e-14	4.34271e-13	3.60093e-13	Positive
SSU72	0.168165	4.33394e-09	0.21574	3.80783e-14	3.23874e-08	3.7394e-13	Positive
CAMTA1	0.162958	1.29586e-08	0.261671	2.6678e-20	8.94442e-08	4.97337e-19	Positive
PARK7	0.165663	7.36818e-09	0.243483	1.04354e-17	5.30059e-08	1.52735e-16	Positive
SLC25A33	0.211216	1.3115e-13	0.208933	2.42227e-13	2.13046e-12	2.17594e-12	Positive
CENPS	0.250692	1.03713e-18	0.341812	2.49183e-34	3.9797e-17	1.78653e-32	Positive
SDHB	0.281713	2.11514e-23	0.196011	6.84171e-12	1.70923e-21	5.1736e-11	Positive
MICOS10	0.30976	3.45752e-28	0.379799	1.32328e-42	6.46455e-26	2.29421e-40	Positive
SYF2	0.196258	6.43197e-12	0.216216	3.33774e-14	7.82795e-11	3.30327e-13	Positive
TMEM50A	0.234171	1.84562e-16	0.226522	1.78411e-15	4.75005e-15	2.0423e-14	Positive
FAM76A	0.214566	5.26303e-14	0.262761	1.83738e-20	9.0916e-13	3.47282e-19	Positive
STX12	0.203536	1.00472e-12	0.218446	1.79286e-14	1.40477e-11	1.81805e-13	Positive
ATP5IF1	0.307159	1.0124e-27	0.341959	2.32576e-34	1.73941e-25	1.67376e-32	Positive
TRNAU1AP	0.201442	1.72634e-12	0.194822	9.1998e-12	2.32508e-11	6.84547e-11	Positive
TAF12	0.227397	1.38211e-15	0.258508	7.79726e-20	3.13415e-14	1.38456e-18	Positive
ZBTB8OS	0.297588	4.8048e-26	0.369686	2.72107e-40	5.86153e-24	3.68039e-38	Positive
ZMYM6	0.22931	7.87787e-16	0.227199	1.46442e-15	1.84342e-14	1.68851e-14	Positive
LSM10	0.205016	6.82773e-13	0.200793	2.03933e-12	9.87199e-12	1.64518e-11	Positive
MRPS15	0.328265	1.21001e-31	0.355414	3.64527e-37	3.84602e-29	3.51106e-35	Positive
MEAF6	0.204081	8.71857e-13	0.201801	1.57408e-12	1.2353e-11	1.28452e-11	Positive
RRAGC	0.166376	6.33943e-09	0.164808	8.81717e-09	4.60043e-08	4.56687e-08	Positive
MYCBP	0.215671	3.8807e-14	0.251505	7.956e-19	6.85901e-13	1.28258e-17	Positive
NDUFS5	0.197944	4.20994e-12	0.213206	7.6382e-14	5.29952e-11	7.2668e-13	Positive
ZNF684	0.209313	2.18818e-13	0.152938	9.67911e-08	3.42617e-12	4.37418e-07	Positive
PPCS	0.250043	1.28037e-18	0.242945	1.23606e-17	4.87384e-17	1.79398e-16	Positive
PPIH	0.227026	1.54045e-15	0.234096	1.88791e-16	3.45217e-14	2.40832e-15	Positive
SVBP	0.157016	4.33568e-08	0.21622	3.33349e-14	2.73341e-07	3.30077e-13	Positive
C1orf210	0.221312	7.98809e-15	0.172635	1.64653e-09	1.59519e-13	9.46953e-09	Positive
ATPAF1	0.197869	4.29048e-12	0.227398	1.38188e-15	5.39378e-11	1.60011e-14	Positive
CMPK1	0.246509	3.99487e-18	0.252084	6.58346e-19	1.40306e-16	1.07219e-17	Positive
FAF1	0.192939	1.46515e-11	0.181645	2.16448e-10	1.68426e-10	1.37276e-09	Positive
CDKN2C	0.271879	7.57381e-22	0.189586	3.31657e-11	4.62949e-20	2.30397e-10	Positive
BTF3L4	0.163299	1.20739e-08	0.217759	2.17294e-14	8.38227e-08	2.18566e-13	Positive
SCP2	0.326317	2.8718e-31	0.369501	2.99385e-40	8.83357e-29	3.99994e-38	Positive
CZIB	0.168815	3.77091e-09	0.197957	4.19591e-12	2.84587e-08	3.26214e-11	Positive
MAGOH	0.178202	4.75829e-10	0.21921	1.44678e-14	4.16645e-09	1.49143e-13	Positive
YIPF1	0.151963	1.16927e-07	0.177907	5.08714e-10	6.88245e-07	3.08381e-09	Positive
HSPB11	0.306174	1.51611e-27	0.397921	5.84852e-47	2.36998e-25	1.44853e-44	Positive
TMEM59	0.197806	4.3592e-12	0.211916	1.08514e-13	5.47296e-11	1.0104e-12	Positive
OMA1	0.229346	7.79394e-16	0.284304	8.04068e-24	1.82827e-14	2.11509e-22	Positive
ATG4C	0.177083	6.12723e-10	0.177029	6.20167e-10	5.25652e-09	3.72159e-09	Positive
ALG6	0.219014	1.52882e-14	0.289476	1.1315e-24	2.89822e-13	3.24494e-23	Positive
ITGB3BP	0.296536	7.2788e-26	0.344018	8.83514e-35	8.67588e-24	6.68631e-33	Positive
MIER1	0.181021	2.49958e-10	0.163676	1.1164e-08	2.29181e-09	5.71413e-08	Positive
HHLA3	0.158847	3.00302e-08	0.26129	3.03829e-20	1.95197e-07	5.6201e-19	Positive
FPGT	0.213005	8.06897e-14	0.374243	2.52656e-41	1.35342e-12	3.76438e-39	Positive
CRYZ	0.21141	1.24458e-13	0.225772	2.21897e-15	2.03041e-12	2.51743e-14	Positive
ACADM	0.232729	2.84863e-16	0.206982	4.06994e-13	7.1227e-15	3.55556e-12	Positive
PIGK	0.185704	8.38417e-11	0.192439	1.65673e-11	8.35395e-10	1.18869e-10	Positive
GNG5	0.274022	3.5165e-22	0.250478	1.11162e-18	2.23136e-20	1.76663e-17	Positive
CTBS	0.192645	1.57492e-11	0.190154	2.89096e-11	1.80307e-10	2.02028e-10	Positive
C1orf52	0.163168	1.24077e-08	0.205741	5.64468e-13	8.59214e-08	4.83819e-12	Positive
GTF2B	0.270284	1.33498e-21	0.247248	3.15339e-18	7.98101e-20	4.81878e-17	Positive
TMED5	0.214111	5.96222e-14	0.184674	1.06862e-10	1.02161e-12	7.00813e-10	Positive
ABCD3	0.221252	8.12429e-15	0.229508	7.43063e-16	1.62069e-13	8.84579e-15	Positive
ALG14	0.253621	3.97297e-19	0.304617	2.86132e-27	1.62353e-17	1.05548e-25	Positive
RWDD3	0.169748	3.0856e-09	0.279612	4.59966e-23	2.3557e-08	1.12174e-21	Positive
SLC35A3	0.239342	3.80038e-17	0.203973	8.96819e-13	1.12542e-15	7.5113e-12	Positive
TRMT13	0.164394	9.61314e-09	0.206237	4.95386e-13	6.78757e-08	4.28264e-12	Positive
RTCA	0.238432	5.03288e-17	0.185832	8.13279e-11	1.44551e-15	5.42499e-10	Positive
VAV3	0.217131	2.58846e-14	0.210724	1.49782e-13	4.71936e-13	1.37266e-12	Positive
TAF13	0.207631	3.4263e-13	0.199216	3.0506e-12	5.1573e-12	2.41503e-11	Positive
TMEM167B	0.199009	3.21538e-12	0.234495	1.67327e-16	4.14888e-11	2.15323e-15	Positive
PSMA5	0.23757	6.55938e-17	0.175984	7.8416e-10	1.84233e-15	4.64432e-09	Positive
LAMTOR5	0.27206	7.1014e-22	0.36443	4.02665e-39	4.36874e-20	4.65408e-37	Positive
DRAM2	0.311978	1.37182e-28	0.335036	5.71293e-33	2.73025e-26	3.57217e-31	Positive
ATP5PB	0.244441	7.70932e-18	0.160179	2.2926e-08	2.5349e-16	1.12657e-07	Positive
RAP1A	0.319058	6.80283e-30	0.247647	2.77514e-18	1.70706e-27	4.27156e-17	Positive
CAPZA1	0.163774	1.09393e-08	0.163279	1.21247e-08	7.64192e-08	6.18099e-08	Positive
BCL2L15	0.171685	2.02687e-09	0.178098	4.87229e-10	1.58745e-08	2.95828e-09	Positive
AP4B1	0.178733	4.21839e-10	0.175023	9.71658e-10	3.72621e-09	5.70169e-09	Positive
BCAS2	0.172648	1.642e-09	0.24067	2.5179e-17	1.30804e-08	3.52303e-16	Positive
CD58	0.201598	1.65858e-12	0.306259	1.46429e-27	2.24332e-11	5.56286e-26	Positive
RNF115	0.240081	3.02295e-17	0.365902	1.9023e-39	9.10752e-16	2.26742e-37	Positive
PEX11B	0.215717	3.83212e-14	0.320929	3.03335e-30	6.79836e-13	1.46453e-28	Positive
POLR3GL	0.211192	1.32017e-13	0.341983	2.29993e-34	2.13908e-12	1.66143e-32	Positive
FMO5	0.168942	3.67021e-09	0.237535	6.63115e-17	2.77426e-08	8.84973e-16	Positive
GPR89B	0.188527	4.27901e-11	0.404205	1.55717e-48	4.53865e-10	4.71377e-46	Positive
HIST2H2AC	0.155493	5.86636e-08	0.297913	4.22386e-26	3.63711e-07	1.36763e-24	Positive
VPS45	0.18181	2.08343e-10	0.442285	7.91323e-59	1.94009e-09	4.43862e-56	Positive
ENSA	0.169104	3.54422e-09	0.464001	2.58181e-65	2.68434e-08	2.46189e-62	Positive
GOLPH3L	0.174753	1.0317e-09	0.31883	7.50437e-30	8.4918e-09	3.50774e-28	Positive
SCNM1	0.218673	1.68235e-14	0.437423	1.93686e-57	3.17036e-13	1.02605e-54	Positive
S100A13	0.189053	3.77093e-11	0.226161	1.98213e-15	4.04474e-10	2.25814e-14	Positive
JTB	0.19483	9.18278e-12	0.507714	7.04204e-80	1.09044e-10	1.34299e-76	Positive
HAX1	0.2338	2.06427e-16	0.559728	3.25103e-100	5.23507e-15	1.55001e-96	Positive
SLC50A1	0.213754	6.57466e-14	0.36856	4.86747e-40	1.11752e-12	6.31479e-38	Positive
KRTCAP2	0.176599	6.83089e-10	0.43429	1.47994e-56	5.81312e-09	7.42733e-54	Positive
LAMTOR2	0.179204	3.78989e-10	0.497072	3.89171e-76	3.38534e-09	6.1849e-73	Positive
PMF1	0.15208	1.143e-07	0.441614	1.23363e-58	6.74236e-07	6.72189e-56	Positive
MRPL24	0.163464	1.16682e-08	0.493768	5.314e-75	8.12135e-08	7.2388e-72	Positive
FCRL2	0.264729	9.33032e-21	0.195294	8.1808e-12	4.88842e-19	6.1303e-11	Positive
TSTD1	0.163376	1.18826e-08	0.491358	3.51404e-74	8.26148e-08	4.46775e-71	Positive
UFC1	0.168165	4.33382e-09	0.450826	2.52848e-61	3.23874e-08	1.66278e-58	Positive
MGST3	0.198432	3.72165e-12	0.538794	1.33618e-91	4.74631e-11	3.64034e-88	Positive
ADCY10	0.153126	9.33205e-08	0.388078	1.46599e-44	5.58605e-07	2.94293e-42	Positive
MPC2	0.390086	4.82213e-45	1	0	5.74767e-42	0	Positive
TIPRL	0.188572	4.2332e-11	0.544555	6.54438e-94	4.49257e-10	2.08013e-90	Positive
VAMP4	0.153805	8.17446e-08	0.494397	3.23989e-75	4.95062e-07	4.75292e-72	Positive
MRPS14	0.188683	4.12168e-11	0.583432	9.67821e-111	4.38787e-10	9.22866e-107	Positive
SOAT1	0.173222	1.44717e-09	0.256804	1.38127e-19	1.16255e-08	2.38823e-18	Positive
AXDND1	0.190636	2.57164e-11	0.253328	4.376e-19	2.85138e-10	7.26325e-18	Positive
NPL	0.174066	1.20148e-09	0.16724	5.2782e-09	9.77951e-09	2.8212e-08	Positive
GLRX2	0.308355	6.18562e-28	0.580686	1.7772e-109	1.11289e-25	1.12977e-105	Positive
DENND1B	0.220987	8.75923e-15	0.414316	3.86414e-51	1.73466e-13	1.33987e-48	Positive
DDX59	0.168296	4.21497e-09	0.387054	2.57628e-44	3.15602e-08	5.01349e-42	Positive
PIGR	0.217926	2.07391e-14	0.262579	1.95566e-20	3.83623e-13	3.68905e-19	Positive
PPP2R5A	0.211729	1.14135e-13	0.378324	2.91098e-42	1.8716e-12	4.78581e-40	Positive
NSL1	0.175817	8.13999e-10	0.417794	4.6762e-52	6.8447e-09	1.85791e-49	Positive
TATDN3	0.259385	5.80123e-20	0.481165	8.78151e-71	2.65313e-18	1.0467e-67	Positive
LYPLAL1	0.177982	5.0016e-10	0.209205	2.25221e-13	4.3555e-09	2.02795e-12	Positive
BPNT1	0.158463	3.24467e-08	0.299038	2.70201e-26	2.09546e-07	8.97735e-25	Positive
2021-03-02	0.160485	2.15396e-08	0.304961	2.48761e-27	1.43379e-07	9.2119e-26	Positive
FAM177B	0.288706	1.51921e-24	0.239445	3.68185e-17	1.48988e-22	5.07345e-16	Positive
RAB4A	0.200717	2.07972e-12	0.343936	9.18445e-35	2.77553e-11	6.89593e-33	Positive
ARV1	0.220878	9.03464e-15	0.452638	7.32049e-62	1.7818e-13	4.98604e-59	Positive
COA6	0.303369	4.74855e-27	0.554909	3.54129e-98	6.80899e-25	1.35072e-94	Positive
ERO1B	0.181148	2.42728e-10	0.164786	8.8565e-09	2.23088e-09	4.586e-08	Positive
FH	0.220729	9.42503e-15	0.396428	1.36809e-46	1.85304e-13	3.26136e-44	Positive
ZBTB18	0.177857	5.14521e-10	0.239122	4.0679e-17	4.47443e-09	5.58122e-16	Positive
DPY30	0.213209	7.63227e-14	0.34587	3.67634e-35	1.28469e-12	2.93354e-33	Positive
MORN2	0.221814	6.92369e-15	0.33275	1.61576e-32	1.39727e-13	9.68997e-31	Positive
CAMKMT	0.247	3.4148e-18	0.218269	1.88413e-14	1.21273e-16	1.90723e-13	Positive
ASB3	0.1675	4.99423e-09	0.26982	1.57325e-21	3.68551e-08	3.27907e-20	Positive
ACYP2	0.237588	6.52391e-17	0.275511	2.05527e-22	1.83507e-15	4.69977e-21	Positive
CFAP36	0.171876	1.94404e-09	0.188392	4.42045e-11	1.52634e-08	3.02702e-10	Positive
COMMD1	0.22331	4.51533e-15	0.294594	1.55999e-25	9.42143e-14	4.82964e-24	Positive
MDH1	0.156036	5.26861e-08	0.206635	4.46007e-13	3.28466e-07	3.87862e-12	Positive
FBXO48	0.199063	3.17125e-12	0.170092	2.86445e-09	4.09749e-11	1.58756e-08	Positive
NFU1	0.231032	4.72993e-16	0.264839	8.98173e-21	1.13894e-14	1.7443e-19	Positive
SNRNP27	0.156339	4.96152e-08	0.220444	1.02155e-14	3.10233e-07	1.07636e-13	Positive
SNRPG	0.182308	1.85669e-10	0.309729	3.50248e-28	1.74e-09	1.40623e-26	Positive
MCEE	0.316608	1.94171e-29	0.448797	1.00482e-60	4.40838e-27	6.1816e-58	Positive
PRADC1	0.378002	3.45622e-42	0.357194	1.51488e-37	3.29568e-39	1.50471e-35	Positive
TPRKB	0.238774	4.529e-17	0.309023	4.69392e-28	1.31665e-15	1.84193e-26	Positive
BOLA3	0.261207	3.1254e-20	0.344446	7.21798e-35	1.50898e-18	5.55414e-33	Positive
POLE4	0.172101	1.85095e-09	0.281497	2.29158e-23	1.45986e-08	5.78844e-22	Positive
SUCLG1	0.359997	3.75689e-38	0.288752	1.49251e-24	2.10729e-35	4.22311e-23	Positive
VAMP8	0.200351	2.28359e-12	0.241421	1.99213e-17	3.01804e-11	2.82049e-16	Positive
RNF181	0.151484	1.28243e-07	0.188165	4.6681e-11	7.51372e-07	3.18745e-10	Positive
MRPL35	0.192844	1.4996e-11	0.248782	1.92597e-18	1.72179e-10	3.01068e-17	Positive
COX5B	0.307681	8.16668e-28	0.341148	3.39869e-34	1.42887e-25	2.39175e-32	Positive
COA5	0.207743	3.32564e-13	0.236985	7.84797e-17	5.02562e-12	1.03937e-15	Positive
LIPT1	0.240466	2.68247e-17	0.322253	1.707e-30	8.14608e-16	8.52207e-29	Positive
MITD1	0.182614	1.72911e-10	0.236946	7.94028e-17	1.63005e-09	1.05013e-15	Positive
C2orf76	0.228865	8.98325e-16	0.388683	1.04935e-44	2.09181e-14	2.15185e-42	Positive
DBI	0.246359	4.19075e-18	0.411123	2.6273e-50	1.45556e-16	8.63883e-48	Positive
TMEM37	0.212115	1.02793e-13	0.17876	4.19315e-10	1.69728e-12	2.57048e-09	Positive
PTPN18	0.235891	1.09563e-16	0.228993	8.65098e-16	2.94707e-15	1.01904e-14	Positive
HNMT	0.27527	2.24201e-22	0.167932	4.55581e-09	1.49501e-20	2.45712e-08	Positive
STAM2	0.175684	8.38378e-10	0.234342	1.75252e-16	7.03419e-09	2.24461e-15	Positive
WDSUB1	0.182418	1.81e-10	0.261369	2.95799e-20	1.70126e-09	5.4822e-19	Positive
LY75	0.325393	4.3181e-31	0.164929	8.59626e-09	1.28673e-28	4.46579e-08	Positive
GCA	0.168934	3.67627e-09	0.255345	2.24556e-19	2.77774e-08	3.81686e-18	Positive
NOSTRIN	0.176045	7.73467e-10	0.198476	3.67996e-12	6.53268e-09	2.88571e-11	Positive
METTL5	0.169466	3.27912e-09	0.363332	7.02372e-39	2.49316e-08	7.926e-37	Positive
CIR1	0.181325	2.33021e-10	0.223948	3.75929e-15	2.14995e-09	4.16822e-14	Positive
ATP5MC3	0.21903	1.522e-14	0.217328	2.45004e-14	2.89104e-13	2.45532e-13	Positive
MTX2	0.207469	3.57672e-13	0.222689	5.39424e-15	5.37099e-12	5.87178e-14	Positive
CERKL	0.199557	2.7968e-12	0.20182	1.56657e-12	3.6408e-11	1.27918e-11	Positive
ORMDL1	0.187064	6.07207e-11	0.260408	4.10151e-20	6.22918e-10	7.49233e-19	Positive
COQ10B	0.186064	7.69863e-11	0.225367	2.49593e-15	7.74779e-10	2.81323e-14	Positive
HSPE1	0.194826	9.19247e-12	0.332634	1.70276e-32	1.09091e-10	1.01797e-30	Positive
MOB4	0.154703	6.85451e-08	0.266913	4.36702e-21	4.19924e-07	8.72991e-20	Positive
PPIL3	0.172144	1.83351e-09	0.26733	3.77567e-21	1.4479e-08	7.56364e-20	Positive
NDUFB3	0.298999	2.74397e-26	0.426099	2.72721e-54	3.53583e-24	1.20955e-51	Positive
MFF	0.153338	8.95472e-08	0.269192	1.96345e-21	5.39064e-07	4.0428e-20	Positive
PDE6D	0.210345	1.65897e-13	0.295605	1.05e-25	2.63872e-12	3.29893e-24	Positive
COPS9	0.206568	4.54011e-13	0.35481	4.90507e-37	6.71197e-12	4.70073e-35	Positive
PPP1R7	0.211392	1.2504e-13	0.293945	2.01054e-25	2.03816e-12	6.13488e-24	Positive
CRBN	0.197076	5.23888e-12	0.195728	7.34225e-12	6.4667e-11	5.53455e-11	Positive
ARPC4	0.158618	3.14457e-08	0.191757	1.95744e-11	2.03564e-07	1.39137e-10	Positive
EMC3	0.173323	1.41562e-09	0.155181	6.23936e-08	1.14009e-08	2.89234e-07	Positive
LSM3	0.269618	1.68946e-21	0.32641	2.75607e-31	9.91377e-20	1.47643e-29	Positive
NGLY1	0.17919	3.80179e-10	0.195203	8.36852e-12	3.39438e-09	6.26358e-11	Positive
OXSM	0.228484	1.00479e-15	0.297049	5.94512e-26	2.32836e-14	1.90234e-24	Positive
CMC1	0.257984	9.29921e-20	0.344758	6.22704e-35	4.10093e-18	4.82747e-33	Positive
DYNC1LI1	0.167499	4.99556e-09	0.253397	4.27689e-19	3.68551e-08	7.11733e-18	Positive
LRRFIP2	0.178185	4.77753e-10	0.150295	1.61094e-07	4.17946e-09	7.09684e-07	Positive
SS18L2	0.221413	7.76133e-15	0.338951	9.44079e-34	1.55316e-13	6.40731e-32	Positive
HIGD1A	0.263911	1.23755e-20	0.205099	6.68068e-13	6.34444e-19	5.68022e-12	Positive
TCAIM	0.193237	1.36166e-11	0.301909	8.56176e-27	1.57479e-10	2.9905e-25	Positive
CLEC3B	0.187836	5.0497e-11	0.200302	2.31273e-12	5.28266e-10	1.85398e-11	Positive
CCDC12	0.156678	4.63762e-08	0.172932	1.54257e-09	2.90935e-07	8.90387e-09	Positive
TMA7	0.189856	3.10725e-11	0.289324	1.19933e-24	3.39007e-10	3.42402e-23	Positive
C3orf62	0.184389	1.14273e-10	0.241148	2.16947e-17	1.11702e-09	3.06247e-16	Positive
NPRL2	0.178462	4.48627e-10	0.196797	5.61902e-12	3.94659e-09	4.30882e-11	Positive
SMIM4	0.201762	1.59e-12	0.257858	9.70231e-20	2.15976e-11	1.7038e-18	Positive
SPCS1	0.222667	5.42884e-15	0.252762	5.271e-19	1.11807e-13	8.6658e-18	Positive
SELENOK	0.299116	2.61953e-26	0.324244	7.1533e-31	3.39843e-24	3.65739e-29	Positive
ASB14	0.179837	3.2801e-10	0.195136	8.51066e-12	2.95907e-09	6.35252e-11	Positive
PDHB	0.24154	1.91943e-17	0.170843	2.43485e-09	5.9813e-16	1.36494e-08	Positive
FHIT	0.191434	2.11801e-11	0.224636	3.08342e-15	2.38305e-10	3.44688e-14	Positive
THOC7	0.28162	2.18925e-23	0.375081	1.62514e-41	1.76166e-21	2.50607e-39	Positive
PSMD6	0.202862	1.1967e-12	0.153729	8.2968e-08	1.65259e-11	3.78718e-07	Positive
NIT2	0.166048	6.79301e-09	0.278769	6.26923e-23	4.90532e-08	1.51151e-21	Positive
ABHD10	0.187095	6.02735e-11	0.318452	8.82523e-30	6.18663e-10	4.0851e-28	Positive
ATG3	0.20774	3.32853e-13	0.196504	6.04836e-12	5.02599e-12	4.61209e-11	Positive
COX17	0.276505	1.43311e-22	0.414826	2.83856e-51	9.86671e-21	1.00248e-48	Positive
NDUFB4	0.305658	1.87199e-27	0.409573	6.61182e-50	2.90249e-25	2.10157e-47	Positive
HGD	0.210173	1.73746e-13	0.226566	1.76173e-15	2.75438e-12	2.02033e-14	Positive
EAF2	0.335034	5.72e-33	0.325714	3.74751e-31	2.13894e-30	1.96884e-29	Positive
CCDC58	0.197985	4.16677e-12	0.314996	3.8504e-29	5.25211e-11	1.69196e-27	Positive
FAM162A	0.252158	6.42596e-19	0.366801	1.20126e-39	2.55311e-17	1.49733e-37	Positive
SEC22A	0.179041	3.93305e-10	0.295469	1.10729e-25	3.49847e-09	3.47322e-24	Positive
MUC13	0.165613	7.44506e-09	0.165608	7.4541e-09	5.35185e-08	3.90757e-08	Positive
NPHP3	0.151443	1.29264e-07	0.169501	3.25434e-09	7.56888e-07	1.7896e-08	Positive
SRPRB	0.172888	1.5578e-09	0.262829	1.79519e-20	1.24722e-08	3.39981e-19	Positive
CEP70	0.19539	7.9876e-12	0.30969	3.55969e-28	9.5806e-11	1.42619e-26	Positive
FAIM	0.161958	1.59306e-08	0.264344	1.06551e-20	1.08311e-07	2.05464e-19	Positive
MRPS22	0.236379	9.44424e-17	0.265491	7.16505e-21	2.56934e-15	1.40436e-19	Positive
RNF7	0.172702	1.6224e-09	0.31955	5.50486e-30	1.29459e-08	2.59859e-28	Positive
GK5	0.194383	1.02586e-11	0.188565	4.24045e-11	1.2099e-10	2.91003e-10	Positive
GYG1	0.203818	9.33731e-13	0.184584	1.09146e-10	1.31613e-11	7.14316e-10	Positive
SERP1	0.162974	1.2916e-08	0.236659	8.66919e-17	8.91818e-08	1.14336e-15	Positive
LRRC31	0.20579	5.57375e-13	0.240237	2.88071e-17	8.12668e-12	4.00423e-16	Positive
GPR160	0.255797	1.93251e-19	0.280387	3.45568e-23	8.22655e-18	8.57001e-22	Positive
RPL22L1	0.159637	2.55921e-08	0.285346	5.43499e-24	1.67836e-07	1.45169e-22	Positive
MRPL47	0.242783	1.30056e-17	0.320553	3.56989e-30	4.1546e-16	1.71923e-28	Positive
NDUFB5	0.312146	1.27885e-28	0.375904	1.05267e-41	2.59456e-26	1.64553e-39	Positive
DNAJC19	0.268896	2.17942e-21	0.372386	6.68665e-41	1.26334e-19	9.58806e-39	Positive
ATP5ME	0.202196	1.42158e-12	0.200435	2.23556e-12	1.93979e-11	1.79513e-11	Positive
FBXL5	0.188809	3.99931e-11	0.193613	1.24113e-11	4.26332e-10	9.06532e-11	Positive
FAM200B	0.190033	2.97658e-11	0.252221	6.29489e-19	3.26243e-10	1.02694e-17	Positive
PI4K2B	0.159751	2.50089e-08	0.265319	7.60577e-21	1.64521e-07	1.4843e-19	Positive
SMIM20	0.188172	4.6601e-11	0.196358	6.27336e-12	4.90197e-10	4.76461e-11	Positive
PTTG2	0.225901	2.1375e-15	0.198108	4.03936e-12	4.66944e-14	3.14813e-11	Positive
KLB	0.151825	1.20085e-07	0.15608	5.22271e-08	7.06396e-07	2.44904e-07	Positive
SMIM14	0.196525	6.01637e-12	0.164974	8.5158e-09	7.36445e-11	4.42641e-08	Positive
COMMD8	0.276207	1.59657e-22	0.283371	1.14037e-23	1.08357e-20	2.9589e-22	Positive
OCIAD2	0.154767	6.76965e-08	0.196067	6.74676e-12	4.15526e-07	5.10788e-11	Positive
CHIC2	0.170747	2.48609e-09	0.211814	1.1155e-13	1.92653e-08	1.03622e-12	Positive
SRD5A3	0.16444	9.52183e-09	0.244894	6.67921e-18	6.72807e-08	9.92051e-17	Positive
TMEM165	0.173124	1.479e-09	0.215571	3.9893e-14	1.18663e-08	3.90755e-13	Positive
COX18	0.191191	2.24737e-11	0.181937	2.02342e-10	2.51967e-10	1.29016e-09	Positive
MTHFD2L	0.163217	1.22824e-08	0.188615	4.18993e-11	8.51461e-08	2.87743e-10	Positive
THAP6	0.166765	5.83759e-09	0.210233	1.7095e-13	4.25405e-08	1.55692e-12	Positive
NAAA	0.175019	9.72413e-10	0.164478	9.44618e-09	8.05249e-09	4.87546e-08	Positive
MRPL1	0.244319	8.01304e-18	0.276578	1.39542e-22	2.62572e-16	3.23748e-21	Positive
HELQ	0.158533	3.19896e-08	0.181148	2.4278e-10	2.06734e-07	1.53212e-09	Positive
MRPS18C	0.206993	4.05786e-13	0.19712	5.18202e-12	6.0459e-12	3.98815e-11	Positive
NUDT9	0.16959	3.1928e-09	0.169246	3.43772e-09	2.43171e-08	1.88393e-08	Positive
PYURF	0.259236	6.09975e-20	0.382051	3.9369e-43	2.76972e-18	7.15054e-41	Positive
LAMTOR3	0.263892	1.24551e-20	0.175346	9.04223e-10	6.36811e-19	5.31743e-09	Positive
CISD2	0.238989	4.23893e-17	0.222166	6.26305e-15	1.23989e-15	6.74818e-14	Positive
PPA2	0.215971	3.57141e-14	0.283372	1.14002e-23	6.37737e-13	2.9589e-22	Positive
AIMP1	0.242735	1.32038e-17	0.226052	2.04569e-15	4.21086e-16	2.32777e-14	Positive
HADH	0.223067	4.8408e-15	0.192546	1.61346e-11	1.00456e-13	1.16115e-10	Positive
RPL34	0.16461	9.18903e-09	0.186082	7.66552e-11	6.51223e-08	5.12584e-10	Positive
MCUB	0.210542	1.57317e-13	0.152076	1.14388e-07	2.51483e-12	5.13897e-07	Positive
TIFA	0.19301	1.43969e-11	0.206414	4.72852e-13	1.659e-10	4.10271e-12	Positive
MFSD8	0.258195	8.66411e-20	0.171309	2.20004e-09	3.85159e-18	1.2417e-08	Positive
ABHD18	0.27014	1.40476e-21	0.151449	1.29097e-07	8.31993e-20	5.75908e-07	Positive
PGRMC2	0.164801	8.82975e-09	0.193935	1.14627e-11	6.26925e-08	8.41116e-11	Positive
C4orf33	0.296818	6.51286e-26	0.269746	1.61465e-21	7.81174e-24	3.36169e-20	Positive
NDUFC1	0.386736	3.06813e-44	0.433708	2.15432e-56	3.4419e-41	1.05346e-53	Positive
RAB33B	0.214763	4.98428e-14	0.242905	1.25163e-17	8.64919e-13	1.8152e-16	Positive
MGST2	0.278647	6.55576e-23	0.299803	1.99198e-26	4.86478e-21	6.66475e-25	Positive
SCOC	0.231903	3.64798e-16	0.193924	1.1492e-11	8.96529e-15	8.42937e-11	Positive
ANAPC10	0.266363	5.29053e-21	0.255445	2.17234e-19	2.87452e-19	3.69899e-18	Positive
MMAA	0.180749	2.66096e-10	0.207701	3.36295e-13	2.42809e-09	2.9692e-12	Positive
LSM6	0.18941	3.46049e-11	0.217769	2.1666e-14	3.74758e-10	2.18043e-13	Positive
SLC10A7	0.195144	8.49237e-12	0.153661	8.40841e-08	1.01605e-10	3.83445e-07	Positive
MND1	0.178434	4.5154e-10	0.167522	4.9711e-09	3.97018e-09	2.67053e-08	Positive
ETFDH	0.268381	2.61236e-21	0.221945	6.67039e-15	1.49162e-19	7.15875e-14	Positive
SMIM31	0.228553	9.84543e-16	0.218458	1.78697e-14	2.28421e-14	1.81442e-13	Positive
MFAP3L	0.157893	3.63818e-08	0.154003	7.8641e-08	2.32909e-07	3.6e-07	Positive
SAP30	0.236737	8.46561e-17	0.194245	1.06158e-11	2.32299e-15	7.83123e-11	Positive
FBXO8	0.306278	1.45303e-27	0.245472	5.55951e-18	2.32863e-25	8.32878e-17	Positive
RWDD4	0.187524	5.44144e-11	0.195077	8.63593e-12	5.64909e-10	6.44098e-11	Positive
CENPU	0.151315	1.32485e-07	0.174288	1.14371e-09	7.73852e-07	6.66822e-09	Positive
SLC25A4	0.211099	1.35377e-13	0.205238	6.44297e-13	2.18609e-12	5.49034e-12	Positive
FRG1	0.249753	1.40655e-18	0.250864	9.80455e-19	5.30126e-17	1.56602e-17	Positive
NDUFS6	0.173238	1.44211e-09	0.21172	1.14435e-13	1.15898e-08	1.06147e-12	Positive
FASTKD3	0.174592	1.06917e-09	0.184122	1.21652e-10	8.78128e-09	7.92359e-10	Positive
SUB1	0.244662	7.18987e-18	0.354718	5.13027e-37	2.40558e-16	4.86763e-35	Positive
TTC33	0.169491	3.26109e-09	0.154309	7.40601e-08	2.48075e-08	3.40173e-07	Positive
FBXO4	0.166593	6.05464e-09	0.277505	9.95593e-23	4.40046e-08	2.34407e-21	Positive
CCDC152	0.239896	3.20125e-17	0.15836	3.31248e-08	9.58414e-16	1.59423e-07	Positive
ANXA2R	0.224114	3.584e-15	0.271845	7.667e-22	7.58607e-14	1.66156e-20	Positive
TMEM267	0.219667	1.2721e-14	0.229989	6.44498e-16	2.43822e-13	7.72061e-15	Positive
MRPS30	0.150425	1.57149e-07	0.171952	1.91229e-09	9.06254e-07	1.08896e-08	Positive
MOCS2	0.306639	1.25313e-27	0.344871	5.90374e-35	2.06021e-25	4.63335e-33	Positive
NDUFS4	0.202497	1.3154e-12	0.227874	1.20201e-15	1.80996e-11	1.39692e-14	Positive
NDUFAF2	0.301355	1.06985e-26	0.324673	5.92455e-31	1.45736e-24	3.06198e-29	Positive
SMIM15	0.150136	1.66049e-07	0.197382	4.85053e-12	9.54116e-07	3.74057e-11	Positive
DIMT1	0.210446	1.61426e-13	0.287189	2.70694e-24	2.57619e-12	7.43863e-23	Positive
SREK1IP1	0.167523	4.96967e-09	0.237823	6.0688e-17	3.67209e-08	8.13911e-16	Positive
SHLD3	0.241368	2.02567e-17	0.268917	2.16327e-21	6.29179e-16	4.4361e-20	Positive
TRAPPC13	0.249226	1.6684e-18	0.276828	1.27401e-22	6.17827e-17	2.97026e-21	Positive
MRPS36	0.391883	1.77146e-45	0.416178	1.25119e-51	2.80493e-42	4.67872e-49	Positive
CCDC125	0.160137	2.31214e-08	0.225983	2.08742e-15	1.5316e-07	2.373e-14	Positive
AK6	0.314944	3.93704e-29	0.343223	1.28509e-34	8.43632e-27	9.61095e-33	Positive
TAF9	0.160101	2.32923e-08	0.181022	2.49915e-10	1.54078e-07	1.57298e-09	Positive
ANKRA2	0.216651	2.95839e-14	0.200778	2.04752e-12	5.36306e-13	1.65109e-11	Positive
POLK	0.169777	3.06651e-09	0.158462	3.24522e-08	2.343e-08	1.56405e-07	Positive
POC5	0.173808	1.27184e-09	0.159838	2.457e-08	1.03038e-08	1.20178e-07	Positive
TBCA	0.235591	1.20025e-16	0.373345	4.04749e-41	3.19692e-15	5.93767e-39	Positive
FAM151B	0.172267	1.78509e-09	0.181906	2.0377e-10	1.41083e-08	1.2984e-09	Positive
ZCCHC9	0.221972	6.61952e-15	0.246967	3.45133e-18	1.34299e-13	5.26562e-17	Positive
COX7C	0.294161	1.84747e-25	0.30279	6.00173e-27	2.0848e-23	2.13942e-25	Positive
CCNH	0.255854	1.89605e-19	0.214059	6.04759e-14	8.08938e-18	5.82199e-13	Positive
CETN3	0.184571	1.09489e-10	0.305963	1.65295e-27	1.07356e-09	6.22992e-26	Positive
RFESD	0.179352	3.66423e-10	0.315744	2.80334e-29	3.28077e-09	1.24913e-27	Positive
SPATA9	0.15887	2.98911e-08	0.159978	2.38807e-08	1.94359e-07	1.17017e-07	Positive
GLRX	0.311946	1.39074e-28	0.179661	3.41459e-10	2.73432e-26	2.11222e-09	Positive
RIOK2	0.19772	4.45527e-12	0.216346	3.21894e-14	5.57522e-11	3.19233e-13	Positive
FAM174A	0.191861	1.90815e-11	0.199697	2.69871e-12	2.16095e-10	2.14804e-11	Positive
GIN1	0.224711	3.01661e-15	0.237025	7.75169e-17	6.48588e-14	1.02876e-15	Positive
NUDT12	0.16708	5.46093e-09	0.166781	5.81825e-09	4.00405e-08	3.09511e-08	Positive
SRP19	0.308657	5.4607e-28	0.399136	2.9195e-47	9.9182e-26	7.4237e-45	Positive
REEP5	0.309731	3.49976e-28	0.263213	1.57357e-20	6.47998e-26	2.99497e-19	Positive
PGGT1B	0.236518	9.05015e-17	0.194842	9.15551e-12	2.46918e-15	6.81517e-11	Positive
CCDC112	0.179057	3.91843e-10	0.156167	5.13339e-08	3.48867e-09	2.41011e-07	Positive
ATG12	0.246359	4.19047e-18	0.297011	6.03594e-26	1.45556e-16	1.92816e-24	Positive
AP3S1	0.22033	1.05516e-14	0.243976	8.93034e-18	2.04918e-13	1.31616e-16	Positive
COMMD10	0.23587	1.10278e-16	0.231315	4.34689e-16	2.95797e-15	5.30727e-15	Positive
TNFAIP8	0.176033	7.75575e-10	0.17008	2.87217e-09	6.54179e-09	1.59138e-08	Positive
HSD17B4	0.186774	6.50501e-11	0.155439	5.93021e-08	6.64829e-10	2.75506e-07	Positive
2021-03-03	0.214872	4.83718e-14	0.163711	1.10848e-08	8.43235e-13	5.67972e-08	Positive
ISOC1	0.169025	3.60486e-09	0.178699	4.25165e-10	2.72594e-08	2.60383e-09	Positive
HINT1	0.163854	1.07582e-08	0.242946	1.23571e-17	7.52638e-08	1.79398e-16	Positive
LYRM7	0.230772	5.10999e-16	0.304988	2.4611e-27	1.22582e-14	9.13147e-26	Positive
RAPGEF6	0.265209	7.90164e-21	0.249488	1.53266e-18	4.21585e-19	2.40967e-17	Positive
SLC22A5	0.157125	4.24242e-08	0.150987	1.41099e-07	2.67904e-07	6.27101e-07	Positive
UQCRQ	0.312497	1.10373e-28	0.399111	2.96081e-47	2.28795e-26	7.42968e-45	Positive
ZCCHC10	0.311367	1.77155e-28	0.403927	1.83136e-48	3.44747e-26	5.37321e-46	Positive
SKP1	0.165579	7.49975e-09	0.25296	4.93823e-19	5.38914e-08	8.16091e-18	Positive
PPP2CA	0.226921	1.58815e-15	0.161155	1.87849e-08	3.54656e-14	9.33178e-08	Positive
CDKL3	0.174397	1.11643e-09	0.214642	5.15314e-14	9.14583e-09	5.00385e-13	Positive
UBE2B	0.299245	2.48869e-26	0.271582	8.42052e-22	3.25146e-24	1.8166e-20	Positive
SAR1B	0.449216	7.56556e-61	0.38098	7.01457e-43	3.60707e-57	1.25023e-40	Positive
CAMLG	0.181202	2.39742e-10	0.195608	7.56566e-12	2.20769e-09	5.69395e-11	Positive
TXNDC15	0.230293	5.88976e-16	0.262013	2.37366e-20	1.39706e-14	4.45113e-19	Positive
H2AFY	0.15971	2.52134e-08	0.150891	1.43727e-07	1.6558e-07	6.37297e-07	Positive
SPATA24	0.163329	1.19987e-08	0.186539	6.87815e-11	8.33613e-08	4.63182e-10	Positive
UBE2D2	0.181688	2.14331e-10	0.181184	2.40739e-10	1.98808e-09	1.52024e-09	Positive
CYSTM1	0.365991	1.81838e-39	0.232384	3.15909e-16	1.0837e-36	3.91214e-15	Positive
PFDN1	0.238129	5.52434e-17	0.208405	2.789e-13	1.57717e-15	2.48895e-12	Positive
ANKHD1	0.165094	8.30385e-09	0.155888	5.42613e-08	5.9201e-08	2.54068e-07	Positive
ANKHD1-EIF4EBP3	0.18236	1.8343e-10	0.218441	1.79544e-14	1.71986e-09	1.81939e-13	Positive
SRA1	0.27791	8.58646e-23	0.292593	3.40129e-25	6.2535e-21	1.01671e-23	Positive
EIF4EBP3	0.156876	4.45845e-08	0.22393	3.77903e-15	2.80618e-07	4.18768e-14	Positive
NDUFA2	0.400272	1.52031e-47	0.420526	8.74817e-53	3.62422e-44	3.70747e-50	Positive
RNF14	0.274018	3.52179e-22	0.301459	1.02608e-26	2.23136e-20	3.5579e-25	Positive
NDFIP1	0.216437	3.13882e-14	0.256613	1.4721e-19	5.66861e-13	2.54068e-18	Positive
RBM27	0.182892	1.62103e-10	0.174456	1.10204e-09	1.53957e-09	6.43706e-09	Positive
ATOX1	0.217338	2.44347e-14	0.178456	4.49215e-10	4.46349e-13	2.7441e-09	Positive
FAM114A2	0.246819	3.61797e-18	0.193259	1.35416e-11	1.27775e-16	9.84565e-11	Positive
MRPL22	0.354181	6.67618e-37	0.325347	4.40518e-31	3.53671e-34	2.30167e-29	Positive
MED7	0.320449	3.73431e-30	0.354232	6.51226e-37	9.89125e-28	6.118e-35	Positive
TTC1	0.219932	1.18058e-14	0.235738	1.14779e-16	2.26736e-13	1.49723e-15	Positive
PTTG1	0.218441	1.79554e-14	0.244604	7.32326e-18	3.35313e-13	1.08602e-16	Positive
NUDCD2	0.221153	8.35565e-15	0.249089	1.74423e-18	1.66337e-13	2.73105e-17	Positive
RPL26L1	0.191177	2.25483e-11	0.163979	1.04832e-08	2.52507e-10	5.38416e-08	Positive
ATP6V0E1	0.274561	2.89654e-22	0.25482	2.67295e-19	1.88532e-20	4.52716e-18	Positive
BNIP1	0.294062	1.92034e-25	0.350817	3.43085e-36	2.15428e-23	3.0152e-34	Positive
NOP16	0.167139	5.39329e-09	0.188834	3.97558e-11	3.96208e-08	2.73807e-10	Positive
HIGD2A	0.324323	6.91122e-31	0.337314	2.01047e-33	1.96722e-28	1.31758e-31	Positive
MXD3	0.229939	6.54153e-16	0.234464	1.68922e-16	1.54781e-14	2.17013e-15	Positive
ZNF354A	0.202125	1.44814e-12	0.171323	2.19334e-09	1.96986e-11	1.23828e-08	Positive
RNF130	0.196178	6.56177e-12	0.219834	1.21372e-14	7.96053e-11	1.26504e-13	Positive
EEF1E1	0.261992	2.3912e-20	0.248336	2.2233e-18	1.17532e-18	3.45e-17	Positive
TMEM14B	0.219418	1.36465e-14	0.283404	1.12674e-23	2.60513e-13	2.93152e-22	Positive
TPMT	0.199245	3.02818e-12	0.207769	3.30286e-13	3.92891e-11	2.92021e-12	Positive
MRS2	0.177943	5.04638e-10	0.199209	3.05573e-12	4.39249e-09	2.41808e-11	Positive
TDP2	0.19993	2.54318e-12	0.28591	4.39336e-24	3.33799e-11	1.18342e-22	Positive
ACOT13	0.207757	3.31341e-13	0.293448	2.43951e-25	5.01111e-12	7.40825e-24	Positive
GMNN	0.153443	8.77339e-08	0.168834	3.75623e-09	5.28692e-07	2.05258e-08	Positive
HIST1H1C	0.15117	1.36217e-07	0.203189	1.09938e-12	7.93948e-07	9.13564e-12	Positive
HIST1H4J	0.177705	5.32565e-10	0.284131	8.58129e-24	4.61032e-09	2.25108e-22	Positive
TRIM39-RPP21	0.206007	5.2636e-13	0.288083	1.92648e-24	7.72764e-12	5.38708e-23	Positive
RPP21	0.217702	2.20781e-14	0.29395	2.00631e-25	4.06813e-13	6.13178e-24	Positive
CSNK2B	0.19859	3.57566e-12	0.191305	2.1859e-11	4.57265e-11	1.54684e-10	Positive
PFDN6	0.198971	3.24578e-12	0.225645	2.30223e-15	4.17963e-11	2.6026e-14	Positive
UQCC2	0.167742	4.74367e-09	0.27966	4.51818e-23	3.52559e-08	1.10328e-21	Positive
SAYSD1	0.192129	1.78704e-11	0.229101	8.37962e-16	2.03345e-10	9.90748e-15	Positive
CENPQ	0.155339	6.04786e-08	0.196456	6.12022e-12	3.73991e-07	4.65943e-11	Positive
SDHAF4	0.183323	1.46613e-10	0.244247	8.19779e-18	1.40505e-09	1.21006e-16	Positive
OGFRL1	0.160917	1.97184e-08	0.246811	3.62797e-18	1.31993e-07	5.51308e-17	Positive
COX7A2	0.379299	1.72897e-42	0.414218	4.09848e-51	1.73543e-39	1.39575e-48	Positive
HMGN3	0.207166	3.8762e-13	0.302186	7.65953e-27	5.79789e-12	2.6852e-25	Positive
UBE3D	0.156302	4.99818e-08	0.159416	2.67661e-08	3.12423e-07	1.30218e-07	Positive
CYB5R4	0.268	2.98615e-21	0.18629	7.2982e-11	1.68488e-19	4.89594e-10	Positive
SNX14	0.243303	1.10434e-17	0.177791	5.22296e-10	3.55757e-16	3.16072e-09	Positive
SMIM8	0.276045	1.69321e-22	0.287505	2.40095e-24	1.14508e-20	6.65529e-23	Positive
SLC35A1	0.371586	1.015e-40	0.302346	7.18023e-27	7.74284e-38	2.53113e-25	Positive
PNRC1	0.198168	3.97825e-12	0.17648	7.01558e-10	5.03779e-11	4.18237e-09	Positive
UBE2J1	0.311113	1.96902e-28	0.151109	1.37828e-07	3.79305e-26	6.13278e-07	Positive
RRAGD	0.178815	4.14097e-10	0.209185	2.26474e-13	3.66631e-09	2.03827e-12	Positive
LYRM2	0.237149	7.46236e-17	0.215714	3.83503e-14	2.08367e-15	3.76224e-13	Positive
NDUFAF4	0.307235	9.80961e-28	0.277244	1.0951e-22	1.70072e-25	2.56569e-21	Positive
COQ3	0.318469	8.75992e-30	0.257916	9.51668e-20	2.1418e-27	1.67274e-18	Positive
USP45	0.244624	7.27532e-18	0.153421	8.81081e-08	2.42143e-16	4.00551e-07	Positive
TSTD3	0.188968	3.84915e-11	0.222482	5.72397e-15	4.11244e-10	6.20238e-14	Positive
ATG5	0.301971	8.35166e-27	0.157418	4.00111e-08	1.16774e-24	1.9105e-07	Positive
RTN4IP1	0.316864	1.7405e-29	0.232764	2.81868e-16	3.99916e-27	3.5157e-15	Positive
QRSL1	0.34183	2.47025e-34	0.158261	3.37928e-08	1.02413e-31	1.62333e-07	Positive
OSTM1	0.27036	1.29954e-21	0.177982	5.00211e-10	7.81812e-20	3.0342e-09	Positive
SNX3	0.391746	1.91201e-45	0.212362	9.61346e-14	2.80493e-42	9.00483e-13	Positive
AFG1L	0.269532	1.74145e-21	0.187775	5.12473e-11	1.01875e-19	3.48427e-10	Positive
SESN1	0.174257	1.15159e-09	0.282143	1.80311e-23	9.40962e-09	4.58495e-22	Positive
CEP57L1	0.273123	4.85586e-22	0.220176	1.10201e-14	3.01649e-20	1.15729e-13	Positive
GTF3C6	0.332876	1.52584e-32	0.36482	3.30234e-39	5.49042e-30	3.8406e-37	Positive
RPF2	0.283782	9.78131e-24	0.237493	6.7164e-17	8.44069e-22	8.95724e-16	Positive
FAM229B	0.18176	2.10795e-10	0.159767	2.49258e-08	1.95815e-09	1.21731e-07	Positive
NT5DC1	0.313178	8.29319e-29	0.246375	4.16951e-18	1.73802e-26	6.28094e-17	Positive
RWDD1	0.410488	3.83539e-50	0.339782	6.41977e-34	1.4629e-46	4.43592e-32	Positive
ZUP1	0.243312	1.10119e-17	0.181002	2.51074e-10	3.55344e-16	1.57975e-09	Positive
ASF1A	0.281116	2.63953e-23	0.293043	2.85577e-25	2.08873e-21	8.63113e-24	Positive
HSF2	0.196896	5.48146e-12	0.157643	3.82529e-08	6.74431e-11	1.82929e-07	Positive
PKIB	0.196532	6.00485e-12	0.160566	2.11866e-08	7.35507e-11	1.04622e-07	Positive
SMPDL3A	0.23992	3.1784e-17	0.189661	3.25711e-11	9.54571e-16	2.26536e-10	Positive
TPD52L1	0.219228	1.43972e-14	0.166412	6.29057e-09	2.74022e-13	3.32504e-08	Positive
HDDC2	0.275108	2.37709e-22	0.303685	4.17863e-27	1.56863e-20	1.51792e-25	Positive
HINT3	0.2417	1.8257e-17	0.189631	3.28057e-11	5.6985e-16	2.28005e-10	Positive
AKAP7	0.343379	1.19379e-34	0.279008	5.74208e-23	5.29458e-32	1.38968e-21	Positive
SLC18B1	0.250085	1.26317e-18	0.185782	8.2304e-11	4.81797e-17	5.48626e-10	Positive
TBPL1	0.232539	3.01532e-16	0.187316	5.71721e-11	7.5072e-15	3.87604e-10	Positive
PEX7	0.306993	1.0838e-27	0.248413	2.16912e-18	1.82913e-25	3.37416e-17	Positive
HEBP2	0.39522	2.71234e-46	0.413258	7.30852e-51	5.17271e-43	2.44528e-48	Positive
CCDC28A	0.391201	2.59232e-45	0.273142	4.82367e-22	3.5313e-42	1.06349e-20	Positive
ECT2L	0.222799	5.22762e-15	0.183358	1.45445e-10	1.07896e-13	9.38994e-10	Positive
ABRACL	0.238195	5.41331e-17	0.283243	1.19623e-23	1.54778e-15	3.09964e-22	Positive
AIG1	0.234245	1.80486e-16	0.175471	8.79376e-10	4.65771e-15	5.17451e-09	Positive
FUCA2	0.1852	9.44188e-11	0.166466	6.21914e-09	9.32985e-10	3.29367e-08	Positive
GINM1	0.29013	8.80398e-25	0.151813	1.20359e-07	9.07571e-23	5.39199e-07	Positive
TFB1M	0.31955	5.50462e-30	0.203326	1.06113e-12	1.41863e-27	8.82932e-12	Positive
TMEM242	0.291065	6.14235e-25	0.179374	3.64613e-10	6.45177e-23	2.24888e-09	Positive
GTF2H5	0.369601	2.84382e-40	0.362827	9.0673e-39	1.93695e-37	1.00536e-36	Positive
DYNLT1	0.401105	9.40735e-48	0.294611	1.54959e-25	2.56297e-44	4.80526e-24	Positive
MRPL18	0.520914	1.04162e-84	0.315102	3.6815e-29	9.93241e-81	1.62147e-27	Positive
SFT2D1	0.518326	9.57817e-84	0.252768	5.26017e-19	6.08885e-80	8.66293e-18	Positive
MPC1	1	0	0.390086	4.82213e-45	0	1.01058e-42	Positive
RNASET2	0.262448	2.04567e-20	0.160032	2.36193e-08	1.01862e-18	1.15825e-07	Positive
FGFR1OP	0.404392	1.39685e-48	0.185793	8.20897e-11	4.4399e-45	5.47389e-10	Positive
TCTE3	0.258708	7.28846e-20	0.153302	9.01727e-08	3.27826e-18	4.0867e-07	Positive
PDCD2	0.39027	4.35257e-45	0.204139	8.58726e-13	5.53386e-42	7.19858e-12	Positive
RPA3	0.204803	7.22015e-13	0.267583	3.45607e-21	1.03764e-11	6.95261e-20	Positive
UMAD1	0.193992	1.13019e-11	0.198866	3.33389e-12	1.32314e-10	2.62577e-11	Positive
NDUFA4	0.26868	2.35127e-21	0.344445	7.22263e-35	1.35471e-19	5.55414e-33	Positive
NUP42	0.162494	1.42631e-08	0.224275	3.42158e-15	9.77757e-08	3.80484e-14	Positive
MALSU1	0.15495	6.53042e-08	0.233087	2.55854e-16	4.01748e-07	3.20801e-15	Positive
CYCS	0.283041	1.29023e-23	0.263697	1.33197e-20	1.0745e-21	2.5504e-19	Positive
ZNRF2	0.211154	1.33348e-13	0.222411	5.84085e-15	2.15881e-12	6.31826e-14	Positive
LSM5	0.172601	1.65903e-09	0.265654	6.77088e-21	1.31831e-08	1.33121e-19	Positive
YAE1	0.171326	2.19204e-09	0.314634	4.48791e-29	1.70839e-08	1.95409e-27	Positive
PSMA2	0.249251	1.65514e-18	0.38278	2.65441e-43	6.15305e-17	4.86753e-41	Positive
MRPL32	0.205404	6.16757e-13	0.258318	8.31327e-20	8.95824e-12	1.47185e-18	Positive
BLVRA	0.167561	4.92979e-09	0.252406	5.92439e-19	3.64969e-08	9.70653e-18	Positive
SEC61G	0.172604	1.65774e-09	0.31604	2.47239e-29	1.31783e-08	1.10943e-27	Positive
NIPSNAP2	0.187255	5.80104e-11	0.24187	1.73124e-17	5.98009e-10	2.46392e-16	Positive
ZNF138	0.153442	8.77411e-08	0.286089	4.10548e-24	5.28692e-07	1.11196e-22	Positive
TMEM243	0.193709	1.21188e-11	0.218062	1.99629e-14	1.4153e-10	2.01649e-13	Positive
SLC25A40	0.198295	3.85273e-12	0.285721	4.71899e-24	4.89184e-11	1.26755e-22	Positive
GNG11	0.184833	1.02948e-10	0.252334	6.0654e-19	1.01203e-09	9.91201e-18	Positive
BET1	0.280049	3.91505e-23	0.410573	3.648e-50	3.02283e-21	1.17917e-47	Positive
SDHAF3	0.180904	2.56753e-10	0.292837	3.09381e-25	2.34862e-09	9.32102e-24	Positive
BUD31	0.170237	2.77602e-09	0.296916	6.26612e-26	2.13638e-08	1.99835e-24	Positive
ATP5MF	0.236803	8.29573e-17	0.331178	3.28459e-32	2.29287e-15	1.92148e-30	Positive
ZNHIT1	0.273155	4.80056e-22	0.387284	2.27048e-44	2.99188e-20	4.46396e-42	Positive
POLR2J	0.173603	1.33062e-09	0.330103	5.32374e-32	1.07572e-08	3.03072e-30	Positive
PMPCB	0.153309	9.00479e-08	0.205013	6.83457e-13	5.41736e-07	5.8033e-12	Positive
PSMC2	0.150966	1.41672e-07	0.214907	4.79124e-14	8.24484e-07	4.66668e-13	Positive
RINT1	0.183271	1.48397e-10	0.283036	1.29247e-23	1.4193e-09	3.33993e-22	Positive
BCAP29	0.253875	3.65373e-19	0.340591	4.40655e-34	1.50497e-17	3.0559e-32	Positive
PNPLA8	0.214162	5.8793e-14	0.219285	1.41682e-14	1.01013e-12	1.46134e-13	Positive
DNAJB9	0.172217	1.80464e-09	0.181596	2.18899e-10	1.4257e-08	1.38738e-09	Positive
SMIM30	0.177777	5.23888e-10	0.325281	4.5363e-31	4.54346e-09	2.36371e-29	Positive
LSM8	0.166181	6.60637e-09	0.189276	3.57354e-11	4.77959e-08	2.47282e-10	Positive
FEZF1	0.174986	9.79605e-10	0.226533	1.77866e-15	8.10501e-09	2.03729e-14	Positive
NDUFA5	0.349232	7.36857e-36	0.40161	7.02512e-48	3.69805e-33	1.94168e-45	Positive
ATP6V1F	0.152924	9.70685e-08	0.263336	1.5084e-20	5.78679e-07	2.87955e-19	Positive
TMEM213	0.183165	1.52122e-10	0.266583	4.89991e-21	1.45312e-09	9.75429e-20	Positive
FMC1	0.18352	1.40045e-10	0.303375	4.73712e-27	1.35093e-09	1.71426e-25	Positive
NDUFB2	0.285439	5.24819e-24	0.407586	2.14295e-49	4.64234e-22	6.69971e-47	Positive
SSBP1	0.217798	2.14924e-14	0.367891	6.86864e-40	3.96788e-13	8.62723e-38	Positive
PIP	0.226741	1.6738e-15	0.227327	1.41072e-15	3.72041e-14	1.63053e-14	Positive
GSTK1	0.248748	1.94697e-18	0.280408	3.43016e-23	7.15427e-17	8.51777e-22	Positive
INSIG1	0.152269	1.10215e-07	0.223392	4.40979e-15	6.51555e-07	4.85001e-14	Positive
MNX1	0.173655	1.31555e-09	0.218231	1.90418e-14	1.06444e-08	1.9265e-13	Positive
NAT1	0.249802	1.38441e-18	0.270984	1.04164e-21	5.22815e-17	2.22205e-20	Positive
GNRH1	0.166767	5.83534e-09	0.274903	2.55997e-22	4.25404e-08	5.77764e-21	Positive
LEPROTL1	0.186539	6.87952e-11	0.233166	2.49835e-16	6.98612e-10	3.13874e-15	Positive
GSR	0.165018	8.43718e-09	0.240137	2.9715e-17	6.00394e-08	4.12141e-16	Positive
PLPP5	0.176934	6.33611e-10	0.191205	2.23978e-11	5.42109e-09	1.58438e-10	Positive
SGK3	0.287611	2.30534e-24	0.330142	5.23243e-32	2.19825e-22	2.98766e-30	Positive
COPS5	0.151592	1.25602e-07	0.226147	1.99029e-15	7.37485e-07	2.26608e-14	Positive
LACTB2	0.218412	1.8099e-14	0.181201	2.39823e-10	3.37077e-13	1.51496e-09	Positive
TMEM70	0.163314	1.2038e-08	0.243315	1.10014e-17	8.36037e-08	1.60772e-16	Positive
LY96	0.264156	1.13698e-20	0.169271	3.41959e-09	5.86035e-19	1.87453e-08	Positive
HNF4G	0.17274	1.60891e-09	0.15502	6.44059e-08	1.28437e-08	2.98055e-07	Positive
RBIS	0.185796	8.20226e-11	0.338701	1.06008e-33	8.19323e-10	7.14373e-32	Positive
DECR1	0.234939	1.46307e-16	0.301105	1.18277e-26	3.85389e-15	4.06425e-25	Positive
NDUFAF6	0.174975	9.82064e-10	0.213779	6.53007e-14	8.12183e-09	6.25804e-13	Positive
UQCRB	0.238906	4.34932e-17	0.290076	8.98864e-25	1.26829e-15	2.59731e-23	Positive
RIDA	0.167127	5.40717e-09	0.290574	7.42142e-25	3.97074e-08	2.16413e-23	Positive
COX6C	0.217397	2.40342e-14	0.284416	7.71009e-24	4.40304e-13	2.03093e-22	Positive
POLR2K	0.202996	1.15576e-12	0.222763	5.28125e-15	1.60069e-11	5.76194e-14	Positive
ZNF706	0.162463	1.43547e-08	0.210446	1.61419e-13	9.8368e-08	1.47505e-12	Positive
MRPL13	0.152911	9.73039e-08	0.196563	5.95854e-12	5.79539e-07	4.54905e-11	Positive
CBWD1	0.172021	1.88343e-09	0.185131	9.59671e-11	1.48364e-08	6.34161e-10	Positive
CDC37L1	0.205166	6.56527e-13	0.205214	6.48272e-13	9.51416e-12	5.52175e-12	Positive
PLGRKT	0.286161	3.99522e-24	0.300525	1.49244e-26	3.59401e-22	5.10076e-25	Positive
KDM4C	0.204818	7.19114e-13	0.17172	2.01161e-09	1.03425e-11	1.14245e-08	Positive
TTC39B	0.25722	1.20153e-19	0.2098	1.92021e-13	5.2556e-18	1.73886e-12	Positive
DMRTA1	0.157749	3.74442e-08	0.217065	2.63665e-14	2.39309e-07	2.63402e-13	Positive
CAAP1	0.222451	5.77355e-15	0.202033	1.48258e-12	1.18395e-13	1.21609e-11	Positive
LRRC19	0.165075	8.33688e-09	0.190265	2.81429e-11	5.94143e-08	1.96742e-10	Positive
C9orf72	0.181808	2.08444e-10	0.190738	2.50888e-11	1.94009e-09	1.76491e-10	Positive
SMIM27	0.202192	1.42311e-12	0.296293	8.00863e-26	1.93979e-11	2.53709e-24	Positive
NDUFB6	0.332368	1.92018e-32	0.366714	1.25626e-39	6.78143e-30	1.55538e-37	Positive
DCTN3	0.15724	4.14634e-08	0.167439	5.05974e-09	2.62359e-07	2.71388e-08	Positive
CCDC107	0.165669	7.35813e-09	0.251898	6.99553e-19	5.29535e-08	1.13349e-17	Positive
HINT2	0.215228	4.38598e-14	0.273178	4.76198e-22	7.69504e-13	1.05111e-20	Positive
CARNMT1	0.1607	2.06162e-08	0.189283	3.56836e-11	1.37521e-07	2.47013e-10	Positive
NMRK1	0.215432	4.14534e-14	0.343083	1.37252e-34	7.29297e-13	1.0185e-32	Positive
OSTF1	0.251588	7.74188e-19	0.273646	4.02514e-22	3.01933e-17	8.94679e-21	Positive
GKAP1	0.207917	3.17531e-13	0.314603	4.54686e-29	4.82137e-12	1.97524e-27	Positive
ISCA1	0.183948	1.26708e-10	0.205505	6.00596e-13	1.23027e-09	5.13016e-12	Positive
CKS2	0.153142	9.30355e-08	0.150929	1.42685e-07	5.57249e-07	6.33121e-07	Positive
GADD45G	0.164688	9.04089e-09	0.280373	3.47431e-23	6.40962e-08	8.59385e-22	Positive
PRXL2C	0.215711	3.83807e-14	0.202287	1.38858e-12	6.80259e-13	1.14145e-11	Positive
XPA	0.165431	7.73569e-09	0.258578	7.61538e-20	5.54227e-08	1.35479e-18	Positive
NANS	0.265471	7.21545e-21	0.242528	1.40876e-17	3.86533e-19	2.0246e-16	Positive
SEC61B	0.299244	2.48919e-26	0.3807	8.15756e-43	3.25146e-24	1.42727e-40	Positive
MRPL50	0.198298	3.84987e-12	0.345852	3.70806e-35	4.89147e-11	2.94652e-33	Positive
NIPSNAP3A	0.290774	6.87283e-25	0.278604	6.66109e-23	7.16239e-23	1.59791e-21	Positive
TMEM38B	0.225062	2.7258e-15	0.205573	5.90046e-13	5.89384e-14	5.04608e-12	Positive
TXN	0.220395	1.03576e-14	0.336057	3.58177e-33	2.01767e-13	2.28454e-31	Positive
DNAJC25	0.183638	1.36224e-10	0.153675	8.38436e-08	1.31674e-09	3.8244e-07	Positive
HSDL2	0.214862	4.85036e-14	0.294712	1.48997e-25	8.44761e-13	4.63545e-24	Positive
HDHD3	0.162776	1.34559e-08	0.274882	2.57954e-22	9.2675e-08	5.81494e-21	Positive
AMBP	0.154022	7.83471e-08	0.178114	4.85481e-10	4.7615e-07	2.94954e-09	Positive
NDUFA8	0.224565	3.14672e-15	0.322044	1.86992e-30	6.74282e-14	9.23783e-29	Positive
AK1	0.197967	4.18603e-12	0.192355	1.69085e-11	5.27291e-11	1.21044e-10	Positive
PHPT1	0.157365	4.04399e-08	0.224276	3.42061e-15	2.56905e-07	3.80484e-14	Positive
PAXX	0.174264	1.1498e-09	0.313198	8.22474e-29	9.39902e-09	3.51691e-27	Positive
MRPL41	0.225234	2.5935e-15	0.301521	1.00082e-26	5.62054e-14	3.47661e-25	Positive
ATP5F1C	0.26208	2.32012e-20	0.255669	2.01669e-19	1.14334e-18	3.4417e-18	Positive
NUDT5	0.165066	8.35212e-09	0.285251	5.63234e-24	5.95007e-08	1.49811e-22	Positive
PHYH	0.167993	4.49678e-09	0.24527	5.92769e-18	3.34992e-08	8.84562e-17	Positive
PRPF18	0.158084	3.50163e-08	0.196787	5.63308e-12	2.24847e-07	4.3144e-11	Positive
DNAJC1	0.178462	4.4865e-10	0.179856	3.26583e-10	3.94659e-09	2.02677e-09	Positive
COMMD3	0.18601	7.79839e-11	0.362322	1.16974e-38	7.83275e-10	1.28948e-36	Positive
CCDC7	0.187577	5.37206e-11	0.235436	1.25845e-16	5.58314e-10	1.63375e-15	Positive
CREM	0.199879	2.57657e-12	0.150924	1.42809e-07	3.37949e-11	6.3352e-07	Positive
TIMM23	0.155415	5.95797e-08	0.249248	1.65684e-18	3.69031e-07	2.59849e-17	Positive
CISD1	0.255151	2.39533e-19	0.270129	1.41042e-21	1.01289e-17	2.95259e-20	Positive
SLC25A16	0.238892	4.3677e-17	0.239627	3.48016e-17	1.2717e-15	4.80944e-16	Positive
PCBD1	0.157208	4.17254e-08	0.190561	2.61918e-11	2.63754e-07	1.83844e-10	Positive
ANAPC16	0.235048	1.41543e-16	0.322127	1.80372e-30	3.73355e-15	8.9814e-29	Positive
CHCHD1	0.238929	4.31795e-17	0.367889	6.87609e-40	1.26107e-15	8.62723e-38	Positive
COMTD1	0.21249	9.2826e-14	0.187347	5.6753e-11	1.54206e-12	3.84899e-10	Positive
EIF5AL1	0.161151	1.87978e-08	0.223128	4.75685e-15	1.26141e-07	5.21667e-14	Positive
RPP30	0.153788	8.20112e-08	0.234759	1.54515e-16	4.96519e-07	1.99374e-15	Positive
CYP2C18	0.215187	4.43587e-14	0.164898	8.65203e-09	7.77541e-13	4.4911e-08	Positive
BLNK	0.241783	1.77942e-17	0.228204	1.09115e-15	5.57909e-16	1.2743e-14	Positive
EXOSC1	0.17439	1.11826e-09	0.286149	4.01412e-24	9.15685e-09	1.0905e-22	Positive
GOT1	0.270321	1.31755e-21	0.169676	3.13369e-09	7.90157e-20	1.72724e-08	Positive
BLOC1S2	0.157336	4.06741e-08	0.261417	2.90977e-20	2.58307e-07	5.39808e-19	Positive
NDUFB8	0.287314	2.58168e-24	0.352593	1.44967e-36	2.44952e-22	1.32917e-34	Positive
MRPL43	0.171968	1.90571e-09	0.158448	3.25413e-08	1.49995e-08	1.56795e-07	Positive
ATP5MD	0.282118	1.81995e-23	0.361649	1.64131e-38	1.47694e-21	1.77849e-36	Positive
GSTO1	0.156807	4.52005e-08	0.207169	3.87295e-13	2.84026e-07	3.39591e-12	Positive
BBIP1	0.163284	1.21129e-08	0.22839	1.03288e-15	8.40327e-08	1.20995e-14	Positive
SHTN1	0.205145	6.60132e-13	0.199784	2.63957e-12	9.55913e-12	2.1036e-11	Positive
RGS10	0.166916	5.65427e-09	0.197881	4.27784e-12	4.13151e-08	3.32313e-11	Positive
NSMCE4A	0.166278	6.4714e-09	0.203824	9.3225e-13	4.68906e-08	7.79436e-12	Positive
IKZF5	0.154236	7.51303e-08	0.176172	7.51695e-10	4.57913e-07	4.46313e-09	Positive
ACADSB	0.234614	1.61451e-16	0.191177	2.25478e-11	4.21208e-15	1.59381e-10	Positive
BCCIP	0.150335	1.59862e-07	0.212961	8.16587e-14	9.21346e-07	7.73244e-13	Positive
ZNF511	0.161402	1.78573e-08	0.327761	1.51416e-31	1.20253e-07	8.27409e-30	Positive
TMEM9B	0.187727	5.18393e-11	0.159782	2.48486e-08	5.40576e-10	1.21416e-07	Positive
PSMA1	0.186581	6.80993e-11	0.215545	4.01786e-14	6.91914e-10	3.9335e-13	Positive
NUCB2	0.212751	8.64761e-14	0.292543	3.46882e-25	1.44665e-12	1.03527e-23	Positive
SVIP	0.227951	1.17523e-15	0.327863	1.44743e-31	2.69708e-14	7.93217e-30	Positive
LIN7C	0.154517	7.11035e-08	0.180058	3.11809e-10	4.35038e-07	1.94013e-09	Positive
ARL14EP	0.169515	3.24434e-09	0.207022	4.02688e-13	2.46899e-08	3.52116e-12	Positive
IMMP1L	0.310021	3.10314e-28	0.399836	1.95273e-47	5.85941e-26	5.03249e-45	Positive
ELP4	0.212772	8.59851e-14	0.259982	4.73933e-20	1.4397e-12	8.59161e-19	Positive
PAX6	0.244482	7.61007e-18	0.183257	1.48901e-10	2.50659e-16	9.59681e-10	Positive
EIF3M	0.159316	2.73095e-08	0.155505	5.85232e-08	1.7818e-07	2.71953e-07	Positive
CCDC73	0.244676	7.15693e-18	0.271451	8.82069e-22	2.39877e-16	1.89223e-20	Positive
PRRG4	0.222852	5.14829e-15	0.226354	1.87385e-15	1.06374e-13	2.13861e-14	Positive
FBXO3	0.156854	4.47857e-08	0.196495	6.06097e-12	2.81698e-07	4.61801e-11	Positive
APIP	0.214353	5.57871e-14	0.248778	1.92794e-18	9.6195e-13	3.01129e-17	Positive
COMMD9	0.209793	1.92414e-13	0.167518	4.97501e-09	3.03769e-12	2.67188e-08	Positive
NDUFS3	0.293432	2.45504e-25	0.292803	3.13494e-25	2.70636e-23	9.43002e-24	Positive
TIMM10	0.151766	1.21467e-07	0.184629	1.08e-10	7.13646e-07	7.07547e-10	Positive
GLYATL2	0.174503	1.09043e-09	0.290686	7.10903e-25	8.94816e-09	2.08076e-23	Positive
FAM111A	0.156524	4.78245e-08	0.154691	6.87129e-08	2.99429e-07	3.1691e-07	Positive
MRPL16	0.276687	1.34105e-22	0.302997	5.52e-27	9.26633e-21	1.98626e-25	Positive
TMEM258	0.151271	1.33596e-07	0.251911	6.9678e-19	7.79782e-07	1.12996e-17	Positive
SCGB2A1	0.161221	1.85304e-08	0.199557	2.79677e-12	1.24522e-07	2.22331e-11	Positive
TMEM223	0.19874	3.44182e-12	0.198912	3.29505e-12	4.41716e-11	2.59776e-11	Positive
COX8A	0.202924	1.17779e-12	0.235209	1.34817e-16	1.62765e-11	1.74548e-15	Positive
TRPT1	0.191387	2.1425e-11	0.181928	2.02732e-10	2.40775e-10	1.29221e-09	Positive
DNAJC4	0.168869	3.72743e-09	0.236894	8.06746e-17	2.81416e-08	1.06621e-15	Positive
FKBP2	0.20921	2.24948e-13	0.220161	1.10663e-14	3.50775e-12	1.16086e-13	Positive
BAD	0.187301	5.73771e-11	0.28457	7.27685e-24	5.92838e-10	1.92478e-22	Positive
FAU	0.185734	8.32374e-11	0.206316	4.85239e-13	8.29807e-10	4.20254e-12	Positive
RNASEH2C	0.160679	2.07018e-08	0.198117	4.03005e-12	1.37995e-07	3.14215e-11	Positive
DRAP1	0.175375	8.98266e-10	0.202756	1.23008e-12	7.49053e-09	1.01818e-11	Positive
NUDT8	0.178857	4.10097e-10	0.196906	5.46821e-12	3.63597e-09	4.19486e-11	Positive
NDUFS8	0.233455	2.29023e-16	0.189102	3.72737e-11	5.78502e-15	2.57646e-10	Positive
MRPL21	0.227712	1.2605e-15	0.204854	7.1245e-13	2.88582e-14	6.03336e-12	Positive
MRPL48	0.210561	1.56522e-13	0.258655	7.42125e-20	2.50422e-12	1.32272e-18	Positive
SPCS2	0.22345	4.33701e-15	0.192541	1.61549e-11	9.06454e-14	1.16173e-10	Positive
MOGAT2	0.164719	8.98199e-09	0.172657	1.63882e-09	6.37023e-08	9.42804e-09	Positive
AAMDC	0.155024	6.43494e-08	0.212428	9.44194e-14	3.96385e-07	8.86158e-13	Positive
NDUFC2	0.240424	2.71735e-17	0.316373	2.14581e-29	8.2258e-16	9.69731e-28	Positive
TMEM126B	0.280755	3.01706e-23	0.294781	1.45008e-25	2.36783e-21	4.51872e-24	Positive
TMEM126A	0.295676	1.02107e-25	0.294457	1.646e-25	1.16604e-23	5.07942e-24	Positive
SMCO4	0.170633	2.54805e-09	0.170712	2.50505e-09	1.97056e-08	1.4014e-08	Positive
C11orf54	0.179876	3.2505e-10	0.166882	5.69572e-09	2.93654e-09	3.03332e-08	Positive
CWC15	0.243784	9.49107e-18	0.241966	1.67996e-17	3.08881e-16	2.39272e-16	Positive
CARD16	0.221427	7.73029e-15	0.161368	1.79794e-08	1.54858e-13	8.95495e-08	Positive
KBTBD3	0.168642	3.91399e-09	0.26422	1.11224e-20	2.94569e-08	2.13825e-19	Positive
ACAT1	0.175445	8.84492e-10	0.154993	6.47485e-08	7.39183e-09	2.99568e-07	Positive
FDX1	0.30196	8.3887e-27	0.270965	1.04872e-21	1.16774e-24	2.23466e-20	Positive
SDHD	0.306421	1.37022e-27	0.219844	1.21025e-14	2.21454e-25	1.26262e-13	Positive
PTS	0.184696	1.06306e-10	0.288844	1.44104e-24	1.04372e-09	4.08351e-23	Positive
ATP5MG	0.32979	6.12422e-32	0.282386	1.64701e-23	2.08562e-29	4.19922e-22	Positive
NDUFA9	0.172676	1.63202e-09	0.188188	4.64172e-11	1.30118e-08	3.17057e-10	Positive
KLRB1	0.282543	1.55367e-23	0.168733	3.83799e-09	1.27167e-21	2.09219e-08	Positive
MAGOHB	0.210894	1.43052e-13	0.351178	2.88063e-36	2.30028e-12	2.54336e-34	Positive
MGST1	0.169858	3.01341e-09	0.230132	6.17875e-16	2.30521e-08	7.42033e-15	Positive
PYROXD1	0.19967	2.71751e-12	0.342802	1.56646e-34	3.5497e-11	1.149e-32	Positive
ETFRF1	0.185834	8.13052e-11	0.274973	2.49636e-22	8.13094e-10	5.64704e-21	Positive
FGFR1OP2	0.153234	9.13787e-08	0.162882	1.31633e-08	5.48531e-07	6.68365e-08	Positive
ZCRB1	0.243808	9.41741e-18	0.337593	1.76803e-33	3.07008e-16	1.17076e-31	Positive
ASB8	0.155616	5.72572e-08	0.18208	1.95732e-10	3.55337e-07	1.24969e-09	Positive
COX14	0.180093	3.09358e-10	0.29244	3.60892e-25	2.80008e-09	1.0754e-23	Positive
BLOC1S1	0.277849	8.78073e-23	0.322255	1.70592e-30	6.31914e-21	8.52207e-29	Positive
ATP23	0.169931	2.96589e-09	0.370421	1.85914e-40	2.27158e-08	2.56925e-38	Positive
TMBIM4	0.303805	3.98071e-27	0.383874	1.46587e-43	5.75122e-25	2.76788e-41	Positive
MDM1	0.162721	1.36097e-08	0.184465	1.12228e-10	9.36669e-08	7.33233e-10	Positive
CCDC59	0.177449	5.64222e-10	0.259063	6.46662e-20	4.86011e-09	1.15907e-18	Positive
POC1B	0.157588	3.86712e-08	0.166789	5.80798e-09	2.46408e-07	3.09115e-08	Positive
C12orf74	0.19679	5.62884e-12	0.243471	1.04744e-17	6.92119e-11	1.53188e-16	Positive
NDUFA12	0.259725	5.16959e-20	0.306787	1.17923e-27	2.39877e-18	4.49781e-26	Positive
ARL1	0.204566	7.68157e-13	0.242813	1.28823e-17	1.09817e-11	1.86261e-16	Positive
WASHC3	0.197033	5.29657e-12	0.292654	3.32159e-25	6.52525e-11	9.94444e-24	Positive
C12orf45	0.176057	7.71373e-10	0.344854	5.95127e-35	6.52077e-09	4.6515e-33	Positive
C12orf75	0.15199	1.16307e-07	0.162832	1.33008e-08	6.84809e-07	6.74806e-08	Positive
MTERF2	0.168931	3.67889e-09	0.357003	1.66501e-37	2.77861e-08	1.64525e-35	Positive
ISCU	0.266522	5.00493e-21	0.180578	2.76734e-10	2.74279e-19	1.7315e-09	Positive
ARPC3	0.262688	1.88421e-20	0.31054	2.50077e-28	9.48122e-19	1.02344e-26	Positive
VPS29	0.26372	1.3213e-20	0.292666	3.30711e-25	6.73758e-19	9.91664e-24	Positive
ALDH2	0.217431	2.38071e-14	0.202562	1.29333e-12	4.36983e-13	1.06761e-11	Positive
COX6A1	0.223947	3.76026e-15	0.32048	3.68473e-30	7.93274e-14	1.76561e-28	Positive
DYNLL1	0.180019	3.14577e-10	0.234429	1.70715e-16	2.84597e-09	2.18945e-15	Positive
ACADS	0.206723	4.35747e-13	0.185913	7.97863e-11	6.462e-12	5.32588e-10	Positive
CRYL1	0.278459	7.02478e-23	0.207232	3.80871e-13	5.19262e-21	3.34574e-12	Positive
EEF1AKMT1	0.197351	4.88862e-12	0.294459	1.6448e-25	6.0816e-11	5.07942e-24	Positive
SAP18	0.345768	3.85886e-35	0.269519	1.74967e-21	1.77213e-32	3.62302e-20	Positive
MRPL57	0.236326	9.59731e-17	0.260624	3.81067e-20	2.60356e-15	6.98781e-19	Positive
MICU2	0.238601	4.77765e-17	0.154482	7.15862e-08	1.38262e-15	3.29524e-07	Positive
GTF3A	0.252359	6.01607e-19	0.158808	3.02629e-08	2.40529e-17	1.46186e-07	Positive
MTIF3	0.347295	1.86433e-35	0.358729	7.07385e-38	9.11658e-33	7.29218e-36	Positive
POMP	0.292017	4.25199e-25	0.255997	1.80813e-19	4.58134e-23	3.09542e-18	Positive
N4BP2L2	0.156225	5.0755e-08	0.15369	8.36097e-08	3.16944e-07	3.81556e-07	Positive
ALG5	0.244558	7.43087e-18	0.208073	3.04645e-13	2.46083e-16	2.70605e-12	Positive
EXOSC8	0.22376	3.96784e-15	0.212402	9.50936e-14	8.34203e-14	8.91608e-13	Positive
UFM1	0.278113	7.97293e-23	0.186379	7.14574e-11	5.84815e-21	4.80354e-10	Positive
MRPS31	0.246354	4.19778e-18	0.161008	1.93563e-08	1.45556e-16	9.59586e-08	Positive
DNAJC15	0.198227	3.9197e-12	0.158876	2.98513e-08	4.97025e-11	1.44344e-07	Positive
ESD	0.176627	6.78849e-10	0.213196	7.65847e-14	5.77962e-09	7.28089e-13	Positive
CDADC1	0.173277	1.43e-09	0.162985	1.28868e-08	1.15119e-08	6.54848e-08	Positive
PHF11	0.321323	2.55771e-30	0.270605	1.19161e-21	6.96829e-28	2.51942e-20	Positive
SPRYD7	0.2161	3.44681e-14	0.186111	7.61306e-11	6.17801e-13	5.09613e-10	Positive
RNASEH2B	0.236909	8.03298e-17	0.239368	3.76986e-17	2.22994e-15	5.18723e-16	Positive
SUGT1	0.171815	1.97015e-09	0.156345	4.95537e-08	1.54444e-08	2.3317e-07	Positive
TDRD3	0.17577	8.2254e-10	0.23897	4.26431e-17	6.91042e-09	5.83809e-16	Positive
MZT1	0.194063	1.11047e-11	0.17318	1.46073e-09	1.30165e-10	8.44936e-09	Positive
UCHL3	0.235968	1.07027e-16	0.313019	8.86533e-29	2.88292e-15	3.78234e-27	Positive
CLYBL	0.218762	1.64082e-14	0.220752	9.36154e-15	3.09517e-13	9.90205e-14	Positive
TEX30	0.268497	2.50787e-21	0.287408	2.49036e-24	1.43626e-19	6.87318e-23	Positive
BIVM-ERCC5	0.20219	1.424e-12	0.228108	1.12211e-15	1.93979e-11	1.30805e-14	Positive
BIVM	0.169534	3.2314e-09	0.17203	1.88004e-09	2.46012e-08	1.07252e-08	Positive
ERCC5	0.20219	1.424e-12	0.228108	1.12211e-15	1.93979e-11	1.30805e-14	Positive
RNASE4	0.157891	3.63949e-08	0.338781	1.02127e-33	2.32915e-07	6.9066e-32	Positive
NRL	0.174714	1.04062e-09	0.196771	5.65673e-12	8.55788e-09	4.32729e-11	Positive
PSME2	0.240731	2.47035e-17	0.200536	2.17805e-12	7.55e-16	1.74969e-11	Positive
SCFD1	0.154762	6.77548e-08	0.275829	1.83138e-22	4.1575e-07	4.22325e-21	Positive
EAPP	0.153086	9.405e-08	0.206303	4.86902e-13	5.62689e-07	4.21311e-12	Positive
FAM177A1	0.18262	1.72695e-10	0.370617	1.67954e-40	1.62882e-09	2.33799e-38	Positive
PPP2R3C	0.184948	1.00207e-10	0.228058	1.13884e-15	9.85586e-10	1.32593e-14	Positive
FOXA1	0.154009	7.85469e-08	0.154881	6.61895e-08	4.77113e-07	3.05568e-07	Positive
TTC6	0.163917	1.06193e-08	0.169576	3.20188e-09	7.44012e-08	1.76248e-08	Positive
MIA2	0.247902	2.55687e-18	0.351902	2.02809e-36	9.25278e-17	1.83307e-34	Positive
C14orf28	0.153133	9.31915e-08	0.226597	1.74597e-15	5.58008e-07	2.00345e-14	Positive
LRR1	0.20008	2.4477e-12	0.264278	1.09009e-20	3.22154e-11	2.0978e-19	Positive
RPL36AL	0.158336	3.32807e-08	0.210057	1.79223e-13	2.14594e-07	1.62916e-12	Positive
DMAC2L	0.182695	1.69692e-10	0.276679	1.34514e-22	1.60685e-09	3.12843e-21	Positive
CDKN3	0.152602	1.03324e-07	0.183987	1.25543e-10	6.13858e-07	8.16866e-10	Positive
AP5M1	0.168058	4.43436e-09	0.163355	1.19342e-08	3.3086e-08	6.09524e-08	Positive
PSMA3	0.254828	2.66598e-19	0.269978	1.48789e-21	1.12236e-17	3.10795e-20	Positive
TIMM9	0.199114	3.13004e-12	0.347093	2.05373e-35	4.04973e-11	1.69552e-33	Positive
SLC38A6	0.180803	2.62806e-10	0.21276	8.62486e-14	2.40037e-09	8.13475e-13	Positive
FAM71D	0.208178	2.96241e-13	0.314296	5.17645e-29	4.5197e-12	2.23855e-27	Positive
COX16	0.189368	3.49524e-11	0.361562	1.71468e-38	3.77878e-10	1.84749e-36	Positive
ACOT4	0.165339	7.888e-09	0.156916	4.42337e-08	5.64473e-08	2.0995e-07	Positive
COQ6	0.177726	5.29956e-10	0.15735	4.05641e-08	4.58989e-09	1.93593e-07	Positive
ALDH6A1	0.162691	1.36951e-08	0.151874	1.18957e-07	9.42205e-08	5.33543e-07	Positive
ISCA2	0.204759	7.30345e-13	0.257472	1.10457e-19	1.04804e-11	1.93259e-18	Positive
ACYP1	0.234269	1.79178e-16	0.270268	1.34249e-21	4.63023e-15	2.82279e-20	Positive
SLIRP	0.238715	4.61208e-17	0.339164	8.55373e-34	1.33877e-15	5.86792e-32	Positive
EFCAB11	0.203159	1.10809e-12	0.277805	8.92208e-23	1.53914e-11	2.1137e-21	Positive
CATSPERB	0.23964	3.46557e-17	0.230153	6.13896e-16	1.03269e-15	7.3792e-15	Positive
TC2N	0.215885	3.65813e-14	0.18986	3.10376e-11	6.52001e-13	2.16423e-10	Positive
NDUFB1	0.310558	2.48213e-28	0.453833	3.21596e-62	4.73367e-26	2.35891e-59	Positive
TMEM251	0.222634	5.47943e-15	0.270872	1.0838e-21	1.12727e-13	2.30425e-20	Positive
GON7	0.31532	3.35676e-29	0.305409	2.07225e-27	7.35824e-27	7.73383e-26	Positive
GLRX5	0.18647	6.99322e-11	0.220183	1.09976e-14	7.08649e-10	1.15557e-13	Positive
GSKIP	0.159649	2.55319e-08	0.180137	3.06229e-10	1.67556e-07	1.90791e-09	Positive
ATP5MPL	0.284691	6.9551e-24	0.332224	2.04989e-32	6.05665e-22	1.21787e-30	Positive
GOLGA8N	0.183317	1.46823e-10	0.178153	4.81168e-10	1.40636e-09	2.92427e-09	Positive
EMC7	0.22263	5.48688e-15	0.247687	2.73933e-18	1.12759e-13	4.21986e-17	Positive
NDUFAF1	0.210349	1.65695e-13	0.234689	1.57834e-16	2.6377e-12	2.03519e-15	Positive
CKMT1B	0.166225	6.54483e-09	0.215204	4.4148e-14	4.73686e-08	4.30663e-13	Positive
SERF2	0.227439	1.36533e-15	0.275533	2.03885e-22	3.09978e-14	4.66781e-21	Positive
SQOR	0.168795	3.78722e-09	0.204245	8.35269e-13	2.85493e-08	7.01737e-12	Positive
SPPL2A	0.23994	3.15859e-17	0.221877	6.80198e-15	9.50117e-16	7.29587e-14	Positive
LYSMD2	0.201746	1.59644e-12	0.244996	6.46686e-18	2.16696e-11	9.6276e-17	Positive
RAB27A	0.247472	2.93478e-18	0.172026	1.88147e-09	1.05602e-16	1.07269e-08	Positive
PIGBOS1	0.227146	1.48724e-15	0.306863	1.14319e-27	3.34471e-14	4.36909e-26	Positive
CCPG1	0.304893	2.55829e-27	0.324282	7.03659e-31	3.87085e-25	3.60739e-29	Positive
C15orf65	0.228342	1.04754e-15	0.301594	9.72012e-27	2.42447e-14	3.38271e-25	Positive
GTF2A2	0.214835	4.88657e-14	0.378514	2.6311e-42	8.49515e-13	4.44051e-40	Positive
LACTB	0.229609	7.21192e-16	0.152709	1.01194e-07	1.69383e-14	4.56882e-07	Positive
RPS27L	0.260831	3.55242e-20	0.349366	6.9103e-36	1.6811e-18	5.99029e-34	Positive
CIAO2A	0.316214	2.2963e-29	0.298446	3.41962e-26	5.09217e-27	1.11862e-24	Positive
PCLAF	0.207678	3.38425e-13	0.250566	1.08026e-18	5.10205e-12	1.71823e-17	Positive
SNAPC5	0.194424	1.01565e-11	0.185928	7.9503e-11	1.19934e-10	5.30883e-10	Positive
COX5A	0.300602	1.44688e-26	0.277647	9.45261e-23	1.94079e-24	2.23384e-21	Positive
ETFA	0.161894	1.61396e-08	0.186544	6.87086e-11	1.09576e-07	4.62855e-10	Positive
HYKK	0.170074	2.87601e-09	0.280519	3.29181e-23	2.20718e-08	8.19559e-22	Positive
PSMA4	0.177745	5.27668e-10	0.228442	1.01741e-15	4.57417e-09	1.19256e-14	Positive
PEX11A	0.179258	3.74314e-10	0.237009	7.79047e-17	3.34671e-09	1.03319e-15	Positive
MESP1	0.235533	1.22161e-16	0.235353	1.2903e-16	3.24929e-15	1.67283e-15	Positive
CIB1	0.191663	2.00304e-11	0.206506	4.61529e-13	2.26571e-10	4.00811e-12	Positive
POLR3K	0.169937	2.96221e-09	0.178089	4.88183e-10	2.26968e-08	2.96312e-09	Positive
SNRNP25	0.234672	1.58637e-16	0.253309	4.40349e-19	4.15003e-15	7.30252e-18	Positive
METTL26	0.17091	2.39968e-09	0.223532	4.23641e-15	1.86337e-08	4.67009e-14	Positive
MCRIP2	0.282169	1.78552e-23	0.288057	1.94599e-24	1.4552e-21	5.42573e-23	Positive
CIAO3	0.199984	2.50848e-12	0.151496	1.27954e-07	3.29887e-11	5.71614e-07	Positive
HAGH	0.214757	4.99332e-14	0.180653	2.72029e-10	8.64919e-13	1.70429e-09	Positive
NDUFB10	0.270145	1.40244e-21	0.224455	3.24882e-15	8.31993e-20	3.62329e-14	Positive
RAB26	0.215086	4.56071e-14	0.160034	2.36088e-08	7.97957e-13	1.15803e-07	Positive
ECI1	0.279126	5.5001e-23	0.263618	1.36887e-20	4.1624e-21	2.6158e-19	Positive
ELOB	0.164145	1.0126e-08	0.211765	1.13026e-13	7.11809e-08	1.04892e-12	Positive
FLYWCH2	0.189193	3.64594e-11	0.171022	2.34184e-09	3.92594e-10	1.31589e-08	Positive
SMIM22	0.252111	6.52529e-19	0.291111	6.03394e-25	2.58182e-17	1.77582e-23	Positive
COQ7	0.20726	3.78109e-13	0.161167	1.87363e-08	5.66006e-12	9.31007e-08	Positive
REXO5	0.189386	3.48036e-11	0.205534	5.96125e-13	3.76483e-10	5.09578e-12	Positive
NDUFAB1	0.266394	5.23351e-21	0.313553	7.0818e-29	2.85166e-19	3.04182e-27	Positive
CLN3	0.167528	4.96442e-09	0.204209	8.43238e-13	3.66963e-08	7.08063e-12	Positive
TMEM219	0.229799	6.81837e-16	0.26768	3.34002e-21	1.60535e-14	6.74763e-20	Positive
INO80E	0.189255	3.59168e-11	0.168651	3.90588e-09	3.87865e-10	2.12583e-08	Positive
ZNF688	0.15142	1.29831e-07	0.261666	2.67217e-20	7.59976e-07	4.97665e-19	Positive
PHKG2	0.153703	8.33835e-08	0.178261	4.69532e-10	5.04099e-07	2.85993e-09	Positive
BCL7C	0.150564	1.53001e-07	0.322041	1.87258e-30	8.85282e-07	9.23783e-29	Positive
CNEP1R1	0.152078	1.1435e-07	0.177469	5.61615e-10	6.74326e-07	3.38586e-09	Positive
IRX5	0.182574	1.74534e-10	0.17183	1.96385e-09	1.64454e-09	1.11722e-08	Positive
CKLF	0.203802	9.37565e-13	0.288544	1.61572e-24	1.32055e-11	4.54474e-23	Positive
TMEM208	0.220088	1.12975e-14	0.214518	5.33164e-14	2.18293e-13	5.16666e-13	Positive
NQO1	0.195586	7.60696e-12	0.316722	1.84969e-29	9.15282e-11	8.37896e-28	Positive
GABARAPL2	0.227544	1.32384e-15	0.264624	9.67371e-21	3.01997e-14	1.87297e-19	Positive
TERF2IP	0.150427	1.57086e-07	0.221483	7.60917e-15	9.06168e-07	8.12966e-14	Positive
NUDT7	0.212693	8.7841e-14	0.281585	2.21861e-23	1.4682e-12	5.62649e-22	Positive
CMC2	0.218461	1.78557e-14	0.369228	3.4488e-40	3.34177e-13	4.56411e-38	Positive
HSBP1	0.207537	3.51324e-13	0.305646	1.88175e-27	5.28399e-12	7.06436e-26	Positive
COX4I1	0.260428	4.07431e-20	0.312665	1.02891e-28	1.91855e-18	4.36051e-27	Positive
MAP1LC3B	0.161029	1.92746e-08	0.164294	9.81706e-09	1.29295e-07	5.05593e-08	Positive
TRAPPC2L	0.203655	9.74139e-13	0.204207	8.43542e-13	1.36702e-11	7.08063e-12	Positive
RILP	0.246268	4.31518e-18	0.21373	6.61793e-14	1.49085e-16	6.33905e-13	Positive
ITGAE	0.184304	1.16554e-10	0.210244	1.70455e-13	1.1364e-09	1.55315e-12	Positive
MED11	0.185344	9.12665e-11	0.221336	7.93299e-15	9.03709e-10	8.45196e-14	Positive
DERL2	0.224543	3.16734e-15	0.321444	2.42692e-30	6.77939e-14	1.1777e-28	Positive
TXNDC17	0.19429	1.0498e-11	0.335673	4.26983e-33	1.23661e-10	2.69636e-31	Positive
MED31	0.241157	2.16323e-17	0.309272	4.23295e-28	6.6433e-16	1.67482e-26	Positive
RNASEK	0.167095	5.44357e-09	0.172748	1.60634e-09	3.9944e-08	9.26071e-09	Positive
GABARAP	0.221353	7.89596e-15	0.268175	2.80747e-21	1.57845e-13	5.72023e-20	Positive
TMEM256	0.168795	3.78741e-09	0.258617	7.51593e-20	2.85493e-08	1.33834e-18	Positive
TNFSF12	0.16379	1.09035e-08	0.232864	2.73514e-16	7.61969e-08	3.42269e-15	Positive
NAA38	0.171393	2.16019e-09	0.225273	2.56418e-15	1.68426e-08	2.88505e-14	Positive
BORCS6	0.156717	4.60205e-08	0.171562	2.08199e-09	2.88893e-07	1.18031e-08	Positive
STX8	0.22691	1.59365e-15	0.280004	3.98111e-23	3.55467e-14	9.7714e-22	Positive
TMEM238L	0.15689	4.44639e-08	0.168934	3.67638e-09	2.79951e-07	2.01023e-08	Positive
ZSWIM7	0.188974	3.84319e-11	0.217496	2.33825e-14	4.11069e-10	2.34822e-13	Positive
LGALS9C	0.178431	4.51751e-10	0.17471	1.04151e-09	3.9702e-09	6.09842e-09	Positive
DHRS7B	0.225018	2.76068e-15	0.210457	1.6096e-13	5.94904e-14	1.47155e-12	Positive
TMEM11	0.171042	2.33174e-09	0.226562	1.76371e-15	1.81357e-08	2.02137e-14	Positive
IFT20	0.265204	7.91398e-21	0.178543	4.40425e-10	4.21585e-19	2.69469e-09	Positive
TEFM	0.188288	4.53156e-11	0.224935	2.82827e-15	4.78789e-10	3.17096e-14	Positive
COPRS	0.167083	5.45707e-09	0.256263	1.65439e-19	4.00276e-08	2.83987e-18	Positive
CISD3	0.156148	5.15305e-08	0.158521	3.20658e-08	3.21577e-07	1.54582e-07	Positive
PSMB3	0.199739	2.66982e-12	0.205907	5.4041e-13	3.49699e-11	4.6508e-12	Positive
MIEN1	0.236759	8.40954e-17	0.337342	1.98518e-33	2.31761e-15	1.30549e-31	Positive
COA3	0.280884	2.87639e-23	0.283077	1.27307e-23	2.26676e-21	3.29427e-22	Positive
CNTD1	0.192966	1.45557e-11	0.176361	7.2054e-10	1.67425e-10	4.29151e-09	Positive
SKAP1	0.193037	1.43018e-11	0.215893	3.64972e-14	1.64903e-10	3.59524e-13	Positive
HOXB7	0.172779	1.5952e-09	0.223883	3.82967e-15	1.27449e-08	4.24132e-14	Positive
CALCOCO2	0.259683	5.24401e-20	0.162784	1.34332e-08	2.42739e-18	6.81343e-08	Positive
ATP5MC1	0.319386	5.90699e-30	0.325588	3.96146e-31	1.50203e-27	2.07552e-29	Positive
SPOP	0.232114	3.42469e-16	0.213576	6.90342e-14	8.4821e-15	6.60257e-13	Positive
MRPL27	0.208253	2.9042e-13	0.216947	2.72445e-14	4.44154e-12	2.71605e-13	Positive
COX11	0.187533	5.4296e-11	0.208785	2.52015e-13	5.63987e-10	2.2596e-12	Positive
SKA2	0.171491	2.11435e-09	0.199381	2.92505e-12	1.65258e-08	2.32142e-11	Positive
RNFT1	0.187306	5.73149e-11	0.203636	9.78814e-13	5.92762e-10	8.16935e-12	Positive
C17orf58	0.241256	2.09749e-17	0.19839	3.76128e-12	6.48319e-16	2.94464e-11	Positive
ABCA5	0.186626	6.73871e-11	0.216301	3.2598e-14	6.85773e-10	3.23116e-13	Positive
MRPL58	0.213825	6.44951e-14	0.272926	5.21119e-22	1.0982e-12	1.14628e-20	Positive
ATP5PD	0.334562	7.09326e-33	0.369498	2.99927e-40	2.60145e-30	3.99994e-38	Positive
PCYT2	0.208185	2.95685e-13	0.160209	2.27842e-08	4.51843e-12	1.12047e-07	Positive
DCXR	0.188234	4.59141e-11	0.270204	1.37341e-21	4.83506e-10	2.88143e-20	Positive
NDUFV2	0.254616	2.86045e-19	0.361277	1.97879e-38	1.19108e-17	2.12009e-36	Positive
PSMG2	0.258582	7.6062e-20	0.323493	9.94082e-31	3.40511e-18	5.02868e-29	Positive
ABHD3	0.303974	3.71696e-27	0.207147	3.89559e-13	5.41115e-25	3.41263e-12	Positive
IER3IP1	0.242295	1.51556e-17	0.344245	7.9349e-35	4.79324e-16	6.02894e-33	Positive
C18orf32	0.161618	1.70832e-08	0.23139	4.25076e-16	1.15448e-07	5.19656e-15	Positive
MBD2	0.156111	5.19127e-08	0.212964	8.15974e-14	3.23856e-07	7.73047e-13	Positive
TXNL1	0.175959	7.88469e-10	0.285918	4.37973e-24	6.64761e-09	1.18141e-22	Positive
SEC11C	0.289083	1.31501e-24	0.301241	1.11996e-26	1.32949e-22	3.86936e-25	Positive
CYB5A	0.182994	1.58314e-10	0.293959	1.9996e-25	1.50659e-09	6.12109e-24	Positive
HSBP1L1	0.15087	1.44297e-07	0.192978	1.4512e-11	8.38992e-07	1.05031e-10	Positive
GPX4	0.173258	1.43581e-09	0.156898	4.43934e-08	1.15537e-08	2.10604e-07	Positive
ATP5F1D	0.182631	1.7226e-10	0.224301	3.39537e-15	1.62551e-09	3.78135e-14	Positive
NDUFS7	0.249365	1.59511e-18	0.248382	2.19049e-18	5.94149e-17	3.40463e-17	Positive
UQCR11	0.286818	3.11616e-24	0.420475	9.02398e-53	2.942e-22	3.74122e-50	Positive
OAZ1	0.191151	2.26898e-11	0.256918	1.32958e-19	2.53793e-10	2.30514e-18	Positive
MRPL54	0.262449	2.04497e-20	0.348344	1.12866e-35	1.01862e-18	9.69576e-34	Positive
MICOS13	0.209009	2.37348e-13	0.311573	1.62516e-28	3.69206e-12	6.70852e-27	Positive
NDUFA11	0.255748	1.96459e-19	0.306897	1.12729e-27	8.34448e-18	4.33437e-26	Positive
CAPS	0.151642	1.24397e-07	0.151981	1.16518e-07	7.30639e-07	5.22849e-07	Positive
ALKBH7	0.195009	8.7832e-12	0.280383	3.46073e-23	1.04756e-10	8.57137e-22	Positive
PET100	0.242511	1.41649e-17	0.378215	3.08572e-42	4.49481e-16	5.02972e-40	Positive
NDUFA7	0.260893	3.47764e-20	0.415112	2.38718e-51	1.6498e-18	8.755e-49	Positive
UBL5	0.208718	2.56542e-13	0.300073	1.78834e-26	3.95514e-12	6.04705e-25	Positive
FDX2	0.181184	2.40744e-10	0.243648	9.90517e-18	2.21371e-09	1.45309e-16	Positive
CCDC159	0.199661	2.72402e-12	0.281523	2.26947e-23	3.55334e-11	5.74019e-22	Positive
ZNF823	0.1831	1.54427e-10	0.173138	1.47435e-09	1.47328e-09	8.52296e-09	Positive
ZNF799	0.191028	2.33824e-11	0.210568	1.56214e-13	2.61386e-10	1.42886e-12	Positive
ZNF709	0.181656	2.15911e-10	0.159531	2.61456e-08	1.99983e-09	1.27395e-07	Positive
GADD45GIP1	0.189176	3.66084e-11	0.217393	2.40663e-14	3.93551e-10	2.41435e-13	Positive
MISP3	0.197417	4.808e-12	0.242405	1.4642e-17	5.99486e-11	2.09324e-16	Positive
SMIM7	0.154758	6.78111e-08	0.278599	6.67266e-23	4.15962e-07	1.59867e-21	Positive
OCEL1	0.175136	9.4733e-10	0.172996	1.5211e-09	7.86185e-09	8.78262e-09	Positive
MRPL34	0.282874	1.37325e-23	0.289103	1.30526e-24	1.13866e-21	3.7153e-23	Positive
NDUFA13	0.249543	1.5059e-18	0.298787	2.98549e-26	5.6312e-17	9.83355e-25	Positive
POP4	0.199943	2.53497e-12	0.180646	2.72446e-10	3.3295e-11	1.70634e-09	Positive
PDCD5	0.163884	1.06927e-08	0.242283	1.5212e-17	7.48608e-08	2.17309e-16	Positive
FXYD3	0.154742	6.80313e-08	0.249785	1.39212e-18	4.17044e-07	2.19414e-17	Positive
COX6B1	0.269982	1.48579e-21	0.265715	6.62856e-21	8.74554e-20	1.30592e-19	Positive
IGFLR1	0.192692	1.55692e-11	0.190378	2.73824e-11	1.78438e-10	1.91848e-10	Positive
PSENEN	0.224194	3.50251e-15	0.302374	7.09946e-27	7.43008e-14	2.50729e-25	Positive
SDHAF1	0.164369	9.66414e-09	0.218468	1.7817e-14	6.82105e-08	1.81027e-13	Positive
ZNF540	0.277728	9.1774e-23	0.25241	5.91689e-19	6.53068e-21	9.70258e-18	Positive
FAM98C	0.242977	1.22349e-17	0.251384	8.27723e-19	3.92815e-16	1.32987e-17	Positive
ECH1	0.168052	4.44056e-09	0.18375	1.32719e-10	3.31193e-08	8.62083e-10	Positive
SIRT2	0.20801	3.098e-13	0.167397	5.10508e-09	4.71149e-12	2.73634e-08	Positive
BLVRB	0.220081	1.13198e-14	0.166516	6.15399e-09	2.18501e-13	3.26279e-08	Positive
RAB4B	0.260063	4.61064e-20	0.300953	1.25736e-26	2.16043e-18	4.30506e-25	Positive
CXCL17	0.189191	3.64782e-11	0.2264	1.84885e-15	3.92594e-10	2.11261e-14	Positive
ZNF224	0.159734	2.50924e-08	0.188628	4.17675e-11	1.64899e-07	2.86941e-10	Positive
APOC1	0.277596	9.62934e-23	0.157812	3.69767e-08	6.77642e-21	1.77093e-07	Positive
SELENOW	0.192264	1.72927e-11	0.284558	7.31051e-24	1.96889e-10	1.93101e-22	Positive
LIN7B	0.210502	1.59026e-13	0.337103	2.2153e-33	2.54003e-12	1.44685e-31	Positive
CLDND2	0.190609	2.58863e-11	0.232486	3.06401e-16	2.86688e-10	3.8018e-15	Positive
NDUFA3	0.248555	2.07217e-18	0.334769	6.45387e-33	7.5851e-17	4.00918e-31	Positive
TFPT	0.162787	1.34242e-08	0.241405	2.00197e-17	9.24905e-08	2.83231e-16	Positive
LENG1	0.192002	1.8436e-11	0.240701	2.49362e-17	2.09282e-10	3.49162e-16	Positive
ISOC2	0.198248	3.89886e-12	0.157489	3.94479e-08	4.94712e-11	1.88502e-07	Positive
ZNF524	0.161868	1.62257e-08	0.231781	3.78306e-16	1.10082e-07	4.64564e-15	Positive
TRAPPC2B	0.197416	4.80947e-12	0.240264	2.85654e-17	5.99486e-11	3.97353e-16	Positive
ZNF552	0.189434	3.44021e-11	0.200959	1.95443e-12	3.72774e-10	1.57869e-11	Positive
CHMP2A	0.17754	5.52717e-10	0.25178	7.27271e-19	4.76747e-09	1.1764e-17	Positive
MKKS	0.175905	7.98104e-10	0.233781	2.07639e-16	6.7229e-09	2.63641e-15	Positive
NDUFAF5	0.192349	1.69335e-11	0.25836	8.19584e-20	1.93145e-10	1.45263e-18	Positive
SMIM26	0.259248	6.07617e-20	0.366702	1.26414e-39	2.7656e-18	1.55538e-37	Positive
NAA20	0.23172	3.85237e-16	0.291671	4.86204e-25	9.41903e-15	1.43758e-23	Positive
COMMD7	0.157729	3.76011e-08	0.20275	1.23186e-12	2.4007e-07	1.01921e-11	Positive
PFDN4	0.197911	4.24534e-12	0.257971	9.34195e-20	5.34055e-11	1.64354e-18	Positive
ATP5F1E	0.256234	1.67066e-19	0.30123	1.12481e-26	7.20839e-18	3.87205e-25	Positive
PRELID3B	0.185298	9.22694e-11	0.165415	7.76272e-09	9.13165e-10	4.05708e-08	Positive
MRPL39	0.234085	1.89432e-16	0.216038	3.50597e-14	4.84919e-15	3.46258e-13	Positive
ATP5PF	0.302947	5.63218e-27	0.337056	2.26386e-33	7.95639e-25	1.47352e-31	Positive
SOD1	0.168523	4.01497e-09	0.26197	2.40929e-20	3.01692e-08	4.50991e-19	Positive
CFAP298	0.186635	6.72375e-11	0.278325	7.37614e-23	6.84616e-10	1.75838e-21	Positive
TMEM50B	0.178084	4.88806e-10	0.175995	7.82193e-10	4.26247e-09	4.63411e-09	Positive
DONSON	0.1632	1.23252e-08	0.207189	3.8523e-13	8.5412e-08	3.37936e-12	Positive
CRYZL1	0.195081	8.6277e-12	0.275291	2.22514e-22	1.03094e-10	5.06998e-21	Positive
ATP5PO	0.336553	2.85302e-33	0.341001	3.64044e-34	1.11041e-30	2.53383e-32	Positive
MRPS6	0.167074	5.46786e-09	0.164638	9.13521e-09	4.00759e-08	4.71878e-08	Positive
CBR3	0.183595	1.37611e-10	0.253477	4.16598e-19	1.3288e-09	6.944e-18	Positive
PSMG1	0.192041	1.82615e-11	0.302023	8.17852e-27	2.07424e-10	2.86188e-25	Positive
SH3BGR	0.175414	8.90436e-10	0.238863	4.40684e-17	7.43499e-09	6.02458e-16	Positive
NDUFV3	0.206794	4.27693e-13	0.211273	1.29145e-13	6.35244e-12	1.1927e-12	Positive
MRPL40	0.279338	5.08645e-23	0.315706	2.84919e-29	3.86469e-21	1.26659e-27	Positive
UFD1	0.186991	6.17734e-11	0.162402	1.45352e-08	6.32696e-10	7.33725e-08	Positive
DGCR6L	0.216465	3.11456e-14	0.202522	1.30686e-12	5.63012e-13	1.07752e-11	Positive
SNAP29	0.201703	1.61438e-12	0.202952	1.16916e-12	2.18819e-11	9.69012e-12	Positive
CHCHD10	0.277685	9.32269e-23	0.199205	3.0592e-12	6.58493e-21	2.41982e-11	Positive
DDTL	0.213996	6.15357e-14	0.26787	3.12506e-21	1.05251e-12	6.34022e-20	Positive
DDT	0.221437	7.70924e-15	0.273042	4.99913e-22	1.54598e-13	1.1009e-20	Positive
HSCB	0.167771	4.71449e-09	0.258544	7.70469e-20	3.50663e-08	1.3694e-18	Positive
ZMAT5	0.162357	1.46722e-08	0.246779	3.66463e-18	1.00472e-07	5.55991e-17	Positive
UQCR10	0.260974	3.38382e-20	0.273375	4.43723e-22	1.61332e-18	9.8284e-21	Positive
CBY1	0.213387	7.26993e-14	0.298835	2.9295e-26	1.22803e-12	9.68257e-25	Positive
RPS19BP1	0.194769	9.32294e-12	0.236199	9.975e-17	1.10433e-10	1.30744e-15	Positive
RBX1	0.274511	2.94896e-22	0.368437	5.18464e-40	1.91292e-20	6.68083e-38	Positive
PMM1	0.175351	9.0309e-10	0.249213	1.6757e-18	7.52089e-09	2.6259e-17	Positive
CENPM	0.151784	1.21034e-07	0.169625	3.16816e-09	7.11322e-07	1.74574e-08	Positive
SMDT1	0.323739	8.92519e-31	0.354794	4.94376e-37	2.50312e-28	4.71413e-35	Positive
NDUFA6	0.296502	7.37712e-26	0.357232	1.48695e-37	8.73845e-24	1.49114e-35	Positive
ATP5MGL	0.211618	1.17631e-13	0.167507	4.98753e-09	1.92396e-12	2.67785e-08	Positive
SCO2	0.166336	6.39237e-09	0.167791	4.6944e-09	4.63532e-08	2.52829e-08	Positive
CHKB	0.176704	6.6721e-10	0.176178	7.50804e-10	5.6856e-09	4.45988e-09	Positive
IL3RA	0.175087	9.57922e-10	0.172331	1.76009e-09	7.94346e-09	1.0076e-08	Positive
TCEANC	0.175355	9.02279e-10	0.303044	5.41758e-27	7.51741e-09	1.95309e-25	Positive
RAB9A	0.214361	5.56767e-14	0.215377	4.20893e-14	9.60914e-13	4.11404e-13	Positive
OFD1	0.15549	5.87077e-08	0.259893	4.88347e-20	3.63866e-07	8.81104e-19	Positive
PIGA	0.177035	6.19371e-10	0.236134	1.01741e-16	5.30878e-09	1.33262e-15	Positive
ZRSR2	0.202478	1.32171e-12	0.301653	9.492e-27	1.81733e-11	3.30936e-25	Positive
SYAP1	0.201477	1.71121e-12	0.309089	4.56615e-28	2.30632e-11	1.79549e-26	Positive
APOO	0.329383	7.34806e-32	0.42813	7.58192e-55	2.4585e-29	3.5267e-52	Positive
GK	0.312431	1.13505e-28	0.239155	4.02711e-17	2.32758e-26	5.52923e-16	Positive
DYNLT3	0.189663	3.25542e-11	0.239176	4.00124e-17	3.53353e-10	5.49767e-16	Positive
FUNDC1	0.234157	1.85348e-16	0.333163	1.34008e-32	4.75743e-15	8.06202e-31	Positive
NDUFB11	0.183374	1.44885e-10	0.248466	2.13262e-18	1.38989e-09	3.32011e-17	Positive
UXT	0.283681	1.01586e-23	0.330869	3.77399e-32	8.72677e-22	2.19432e-30	Positive
EBP	0.204476	7.86413e-13	0.223252	4.59132e-15	1.12342e-11	5.04384e-14	Positive
TIMM17B	0.196324	6.32728e-12	0.170418	2.66938e-09	7.71039e-11	1.48809e-08	Positive
MAGIX	0.274971	2.49752e-22	0.271401	8.98205e-22	1.63678e-20	1.92468e-20	Positive
FAM104B	0.253131	4.66964e-19	0.395635	2.14499e-46	1.89882e-17	4.92856e-44	Positive
MTRNR2L10	0.161004	1.93724e-08	0.204279	8.28049e-13	1.2987e-07	6.95977e-12	Positive
PDZD11	0.291434	5.32843e-25	0.366127	1.69615e-39	5.64547e-23	2.03442e-37	Positive
PIN4	0.187608	5.33262e-11	0.2699	1.52943e-21	5.54517e-10	3.19121e-20	Positive
UPRT	0.158521	3.20647e-08	0.1627	1.36696e-08	2.07149e-07	6.92412e-08	Positive
PBDC1	0.160657	2.07975e-08	0.257193	1.21265e-19	1.38584e-07	2.11007e-18	Positive
COX7B	0.375952	1.02603e-41	0.316914	1.70389e-29	8.89431e-39	7.75536e-28	Positive
HMGN5	0.162214	1.51126e-08	0.269033	2.07688e-21	1.03265e-07	4.26353e-20	Positive
SH3BGRL	0.158626	3.13973e-08	0.189682	3.24056e-11	2.03389e-07	2.25468e-10	Positive
ATG4A	0.326226	2.98941e-31	0.270621	1.18455e-21	9.04938e-29	2.51005e-20	Positive
ALG13	0.237856	6.00845e-17	0.231287	4.38311e-16	1.70263e-15	5.34807e-15	Positive
UBE2A	0.234369	1.73832e-16	0.313756	6.50276e-29	4.49818e-15	2.79942e-27	Positive
RNF113A	0.198591	3.57432e-12	0.247343	3.05921e-18	4.57265e-11	4.68236e-17	Positive
NDUFA1	0.374535	2.16734e-41	0.392975	9.6075e-46	1.7971e-38	2.15558e-43	Positive
MCTS1	0.232639	2.92644e-16	0.266303	5.40336e-21	7.305e-15	1.07229e-19	Positive
SLC25A14	0.189035	3.78778e-11	0.246968	3.44918e-18	4.06053e-10	5.26562e-17	Positive
CCDC160	0.165715	7.28729e-09	0.23561	1.19334e-16	5.24834e-08	1.55452e-15	Positive
HPRT1	0.178751	4.20144e-10	0.312849	9.52305e-29	3.71296e-09	4.04486e-27	Positive
CETN2	0.175161	9.42233e-10	0.228809	9.13175e-16	7.82636e-09	1.07302e-14	Positive
SSR4	0.184436	1.13006e-10	0.265646	6.78861e-21	1.1052e-09	1.33332e-19	Positive
LAGE3	0.183423	1.43225e-10	0.29604	8.8482e-26	1.37674e-09	2.79378e-24	Positive
FUNDC2	0.198015	4.13559e-12	0.171087	2.30903e-09	5.21626e-11	1.2986e-08	Positive
VBP1	0.156535	4.77203e-08	0.220861	9.07902e-15	2.98875e-07	9.61922e-14	Positive
CLIC2	0.208365	2.8191e-13	0.170209	2.7931e-09	4.31831e-12	1.55162e-08	Positive
