# Supplementary material for: Identification and Development of Subtypes With Poor Prognosis in Pan-Gynecological Cancer Based on Gene Expression in the Glycolysis-Cholesterol Synthesis Axis
Source: Front Oncol. 2021 Mar 24;11:636565. doi: 10.3389/fonc.2021.636565 (PMC8025671; doi:10.3389/fonc.2021.636565)
Supplement: Supplementary file 5 [file Table_5.XLSX]

## Sheet: mpc_corr_negative
Genes	MPC1_Corr	MPC1_P	MPC2_Corr	MPC2_P	MPC1_P.adjust	MPC2_P.adjust	Color
AGRN	-0.250948	9.54225e-19	-0.356141	2.54796e-37	3.68381e-17	2.46661e-35	Negative
TMEM88B	-0.292935	2.97904e-25	-0.254666	2.81351e-19	3.24647e-23	4.761e-18	Negative
SLC35E2A	-0.166619	6.02172e-09	-0.305571	1.93998e-27	4.37987e-08	7.26863e-26	Negative
GNB1	-0.188346	4.46932e-11	-0.25493	2.57718e-19	4.72474e-10	4.37272e-18	Negative
SKI	-0.305591	1.9241e-27	-0.353178	1.08975e-36	2.95923e-25	1.01876e-34	Negative
NPHP4	-0.152081	1.14286e-07	-0.23739	6.93275e-17	6.74236e-07	9.23286e-16	Negative
GPR153	-0.186056	7.71326e-11	-0.234451	1.69596e-16	7.75827e-10	2.17656e-15	Negative
PLEKHG5	-0.179285	3.72027e-10	-0.286643	3.32971e-24	3.32782e-09	9.09756e-23	Negative
PHF13	-0.173033	1.50877e-09	-0.15155	1.26612e-07	1.20949e-08	5.65751e-07	Negative
DNAJC11	-0.169687	3.12635e-09	-0.288714	1.51428e-24	2.38491e-08	4.27835e-23	Negative
RERE	-0.173948	1.23321e-09	-0.237197	7.35361e-17	1.00207e-08	9.77287e-16	Negative
H6PD	-0.180829	2.61272e-10	-0.220788	9.26728e-15	2.38865e-09	9.80778e-14	Negative
TMEM201	-0.160609	2.10019e-08	-0.179748	3.34736e-10	1.39849e-07	2.07197e-09	Negative
CLSTN1	-0.231232	4.45541e-16	-0.197782	4.38529e-12	1.07692e-14	3.40243e-11	Negative
UBE4B	-0.188833	3.97577e-11	-0.229705	7.00994e-16	4.24297e-10	8.35541e-15	Negative
KIF1B	-0.194705	9.47236e-12	-0.269627	1.68403e-21	1.12134e-10	3.49468e-20	Negative
MTOR	-0.185094	9.68042e-11	-0.252764	5.26695e-19	9.55566e-10	8.6658e-18	Negative
PLOD1	-0.22499	2.78331e-15	-0.174475	1.09738e-09	5.99103e-14	6.41379e-09	Negative
PLEKHM2	-0.199982	2.50991e-12	-0.312288	1.20476e-28	3.29887e-11	5.07195e-27	Negative
FBLIM1	-0.228055	1.13993e-15	-0.196242	6.45742e-12	2.62556e-14	4.89854e-11	Negative
SPEN	-0.22626	1.9256e-15	-0.325728	3.72379e-31	4.24905e-14	1.96178e-29	Negative
EPHA2	-0.246538	3.95785e-18	-0.346306	2.98703e-35	1.39262e-16	2.44488e-33	Negative
MFAP2	-0.324515	6.35104e-31	-0.314918	3.98037e-29	1.83516e-28	1.74104e-27	Negative
ATP13A2	-0.178915	4.04741e-10	-0.165506	7.616e-09	3.59015e-09	3.98695e-08	Negative
RCC2	-0.234702	1.57192e-16	-0.235515	1.2284e-16	4.12354e-15	1.59583e-15	Negative
UBR4	-0.281479	2.30713e-23	-0.395694	2.07515e-46	1.84871e-21	4.82624e-44	Negative
EMC1	-0.206359	4.79793e-13	-0.161677	1.6875e-08	7.0712e-12	8.44014e-08	Negative
SH2D5	-0.169828	3.03301e-09	-0.213696	6.68068e-14	2.31927e-08	6.39274e-13	Negative
HSPG2	-0.317139	1.54814e-29	-0.401654	6.85006e-48	3.60057e-27	1.92114e-45	Negative
ZBTB40	-0.167571	4.91926e-09	-0.164418	9.56481e-09	3.64331e-08	4.93268e-08	Negative
EPHB2	-0.256537	1.51005e-19	-0.341996	2.28621e-34	6.53021e-18	1.65781e-32	Negative
KDM1A	-0.223019	4.90775e-15	-0.178885	4.07516e-10	1.01734e-13	2.50297e-09	Negative
LUZP1	-0.288851	1.43711e-24	-0.329251	7.79548e-32	1.43493e-22	4.37258e-30	Negative
ARID1A	-0.229693	7.03616e-16	-0.276968	1.21078e-22	1.65458e-14	2.82975e-21	Negative
WASF2	-0.153951	7.94407e-08	-0.221962	6.63809e-15	4.81721e-07	7.12809e-14	Negative
ADGRB2	-0.153161	9.26822e-08	-0.156153	5.14782e-08	5.55307e-07	2.4157e-07	Negative
ZNF362	-0.236588	8.85899e-17	-0.202218	1.41365e-12	2.42396e-15	1.16106e-11	Negative
ZSCAN20	-0.164508	9.38795e-09	-0.242804	1.29214e-17	6.64332e-08	1.86544e-16	Negative
AGO1	-0.212524	9.19821e-14	-0.329075	8.43218e-32	1.52937e-12	4.70205e-30	Negative
COL8A2	-0.182013	1.98797e-10	-0.219794	1.22744e-14	1.85846e-09	1.27775e-13	Negative
MAP7D1	-0.222356	5.93331e-15	-0.351299	2.71737e-36	1.2154e-13	2.42163e-34	Negative
THRAP3	-0.18621	7.43691e-11	-0.231117	4.61102e-16	7.50816e-10	5.60821e-15	Negative
FHL3	-0.176844	6.46603e-10	-0.204466	7.88463e-13	5.52729e-09	6.6505e-12	Negative
MACF1	-0.213956	6.22222e-14	-0.388438	1.20174e-44	1.06139e-12	2.43812e-42	Negative
BMP8A	-0.21693	2.73772e-14	-0.246963	3.45527e-18	4.97722e-13	5.26743e-17	Negative
FOXJ3	-0.167536	4.95605e-09	-0.177242	5.91208e-10	3.66506e-08	3.55564e-09	Negative
SLC2A1	-0.200373	2.27079e-12	-0.238119	5.54248e-17	3.00529e-11	7.47001e-16	Negative
PTPRF	-0.288698	1.5234e-24	-0.302876	5.79743e-27	1.48988e-22	2.07046e-25	Negative
KDM4A	-0.295699	1.0117e-25	-0.313761	6.48731e-29	1.1623e-23	2.79908e-27	Negative
MAST2	-0.171093	2.3057e-09	-0.164713	8.99412e-09	1.79478e-08	4.65347e-08	Negative
ZFYVE9	-0.239908	3.1896e-17	-0.188866	3.94504e-11	9.56427e-16	2.72002e-10	Negative
TUT4	-0.225963	2.09928e-15	-0.219776	1.23366e-14	4.59351e-14	1.28213e-13	Negative
KANK4	-0.194876	9.07803e-12	-0.20783	3.25002e-13	1.07935e-10	2.87482e-12	Negative
DOCK7	-0.190783	2.48159e-11	-0.16825	4.25663e-09	2.75635e-10	2.30358e-08	Negative
BCAR3	-0.15573	5.59801e-08	-0.180172	3.03753e-10	3.48105e-07	1.8931e-09	Negative
CELSR2	-0.196572	5.94602e-12	-0.269177	1.97408e-21	7.29707e-11	4.05687e-20	Negative
AMPD2	-0.198207	3.93965e-12	-0.25067	1.04448e-18	4.99222e-11	1.6641e-17	Negative
CTTNBP2NL	-0.15724	4.14609e-08	-0.181544	2.21585e-10	2.62359e-07	1.40394e-09	Negative
CSDE1	-0.171001	2.35269e-09	-0.209323	2.18256e-13	1.82912e-08	1.96709e-12	Negative
ZNF697	-0.227152	1.4846e-15	-0.213166	7.72226e-14	3.34272e-14	7.33423e-13	Negative
SV2A	-0.262184	2.23921e-20	-0.19633	6.31755e-12	1.10632e-18	4.79435e-11	Negative
FLG	-0.150592	1.5218e-07	-0.177869	5.13155e-10	8.81067e-07	3.10876e-09	Negative
ATP8B2	-0.175321	9.09268e-10	-0.245314	5.84587e-18	7.56903e-09	8.73719e-17	Negative
NES	-0.277248	1.09323e-22	-0.158319	3.33976e-08	7.58145e-21	1.60678e-07	Negative
KIRREL1	-0.270436	1.26503e-21	-0.330333	4.801e-32	7.63461e-20	2.74954e-30	Negative
DHX9	-0.261143	3.19476e-20	-0.154815	6.70573e-08	1.53857e-18	3.09349e-07	Negative
LAMC1	-0.253619	3.9756e-19	-0.183053	1.56129e-10	1.62353e-17	1.0049e-09	Negative
HMCN1	-0.216989	2.69254e-14	-0.183503	1.40588e-10	4.90443e-13	9.08559e-10	Negative
LGR6	-0.184092	1.22492e-10	-0.168679	3.88267e-09	1.19186e-09	2.1138e-08	Negative
ZBED6	-0.220163	1.10607e-14	-0.196782	5.64059e-12	2.14152e-13	4.31668e-11	Negative
GJC2	-0.202174	1.42971e-12	-0.209391	2.14321e-13	1.94619e-11	1.93345e-12	Negative
OBSCN	-0.18173	2.12251e-10	-0.150511	1.54574e-07	1.97071e-09	6.83012e-07	Negative
B3GALNT2	-0.284093	8.70562e-24	-0.160299	2.23727e-08	7.54659e-22	1.10137e-07	Negative
NID1	-0.193521	1.26949e-11	-0.212343	9.66142e-14	1.47445e-10	9.04087e-13	Negative
PXDN	-0.254706	2.77625e-19	-0.336973	2.35248e-33	1.16365e-17	1.52599e-31	Negative
RNF144A	-0.175692	8.3702e-10	-0.184126	1.21514e-10	7.02588e-09	7.9173e-10	Negative
KIDINS220	-0.210974	1.39996e-13	-0.215621	3.93496e-14	2.25495e-12	3.85828e-13	Negative
ASAP2	-0.220584	9.82014e-15	-0.400421	1.39544e-47	1.91885e-13	3.69616e-45	Negative
ADAM17	-0.242535	1.40574e-17	-0.30505	2.39972e-27	4.46814e-16	8.92108e-26	Negative
PDIA6	-0.204457	7.90354e-13	-0.201709	1.6119e-12	1.12821e-11	1.31426e-11	Negative
TRIB2	-0.178487	4.46107e-10	-0.238076	5.61629e-17	3.92785e-09	7.56414e-16	Negative
NBAS	-0.285198	5.74566e-24	-0.194047	1.115e-11	5.04956e-22	8.19746e-11	Negative
KLHL29	-0.235214	1.34583e-16	-0.218909	1.57475e-14	3.56478e-15	1.6137e-13	Negative
CENPO	-0.186096	7.64029e-11	-0.200266	2.33396e-12	7.6972e-10	1.87021e-11	Negative
ADCY3	-0.240312	2.8141e-17	-0.26947	1.77998e-21	8.49173e-16	3.67778e-20	Negative
DNMT3A	-0.238461	4.98833e-17	-0.233961	1.96619e-16	1.43488e-15	2.50315e-15	Negative
ASXL2	-0.234	1.94319e-16	-0.243065	1.19004e-17	4.96765e-15	1.73511e-16	Negative
KIF3C	-0.368474	5.08712e-40	-0.316328	2.18751e-29	3.23388e-37	9.83915e-28	Negative
CAD	-0.376387	8.15006e-42	-0.385991	4.61666e-44	7.40142e-39	8.80444e-42	Negative
GTF3C2	-0.200741	2.06684e-12	-0.196185	6.54993e-12	2.76027e-11	4.96478e-11	Negative
PPM1G	-0.211642	1.16871e-13	-0.150562	1.53056e-07	1.91317e-12	6.76776e-07	Negative
NRBP1	-0.252161	6.41998e-19	-0.194439	1.01173e-11	2.55311e-17	7.48144e-11	Negative
C2orf16	-0.194682	9.52632e-12	-0.238517	4.90374e-17	1.12702e-10	6.64671e-16	Negative
WDR43	-0.182379	1.82622e-10	-0.176497	6.98988e-10	1.71481e-09	4.16966e-09	Negative
EHD3	-0.267934	3.05605e-21	-0.250962	9.49771e-19	1.71923e-19	1.51828e-17	Negative
BIRC6	-0.197035	5.29392e-12	-0.314346	5.06884e-29	6.52525e-11	2.197e-27	Negative
MCFD2	-0.160121	2.31972e-08	-0.187704	5.2114e-11	1.53556e-07	3.54067e-10	Negative
FBXO11	-0.246175	4.44398e-18	-0.298697	3.09407e-26	1.53181e-16	1.01561e-24	Negative
SPTBN1	-0.280627	3.16288e-23	-0.256575	1.49079e-19	2.4721e-21	2.57061e-18	Negative
USP34	-0.297514	4.94707e-26	-0.376675	6.99803e-42	5.97124e-24	1.10297e-39	Negative
SPRED2	-0.249229	1.66684e-18	-0.281464	2.31983e-23	6.17827e-17	5.85204e-22	Negative
ANTXR1	-0.222928	5.03751e-15	-0.263621	1.36712e-20	1.04198e-13	2.61507e-19	Negative
PCBP1	-0.250786	1.00574e-18	-0.359594	4.59662e-38	3.87486e-17	4.84321e-36	Negative
ADD2	-0.244583	7.371e-18	-0.206132	5.09394e-13	2.449e-16	4.39776e-12	Negative
CYP26B1	-0.226166	1.97922e-15	-0.204396	8.03052e-13	4.34858e-14	6.7616e-12	Negative
EXOC6B	-0.236661	8.66403e-17	-0.166942	5.62303e-09	2.37402e-15	2.99795e-08	Negative
CCT7	-0.192644	1.57512e-11	-0.159045	2.88528e-08	1.80307e-10	1.39729e-07	Negative
TET3	-0.273635	4.04051e-22	-0.272629	5.79632e-22	2.54312e-20	1.27352e-20	Negative
DCTN1	-0.304537	2.95596e-27	-0.404125	1.6318e-48	4.37001e-25	4.8625e-46	Negative
LOXL3	-0.174434	1.10723e-09	-0.207737	3.33166e-13	9.08213e-09	2.94294e-12	Negative
LRRTM1	-0.218767	1.63848e-14	-0.175762	8.23905e-10	3.09381e-13	4.86762e-09	Negative
TCF7L1	-0.209416	2.12857e-13	-0.160297	2.23807e-08	3.34657e-12	1.10148e-07	Negative
TGOLN2	-0.178975	3.99241e-10	-0.206338	4.82448e-13	3.54796e-09	4.18216e-12	Negative
MAT2A	-0.157962	3.5878e-08	-0.289668	1.05118e-24	2.29893e-07	3.01915e-23	Negative
GGCX	-0.161952	1.59483e-08	-0.184499	1.11358e-10	1.08393e-07	7.27796e-10	Negative
POLR1A	-0.396065	1.6812e-46	-0.39183	1.82437e-45	3.56246e-43	3.90928e-43	Negative
TMEM127	-0.193594	1.24702e-11	-0.280178	3.73326e-23	1.45189e-10	9.18671e-22	Negative
SNRNP200	-0.301685	9.37093e-27	-0.454586	1.91274e-62	1.2857e-24	1.45911e-59	Negative
KANSL3	-0.198687	3.48882e-12	-0.28675	3.19748e-24	4.47145e-11	8.76136e-23	Negative
CNNM4	-0.177593	5.4613e-10	-0.238507	4.91877e-17	4.71491e-09	6.66235e-16	Negative
CNNM3	-0.259502	5.5753e-20	-0.302218	7.56013e-27	2.57116e-18	2.65524e-25	Negative
SEMA4C	-0.392711	1.1141e-45	-0.34495	5.68761e-35	1.93154e-42	4.48217e-33	Negative
INPP4A	-0.150135	1.66098e-07	-0.21352	7.00939e-14	9.54116e-07	6.6905e-13	Negative
MAP4K4	-0.232879	2.72288e-16	-0.218446	1.79317e-14	6.83264e-15	1.81805e-13	Negative
TGFBRAP1	-0.286432	3.60683e-24	-0.300026	1.82206e-26	3.29119e-22	6.15018e-25	Negative
NCK2	-0.210818	1.46029e-13	-0.205762	5.61489e-13	2.34557e-12	4.81482e-12	Negative
SH3RF3	-0.261104	3.23713e-20	-0.212691	8.78901e-14	1.55114e-18	8.27729e-13	Negative
ANAPC1	-0.235709	1.15812e-16	-0.240269	2.85213e-17	3.09334e-15	3.97029e-16	Negative
TTL	-0.162209	1.51267e-08	-0.150649	1.50541e-07	1.03324e-07	6.65962e-07	Negative
POLR1B	-0.201936	1.52045e-12	-0.186239	7.38687e-11	2.06675e-11	4.95341e-10	Negative
TMEM185B	-0.259832	4.98679e-20	-0.273442	4.33041e-22	2.31959e-18	9.60294e-21	Negative
GLI2	-0.227013	1.54619e-15	-0.191568	2.05013e-11	3.46097e-14	1.45562e-10	Negative
CLASP1	-0.307008	1.07685e-27	-0.309133	4.48504e-28	1.82913e-25	1.76724e-26	Negative
CYP27C1	-0.162007	1.57699e-08	-0.18074	2.66631e-10	1.07371e-07	1.67212e-09	Negative
ERCC3	-0.189748	3.18909e-11	-0.193834	1.17507e-11	3.46745e-10	8.60919e-11	Negative
AMMECR1L	-0.37308	4.65093e-41	-0.316331	2.18479e-29	3.69575e-38	9.83915e-28	Negative
SAP130	-0.249959	1.31581e-18	-0.264921	8.72963e-21	4.98881e-17	1.69707e-19	Negative
HS6ST1	-0.213684	6.70216e-14	-0.164846	8.74673e-09	1.13716e-12	4.53532e-08	Negative
SMPD4	-0.237895	5.93741e-17	-0.30135	1.07222e-26	1.685e-15	3.71112e-25	Negative
FAM168B	-0.261121	3.21853e-20	-0.291898	4.45203e-25	1.54611e-18	1.3184e-23	Negative
MGAT5	-0.286702	3.25631e-24	-0.302429	6.94393e-27	3.02932e-22	2.45691e-25	Negative
MBD5	-0.171601	2.06461e-09	-0.206178	5.03183e-13	1.61568e-08	4.34808e-12	Negative
EPC2	-0.23156	4.04059e-16	-0.265449	7.2701e-21	9.80384e-15	1.42203e-19	Negative
TANC1	-0.227193	1.46709e-15	-0.163211	1.22969e-08	3.31112e-14	6.26204e-08	Negative
FZD7	-0.259852	4.95288e-20	-0.201927	1.5239e-12	2.30945e-18	1.24678e-11	Negative
NRP2	-0.198399	3.75268e-12	-0.23089	4.9331e-16	4.78045e-11	5.98468e-15	Negative
PLEKHM3	-0.209364	2.15832e-13	-0.278	8.31046e-23	3.38219e-12	1.97125e-21	Negative
FN1	-0.21041	1.63016e-13	-0.232422	3.12338e-16	2.59723e-12	3.87295e-15	Negative
TNS1	-0.150326	1.60134e-07	-0.281044	2.71125e-23	9.22352e-07	6.78559e-22	Negative
USP37	-0.16348	1.16283e-08	-0.170311	2.73202e-09	8.09946e-08	1.5199e-08	Negative
ZNF142	-0.227177	1.47388e-15	-0.251485	8.00661e-19	3.32251e-14	1.28747e-17	Negative
WNT6	-0.247238	3.16345e-18	-0.199537	2.8112e-12	1.13403e-16	2.23385e-11	Negative
ATG9A	-0.227654	1.28204e-15	-0.270225	1.36325e-21	2.93163e-14	2.86328e-20	Negative
SPEG	-0.289255	1.23128e-24	-0.232766	2.81677e-16	1.25571e-22	3.51562e-15	Negative
CHPF	-0.257088	1.25608e-19	-0.183577	1.38172e-10	5.45667e-18	8.95069e-10	Negative
OBSL1	-0.277875	8.69717e-23	-0.265017	8.44455e-21	6.30661e-21	1.64333e-19	Negative
SLC4A3	-0.241842	1.74654e-17	-0.188434	4.37615e-11	5.4964e-16	2.99884e-10	Negative
IRS1	-0.318197	9.84643e-30	-0.338672	1.07445e-33	2.37698e-27	7.2151e-32	Negative
TRIP12	-0.16032	2.22757e-08	-0.155169	6.25467e-08	1.47969e-07	2.89873e-07	Negative
ARMC9	-0.181029	2.49481e-10	-0.183913	1.27729e-10	2.28853e-09	8.30524e-10	Negative
NCL	-0.246459	4.05956e-18	-0.245074	6.30926e-18	1.42055e-16	9.40766e-17	Negative
GIGYF2	-0.210094	1.77446e-13	-0.181659	2.15739e-10	2.80837e-12	1.36917e-09	Negative
DGKD	-0.193777	1.19184e-11	-0.196412	6.18878e-12	1.3936e-10	4.70787e-11	Negative
ARL4C	-0.191551	2.05817e-11	-0.238534	4.87733e-17	2.32256e-10	6.61562e-16	Negative
AGAP1	-0.195867	7.0919e-12	-0.286091	4.10308e-24	8.55067e-11	1.11196e-22	Negative
IQCA1	-0.162	1.57922e-08	-0.170043	2.89502e-09	1.07447e-07	1.60311e-08	Negative
ACKR3	-0.186217	7.42511e-11	-0.229255	8.00622e-16	7.50022e-10	9.50134e-15	Negative
ASB1	-0.230802	5.06426e-16	-0.248986	1.80279e-18	1.21638e-14	2.82043e-17	Negative
HDAC4	-0.285434	5.25796e-24	-0.194157	1.08482e-11	4.64234e-22	7.9879e-11	Negative
KIF1A	-0.219031	1.52161e-14	-0.170516	2.61373e-09	2.89104e-13	1.45878e-08	Negative
ANO7	-0.20941	2.13185e-13	-0.196119	6.65874e-12	3.34826e-12	5.04525e-11	Negative
HDLBP	-0.237658	6.38596e-17	-0.194367	1.02988e-11	1.79892e-15	7.6068e-11	Negative
STK25	-0.167297	5.2148e-09	-0.167454	5.0433e-09	3.83982e-08	2.70703e-08	Negative
SETD5	-0.212936	8.22248e-14	-0.251933	6.91634e-19	1.37795e-12	1.12352e-17	Negative
BRPF1	-0.211289	1.28578e-13	-0.282688	1.47161e-23	2.09225e-12	3.76713e-22	Negative
VHL	-0.153032	9.50368e-08	-0.238272	5.28749e-17	5.68165e-07	7.13643e-16	Negative
VGLL4	-0.28792	2.04963e-24	-0.32998	5.62463e-32	1.96424e-22	3.19248e-30	Negative
NUP210	-0.190696	2.53498e-11	-0.151635	1.2456e-07	2.81237e-10	5.5694e-07	Negative
FBLN2	-0.196043	6.78722e-12	-0.246386	4.15478e-18	8.20793e-11	6.2637e-17	Negative
TMEM43	-0.199688	2.70486e-12	-0.198802	3.38858e-12	3.5356e-11	2.66599e-11	Negative
XPC	-0.232283	3.2556e-16	-0.270393	1.28445e-21	8.09485e-15	2.70672e-20	Negative
RBSN	-0.183547	1.39155e-10	-0.242695	1.33691e-17	1.34303e-09	1.92569e-16	Negative
ACVR2B	-0.190957	2.37877e-11	-0.176633	6.77932e-10	2.6545e-10	4.0542e-09	Negative
SCN5A	-0.239675	3.42901e-17	-0.241978	1.67376e-17	1.02339e-15	2.38567e-16	Negative
CTNNB1	-0.231921	3.62841e-16	-0.267696	3.32085e-21	8.9287e-15	6.716e-20	Negative
ZBTB47	-0.22569	2.27256e-15	-0.34291	1.4887e-34	4.94749e-14	1.10043e-32	Negative
ZNF445	-0.261884	2.48046e-20	-0.2638	1.28576e-20	1.21294e-18	2.46935e-19	Negative
ZKSCAN7	-0.162604	1.39421e-08	-0.231737	3.83294e-16	9.57813e-08	4.70386e-15	Negative
ZNF660	-0.177605	5.44656e-10	-0.187985	4.87259e-11	4.70859e-09	3.32469e-10	Negative
PTPN23	-0.189203	3.63733e-11	-0.294263	1.77536e-25	3.9235e-10	5.46977e-24	Negative
SCAP	-0.23909	4.10866e-17	-0.26279	1.81908e-20	1.20507e-15	3.44164e-19	Negative
SMARCC1	-0.238706	4.62617e-17	-0.21144	1.23449e-13	1.34082e-15	1.14342e-12	Negative
DHX30	-0.256	1.80604e-19	-0.271784	7.83529e-22	7.74e-18	1.69611e-20	Negative
MAP4	-0.248102	2.39708e-18	-0.319982	4.56785e-30	8.70756e-17	2.17241e-28	Negative
SHISA5	-0.159423	2.67243e-08	-0.176422	7.10771e-10	1.74601e-07	4.23597e-09	Negative
COL7A1	-0.183742	1.32963e-10	-0.22132	7.96819e-15	1.28783e-09	8.48472e-14	Negative
CELSR3	-0.192059	1.81817e-11	-0.21449	5.37324e-14	2.06764e-10	5.20168e-13	Negative
WDR6	-0.264823	9.03036e-21	-0.298804	2.96512e-26	4.7443e-19	9.78334e-25	Negative
QRICH1	-0.157809	3.6996e-08	-0.232102	3.43729e-16	2.36604e-07	4.24288e-15	Negative
USP19	-0.177259	5.88849e-10	-0.310414	2.63527e-28	5.06074e-09	1.07617e-26	Negative
LAMB2	-0.170456	2.6479e-09	-0.272371	6.35593e-22	2.04446e-08	1.39007e-20	Negative
DAG1	-0.286639	3.33503e-24	-0.291984	4.30648e-25	3.07257e-22	1.27927e-23	Negative
BSN	-0.260054	4.62423e-20	-0.275064	2.4152e-22	2.16149e-18	5.47035e-21	Negative
RNF123	-0.222121	6.34398e-15	-0.330391	4.67846e-32	1.29259e-13	2.68744e-30	Negative
IP6K1	-0.176975	6.27761e-10	-0.230574	5.41943e-16	5.37345e-09	6.54968e-15	Negative
SEMA3F	-0.257177	1.2192e-19	-0.226207	1.95556e-15	5.32069e-18	2.2292e-14	Negative
RBM15B	-0.298444	3.42238e-26	-0.2766	1.3841e-22	4.32239e-24	3.21513e-21	Negative
DCAF1	-0.202571	1.29027e-12	-0.304073	3.56985e-27	1.77794e-11	1.30173e-25	Negative
RAD54L2	-0.257744	1.00815e-19	-0.222623	5.49684e-15	4.43005e-18	5.98005e-14	Negative
DUSP7	-0.21178	1.12587e-13	-0.27524	2.26684e-22	1.84939e-12	5.15882e-21	Negative
BAP1	-0.19716	5.1298e-12	-0.248009	2.47049e-18	6.3485e-11	3.83046e-17	Negative
NISCH	-0.199813	2.6204e-12	-0.232293	3.24596e-16	3.43461e-11	4.01451e-15	Negative
NT5DC2	-0.200821	2.02499e-12	-0.212409	9.49096e-14	2.70818e-11	8.9032e-13	Negative
IL17RD	-0.287953	2.02466e-24	-0.188214	4.6131e-11	1.95012e-22	3.15215e-10	Negative
FLNB	-0.15101	1.40478e-07	-0.201888	1.53938e-12	8.1828e-07	1.25832e-11	Negative
FSTL1	-0.183867	1.29112e-10	-0.262521	1.99471e-20	1.25181e-09	3.7516e-19	Negative
KALRN	-0.177622	5.42615e-10	-0.219334	1.39717e-14	4.69519e-09	1.44342e-13	Negative
ITGB5	-0.263681	1.33948e-20	-0.194381	1.02631e-11	6.81208e-19	7.58635e-11	Negative
PLXNA1	-0.315228	3.48964e-29	-0.372567	6.08369e-41	7.56261e-27	8.78955e-39	Negative
MCM2	-0.203424	1.03449e-12	-0.215017	4.64868e-14	1.44321e-11	4.53015e-13	Negative
SEC61A1	-0.204615	7.58427e-13	-0.187966	4.89583e-11	1.08588e-11	3.33697e-10	Negative
RAB43	-0.159915	2.41875e-08	-0.245715	5.14666e-18	1.59557e-07	7.72849e-17	Negative
PLXND1	-0.151266	1.33725e-07	-0.275923	1.77008e-22	7.8014e-07	4.08684e-21	Negative
PIK3R4	-0.166063	6.77175e-09	-0.19392	1.15051e-11	4.89367e-08	8.43573e-11	Negative
CDV3	-0.155804	5.51688e-08	-0.24442	7.76301e-18	3.4327e-07	1.14766e-16	Negative
AMOTL2	-0.213846	6.41223e-14	-0.359049	6.03055e-38	1.09283e-12	6.31915e-36	Negative
STAG1	-0.151485	1.2822e-07	-0.233501	2.25868e-16	7.51372e-07	2.8489e-15	Negative
CLSTN2	-0.173384	1.39649e-09	-0.163239	1.22264e-08	1.12611e-08	6.22948e-08	Negative
YEATS2	-0.321046	2.88403e-30	-0.261088	3.25502e-20	7.74668e-28	6.01517e-19	Negative
DVL3	-0.236409	9.35608e-17	-0.222089	6.40187e-15	2.549e-15	6.89385e-14	Negative
PSMD2	-0.208979	2.39281e-13	-0.218662	1.68743e-14	3.71909e-12	1.72367e-13	Negative
EIF4G1	-0.286705	3.25238e-24	-0.336817	2.52752e-33	3.02932e-22	1.62846e-31	Negative
ETV5	-0.216044	3.50046e-14	-0.166441	6.25235e-09	6.25655e-13	3.30851e-08	Negative
CLDN1	-0.171417	2.14904e-09	-0.198595	3.5708e-12	1.67762e-08	2.80357e-11	Negative
MB21D2	-0.175634	8.47924e-10	-0.170943	2.38253e-09	7.10322e-09	1.33678e-08	Negative
FGFRL1	-0.20593	5.37162e-13	-0.286061	4.14912e-24	7.87411e-12	1.12079e-22	Negative
NELFA	-0.186615	6.75587e-11	-0.185064	9.74908e-11	6.87153e-10	6.43561e-10	Negative
NAT8L	-0.223284	4.54959e-15	-0.28377	9.82552e-24	9.48254e-14	2.57394e-22	Negative
RNF4	-0.150142	1.6586e-07	-0.220146	1.11144e-14	9.53319e-07	1.16463e-13	Negative
FAM193A	-0.162045	1.56477e-08	-0.196958	5.39662e-12	1.06692e-07	4.14161e-11	Negative
ADD1	-0.239345	3.79772e-17	-0.26045	4.04326e-20	1.12542e-15	7.393e-19	Negative
NOP14	-0.159033	2.89204e-08	-0.190874	2.42724e-11	1.88368e-07	1.71001e-10	Negative
HTT	-0.218435	1.79868e-14	-0.330419	4.62026e-32	3.35313e-13	2.66202e-30	Negative
EVC2	-0.255913	1.85905e-19	-0.186617	6.75233e-11	7.94933e-18	4.5503e-10	Negative
EVC	-0.34082	3.9602e-34	-0.286312	3.77433e-24	1.60691e-31	1.02682e-22	Negative
TBC1D14	-0.274163	3.34291e-22	-0.370282	1.99831e-40	2.13935e-20	2.74171e-38	Negative
AFAP1	-0.204912	7.01759e-13	-0.293009	2.89415e-25	1.01235e-11	8.73327e-24	Negative
GPR78	-0.158041	3.53142e-08	-0.233669	2.14715e-16	2.26582e-07	2.7172e-15	Negative
CPZ	-0.156895	4.44183e-08	-0.250273	1.18822e-18	2.79759e-07	1.88211e-17	Negative
BOD1L1	-0.177291	5.84672e-10	-0.261938	2.43512e-20	5.02717e-09	4.55295e-19	Negative
ADGRA3	-0.164854	8.73218e-09	-0.184112	1.21919e-10	6.20228e-08	7.93827e-10	Negative
RELL1	-0.234218	1.81965e-16	-0.258217	8.59868e-20	4.68954e-15	1.51698e-18	Negative
APBB2	-0.196236	6.46684e-12	-0.184805	1.03619e-10	7.86537e-11	6.81184e-10	Negative
KIAA1211	-0.280589	3.20715e-23	-0.241276	2.08463e-17	2.49647e-21	2.94706e-16	Negative
FRAS1	-0.213477	7.09384e-14	-0.153406	8.83604e-08	1.20148e-12	4.01315e-07	Negative
SMAD1	-0.167211	5.31097e-09	-0.196708	5.74658e-12	3.90611e-08	4.39251e-11	Negative
ZNF827	-0.242378	1.47676e-17	-0.167208	5.31409e-09	4.67828e-16	2.83721e-08	Negative
NKD2	-0.208804	2.50752e-13	-0.171602	2.06382e-09	3.87528e-12	1.17036e-08	Negative
ICE1	-0.187142	5.96017e-11	-0.268713	2.32435e-21	6.12097e-10	4.7613e-20	Negative
TRIO	-0.253124	4.67979e-19	-0.351319	2.69052e-36	1.8989e-17	2.40896e-34	Negative
MYO10	-0.19843	3.72318e-12	-0.160531	2.13382e-08	4.74631e-11	1.05316e-07	Negative
DROSHA	-0.198044	4.10467e-12	-0.233398	2.32991e-16	5.18411e-11	2.9368e-15	Negative
PDZD2	-0.203317	1.06345e-12	-0.207447	3.59807e-13	1.48145e-11	3.168e-12	Negative
ZFR	-0.164231	9.94649e-09	-0.17253	1.68483e-09	7.0022e-08	9.67232e-09	Negative
ADAMTS12	-0.179631	3.43839e-10	-0.174233	1.15772e-09	3.09309e-09	6.74577e-09	Negative
PLK2	-0.206238	4.95289e-13	-0.191957	1.86411e-11	7.29208e-12	1.328e-10	Negative
RASA1	-0.187251	5.80708e-11	-0.223249	4.59445e-15	5.98308e-10	5.04437e-14	Negative
LIX1	-0.152225	1.11145e-07	-0.181415	2.28262e-10	6.56849e-07	1.4448e-09	Negative
FBN2	-0.198459	3.69564e-12	-0.276188	1.60783e-22	4.7175e-11	3.72574e-21	Negative
TGFBI	-0.202379	1.35611e-12	-0.197695	4.48251e-12	1.8606e-11	3.47081e-11	Negative
PCDHGB1	-0.182082	1.95661e-10	-0.214785	4.95476e-14	1.83004e-09	4.82104e-13	Negative
PCDHGA4	-0.195958	6.93271e-12	-0.233691	2.1334e-16	8.37326e-11	2.70519e-15	Negative
PCDHGB2	-0.172418	1.7269e-09	-0.194911	8.99841e-12	1.36768e-08	6.70347e-11	Negative
PCDHGA9	-0.153232	9.14089e-08	-0.209149	2.28671e-13	5.48539e-07	2.05707e-12	Negative
PCDHGB7	-0.157899	3.63351e-08	-0.27919	5.37248e-23	2.32689e-07	1.30355e-21	Negative
PCDHGC3	-0.277531	9.86254e-23	-0.338354	1.24467e-33	6.91502e-21	8.29971e-32	Negative
PCDHGC4	-0.200408	2.25095e-12	-0.217525	2.31918e-14	2.98317e-11	2.33153e-13	Negative
PCDHGC5	-0.230712	5.202e-16	-0.211966	1.07039e-13	1.24476e-14	9.9772e-13	Negative
ARAP3	-0.22712	1.49851e-15	-0.242867	1.26673e-17	3.36608e-14	1.83571e-16	Negative
SPRY4	-0.230967	4.82172e-16	-0.247753	2.68202e-18	1.15958e-14	4.14495e-17	Negative
ARSI	-0.220268	1.0737e-14	-0.162713	1.36317e-08	2.08307e-13	6.90673e-08	Negative
NDST1	-0.248332	2.2264e-18	-0.373349	4.03911e-41	8.11847e-17	5.93767e-39	Negative
SH3PXD2B	-0.240526	2.63294e-17	-0.163322	1.20173e-08	8.00841e-16	6.1328e-08	Negative
ARL10	-0.196096	6.69731e-12	-0.175572	8.59747e-10	8.11464e-11	5.06526e-09	Negative
RNF44	-0.16424	9.92771e-09	-0.272579	5.9e-22	6.99156e-08	1.29481e-20	Negative
DBN1	-0.228325	1.05281e-15	-0.311625	1.59059e-28	2.43077e-14	6.60875e-27	Negative
MAML1	-0.172137	1.83638e-09	-0.187949	4.91484e-11	1.44957e-08	3.34873e-10	Negative
DSP	-0.20442	7.9793e-13	-0.188235	4.59023e-11	1.13732e-11	3.13764e-10	Negative
TXNDC5	-0.152997	9.56838e-08	-0.237556	6.58786e-17	5.71675e-07	8.79812e-16	Negative
HIVEP1	-0.203032	1.14514e-12	-0.295618	1.04459e-25	1.58829e-11	3.28735e-24	Negative
JARID2	-0.209225	2.24038e-13	-0.165191	8.13592e-09	3.49643e-12	4.23935e-08	Negative
KIF13A	-0.205861	5.4697e-13	-0.244193	8.33919e-18	7.99944e-12	1.22998e-16	Negative
GPLD1	-0.152189	1.11929e-07	-0.191963	1.86128e-11	6.61069e-07	1.32647e-10	Negative
ABCF1	-0.184308	1.16441e-10	-0.288684	1.53173e-24	1.13588e-09	4.32126e-23	Negative
TUBB	-0.16013	2.31517e-08	-0.2141	5.98079e-14	1.53307e-07	5.7635e-13	Negative
DDR1	-0.168809	3.77643e-09	-0.194766	9.3296e-12	2.8489e-08	6.93664e-11	Negative
PRRC2A	-0.275992	1.72631e-22	-0.319074	6.75493e-30	1.16334e-20	3.17299e-28	Negative
BAG6	-0.169926	2.96916e-09	-0.275584	2.00122e-22	2.27318e-08	4.59268e-21	Negative
EHMT2	-0.214599	5.21551e-14	-0.252876	5.07806e-19	9.02585e-13	8.38474e-18	Negative
ZBTB12	-0.278436	7.08417e-23	-0.306075	1.57856e-27	5.2163e-21	5.96132e-26	Negative
AGPAT1	-0.241779	1.78159e-17	-0.200264	2.33537e-12	5.57909e-16	1.87055e-11	Negative
PBX2	-0.179135	3.84993e-10	-0.259576	5.43665e-20	3.43254e-09	9.78135e-19	Negative
ZBTB22	-0.197231	5.03897e-12	-0.164922	8.60831e-09	6.24419e-11	4.47084e-08	Negative
SYNGAP1	-0.226207	1.9558e-15	-0.324896	5.37233e-31	4.30706e-14	2.78412e-29	Negative
ITPR3	-0.191424	2.12304e-11	-0.347866	1.41931e-35	2.3873e-10	1.20838e-33	Negative
ANKS1A	-0.238012	5.72667e-17	-0.302224	7.54157e-27	1.62762e-15	2.6536e-25	Negative
TULP1	-0.161621	1.70701e-08	-0.186931	6.26701e-11	1.154e-07	4.23223e-10	Negative
BRPF3	-0.182433	1.80367e-10	-0.262383	2.09123e-20	1.69698e-09	3.92924e-19	Negative
ZFAND3	-0.172473	1.70616e-09	-0.262891	1.75702e-20	1.35407e-08	3.33414e-19	Negative
DAAM2	-0.205947	5.34822e-13	-0.195367	8.03474e-12	7.84584e-12	6.02795e-11	Negative
NFYA	-0.169243	3.44002e-09	-0.160306	2.23396e-08	2.60854e-08	1.10002e-07	Negative
MDFI	-0.244643	7.23166e-18	-0.160491	2.15133e-08	2.41532e-16	1.06153e-07	Negative
BYSL	-0.156866	4.46756e-08	-0.17756	5.50282e-10	2.81098e-07	3.32313e-09	Negative
CUL7	-0.21859	1.72191e-14	-0.351697	2.24059e-36	3.23215e-13	2.01558e-34	Negative
PTK7	-0.37031	1.9696e-40	-0.326285	2.91251e-31	1.39119e-37	1.55587e-29	Negative
SRF	-0.215828	3.71593e-14	-0.294952	1.35616e-25	6.61685e-13	4.23988e-24	Negative
ABCC10	-0.191959	1.86294e-11	-0.216765	2.86605e-14	2.11099e-10	2.85422e-13	Negative
XPO5	-0.204865	7.10417e-13	-0.287308	2.58749e-24	1.02252e-11	7.13094e-23	Negative
TMEM63B	-0.184525	1.10683e-10	-0.199263	3.01431e-12	1.08359e-09	2.38729e-11	Negative
SLC29A1	-0.178086	4.88527e-10	-0.190698	2.5335e-11	4.26199e-09	1.78157e-10	Negative
HSP90AB1	-0.198475	3.68092e-12	-0.24456	7.42586e-18	4.70186e-11	1.09952e-16	Negative
SLC35B2	-0.233301	2.39919e-16	-0.154099	7.71751e-08	6.05224e-15	3.53885e-07	Negative
RUNX2	-0.210423	1.62444e-13	-0.191941	1.87155e-11	2.59028e-12	1.3328e-10	Negative
TNFRSF21	-0.152936	9.68247e-08	-0.154954	6.52474e-08	5.77586e-07	3.01656e-07	Negative
TRAM2	-0.224393	3.30653e-15	-0.347808	1.45888e-35	7.05356e-14	1.23108e-33	Negative
INTS1	-0.235674	1.17037e-16	-0.328123	1.28895e-31	3.12169e-15	7.08401e-30	Negative
MAFK	-0.153891	8.03842e-08	-0.241651	1.85418e-17	4.87288e-07	2.63103e-16	Negative
ELFN1	-0.15466	6.91268e-08	-0.166212	6.56313e-09	4.23216e-07	3.46048e-08	Negative
EIF3B	-0.218791	1.62744e-14	-0.20761	3.44572e-13	3.07602e-13	3.03807e-12	Negative
TTYH3	-0.246911	3.51348e-18	-0.345921	3.58851e-35	1.24315e-16	2.88761e-33	Negative
GNA12	-0.345744	3.90276e-35	-0.305518	1.98245e-27	1.77213e-32	7.41319e-26	Negative
FOXK1	-0.240563	2.6027e-17	-0.319627	5.32437e-30	7.92909e-16	2.5259e-28	Negative
TNRC18	-0.306208	1.49516e-27	-0.309217	4.33031e-28	2.35655e-25	1.7098e-26	Negative
FBXL18	-0.275182	2.31458e-22	-0.325824	3.56967e-31	1.53268e-20	1.8963e-29	Negative
ACTB	-0.151389	1.30613e-07	-0.205812	5.54025e-13	7.64085e-07	4.75937e-12	Negative
FSCN1	-0.342388	1.90243e-34	-0.313314	7.832e-29	8.06248e-32	3.3565e-27	Negative
RNF216	-0.200241	2.34925e-12	-0.24991	1.33691e-18	3.09838e-11	2.11061e-17	Negative
PMS2	-0.197471	4.74369e-12	-0.167037	5.51082e-09	5.92449e-11	2.93895e-08	Negative
ANKRD61	-0.156797	4.52975e-08	-0.220214	1.09034e-14	2.84542e-07	1.1463e-13	Negative
CYTH3	-0.174417	1.11154e-09	-0.309608	3.68386e-28	9.1136e-09	1.47285e-26	Negative
ZNF853	-0.278666	6.5105e-23	-0.351186	2.86964e-36	4.85007e-21	2.54336e-34	Negative
ZNF316	-0.231998	3.54545e-16	-0.201028	1.9203e-12	8.73582e-15	1.55244e-11	Negative
CDCA7L	-0.185209	9.42328e-11	-0.21671	2.91021e-14	9.31629e-10	2.89518e-13	Negative
GSDME	-0.157191	4.18664e-08	-0.241844	1.74561e-17	2.64557e-07	2.48251e-16	Negative
SCRN1	-0.209043	2.35192e-13	-0.346013	3.43497e-35	3.66151e-12	2.77577e-33	Negative
FKBP9	-0.383011	2.34212e-43	-0.29653	7.29562e-26	2.48148e-40	2.31891e-24	Negative
GLI3	-0.231424	4.20854e-16	-0.270608	1.19012e-21	1.01984e-14	2.51906e-20	Negative
AEBP1	-0.19149	2.08925e-11	-0.266643	4.79904e-21	2.35346e-10	9.57349e-20	Negative
YKT6	-0.163148	1.24581e-08	-0.204146	8.57153e-13	8.62075e-08	7.18855e-12	Negative
NUDCD3	-0.277323	1.06384e-22	-0.160474	2.15879e-08	7.40454e-21	1.06493e-07	Negative
ZMIZ2	-0.202967	1.16448e-12	-0.29992	1.90107e-26	1.61043e-11	6.38297e-25	Negative
NACAD	-0.223505	4.26992e-15	-0.246692	3.76846e-18	8.94852e-14	5.7129e-17	Negative
TNS3	-0.176115	7.61458e-10	-0.246841	3.59291e-18	6.43981e-09	5.46415e-17	Negative
AUTS2	-0.200183	2.38398e-12	-0.154126	7.67666e-08	3.14201e-11	3.52096e-07	Negative
POM121	-0.283326	1.16008e-23	-0.314943	3.93802e-29	9.74621e-22	1.72648e-27	Negative
LIMK1	-0.206582	4.5229e-13	-0.24278	1.30153e-17	6.69172e-12	1.87757e-16	Negative
EIF4H	-0.218453	1.78918e-14	-0.265044	8.36564e-21	3.34523e-13	1.62963e-19	Negative
CLIP2	-0.153258	9.09567e-08	-0.227842	1.2131e-15	5.4617e-07	1.40895e-14	Negative
GTF2IRD1	-0.158769	3.05046e-08	-0.223017	4.91093e-15	1.98145e-07	5.37637e-14	Negative
GTF2I	-0.293817	2.11335e-25	-0.318881	7.33967e-30	2.34324e-23	3.43919e-28	Negative
CASTOR2	-0.262615	1.93166e-20	-0.383847	1.48753e-43	9.69441e-19	2.78124e-41	Negative
POM121C	-0.318599	8.28428e-30	-0.200223	2.35987e-12	2.05181e-27	1.88859e-11	Negative
HIP1	-0.266789	4.56093e-21	-0.161402	1.78575e-08	2.52853e-19	8.8989e-08	Negative
YWHAG	-0.200443	2.23078e-12	-0.182005	1.99153e-10	2.9585e-11	1.27067e-09	Negative
SEMA3A	-0.16642	6.28e-09	-0.192742	1.53792e-11	4.56077e-08	1.10929e-10	Negative
CDK6	-0.249105	1.73526e-18	-0.254643	2.83448e-19	6.41339e-17	4.79223e-18	Negative
COL1A2	-0.182691	1.69851e-10	-0.186145	7.55271e-11	1.60755e-09	5.05928e-10	Negative
LMTK2	-0.184763	1.04645e-10	-0.266095	5.80887e-21	1.02817e-09	1.15037e-19	Negative
TRRAP	-0.268331	2.65862e-21	-0.347361	1.80628e-35	1.51351e-19	1.51086e-33	Negative
ZSCAN25	-0.21832	1.85728e-14	-0.205775	5.59528e-13	3.45225e-13	4.80016e-12	Negative
MCM7	-0.195279	8.21217e-12	-0.185656	8.47918e-11	9.83758e-11	5.6442e-10	Negative
TAF6	-0.239465	3.65932e-17	-0.253373	4.31084e-19	1.08872e-15	7.16758e-18	Negative
NYAP1	-0.230746	5.1492e-16	-0.270513	1.23087e-21	1.23367e-14	2.59667e-20	Negative
EPHB4	-0.362192	1.24864e-38	-0.288423	1.69218e-24	7.216e-36	4.75282e-23	Negative
COL26A1	-0.200684	2.09745e-12	-0.180861	2.59348e-10	2.79528e-11	1.62967e-09	Negative
CUX1	-0.196463	6.10999e-12	-0.258158	8.77111e-20	7.46946e-11	1.54597e-18	Negative
ORAI2	-0.17878	4.1735e-10	-0.231862	3.69217e-16	3.68997e-09	4.5428e-15	Negative
FLNC	-0.219307	1.40781e-14	-0.282635	1.50128e-23	2.68483e-13	3.83792e-22	Negative
SMO	-0.293897	2.04868e-25	-0.193999	1.12814e-11	2.28482e-23	8.29087e-11	Negative
KIAA1549	-0.207421	3.62306e-13	-0.165463	7.68394e-09	5.4363e-12	4.02141e-08	Negative
ZYX	-0.176836	6.47761e-10	-0.261702	2.63977e-20	5.53222e-09	4.92593e-19	Negative
ZNF777	-0.203795	9.39134e-13	-0.153198	9.20256e-08	1.32179e-11	4.16672e-07	Negative
SLC4A2	-0.20747	3.5759e-13	-0.239931	3.16741e-17	5.37099e-12	4.38995e-16	Negative
ABCF2	-0.174875	1.00414e-09	-0.162509	1.42192e-08	8.28644e-09	7.18531e-08	Negative
WDR86	-0.17966	3.41539e-10	-0.192042	1.82578e-11	3.0753e-09	1.30215e-10	Negative
RBM33	-0.200506	2.19526e-12	-0.213405	7.23475e-14	2.92154e-11	6.89869e-13	Negative
PRAG1	-0.197345	4.89678e-12	-0.210872	1.43928e-13	6.08777e-11	1.32474e-12	Negative
BMP1	-0.243967	8.95658e-18	-0.221361	7.8767e-15	2.92986e-16	8.39667e-14	Negative
RHOBTB2	-0.188524	4.28234e-11	-0.164172	1.00689e-08	4.53966e-10	5.18006e-08	Negative
LOXL2	-0.246293	4.27975e-18	-0.205874	5.45159e-13	1.48129e-16	4.68744e-12	Negative
ADGRA2	-0.165018	8.43597e-09	-0.267113	4.07245e-21	6.00394e-08	8.14961e-20	Negative
GPAT4	-0.161917	1.60647e-08	-0.199124	3.12233e-12	1.09106e-07	2.46772e-11	Negative
KAT6A	-0.23389	2.00921e-16	-0.282768	1.42839e-23	5.11585e-15	3.66139e-22	Negative
PLAT	-0.216504	3.08143e-14	-0.186295	7.28797e-11	5.57551e-13	4.89225e-10	Negative
SLC20A2	-0.260897	3.47393e-20	-0.186155	7.5352e-11	1.6498e-18	5.04932e-10	Negative
POMK	-0.264425	1.0362e-20	-0.336308	3.19272e-33	5.35537e-19	2.05012e-31	Negative
PRKDC	-0.267215	3.92964e-21	-0.309483	3.87916e-28	2.20418e-19	1.54446e-26	Negative
CHD7	-0.245365	5.75138e-18	-0.247951	2.51635e-18	1.95213e-16	3.89523e-17	Negative
VIRMA	-0.170197	2.80036e-09	-0.161624	1.70595e-08	2.15259e-08	8.53019e-08	Negative
PTDSS1	-0.163961	1.05227e-08	-0.160414	2.18546e-08	7.37786e-08	1.07697e-07	Negative
LAPTM4B	-0.253075	4.75527e-19	-0.226865	1.61426e-15	1.92543e-17	1.85679e-14	Negative
VPS13B	-0.204885	7.06675e-13	-0.259036	6.52708e-20	1.01867e-11	1.16771e-18	Negative
PABPC1	-0.203161	1.10739e-12	-0.159861	2.44522e-08	1.53914e-11	1.19663e-07	Negative
UBR5	-0.203709	9.60562e-13	-0.249759	1.40403e-18	1.34896e-11	2.21108e-17	Negative
KLF10	-0.176806	6.52067e-10	-0.214571	5.25446e-14	5.56651e-09	5.09704e-13	Negative
EXT1	-0.187794	5.1004e-11	-0.211109	1.34989e-13	5.32693e-10	1.24366e-12	Negative
MYC	-0.175172	9.39888e-10	-0.219996	1.15939e-14	7.81029e-09	1.21221e-13	Negative
ASAP1	-0.254708	2.77441e-19	-0.267636	3.39156e-21	1.16365e-17	6.84315e-20	Negative
AGO2	-0.201584	1.66449e-12	-0.280218	3.67876e-23	2.24972e-11	9.08275e-22	Negative
GPR20	-0.198892	3.31219e-12	-0.283029	1.29603e-23	4.25365e-11	3.34459e-22	Negative
JRK	-0.203935	9.05627e-13	-0.223663	4.07988e-15	1.2803e-11	4.50535e-14	Negative
ZFP41	-0.269226	1.94037e-21	-0.191412	2.12916e-11	1.13165e-19	1.50837e-10	Negative
ZNF696	-0.218171	1.93665e-14	-0.171269	2.21915e-09	3.59278e-13	1.25174e-08	Negative
ZNF623	-0.254688	2.79306e-19	-0.163741	1.10151e-08	1.16813e-17	5.64699e-08	Negative
ZNF707	-0.203855	9.24623e-13	-0.214484	5.38282e-14	1.30425e-11	5.20831e-13	Negative
FAM83H	-0.204393	8.03687e-13	-0.198499	3.65871e-12	1.14381e-11	2.87023e-11	Negative
SCRIB	-0.255453	2.16681e-19	-0.278632	6.59347e-23	9.18294e-18	1.58368e-21	Negative
PUF60	-0.236016	1.05489e-16	-0.240178	2.93355e-17	2.84553e-15	4.0747e-16	Negative
PLEC	-0.23674	8.45653e-17	-0.335842	3.95279e-33	2.32299e-15	2.51279e-31	Negative
GRINA	-0.215774	3.77207e-14	-0.20353	1.00636e-12	6.71055e-13	8.38826e-12	Negative
BOP1	-0.199717	2.68479e-12	-0.170605	2.56379e-09	3.51419e-11	1.43384e-08	Negative
HSF1	-0.154491	7.14607e-08	-0.174692	1.04572e-09	4.36944e-07	6.11933e-09	Negative
CPSF1	-0.21064	1.53195e-13	-0.214243	5.75113e-14	2.45305e-12	5.55341e-13	Negative
TONSL	-0.187269	5.78271e-11	-0.157223	4.16036e-08	5.96441e-10	1.98306e-07	Negative
ARHGAP39	-0.184354	1.15213e-10	-0.215782	3.76335e-14	1.12505e-09	3.70144e-13	Negative
ACER2	-0.20026	2.33746e-12	-0.21261	8.98606e-14	3.0871e-11	8.4587e-13	Negative
TAF1L	-0.160812	2.01483e-08	-0.170598	2.56755e-09	1.34682e-07	1.43526e-08	Negative
UBAP2	-0.159794	2.4791e-08	-0.206261	4.92365e-13	1.63256e-07	4.25845e-12	Negative
VCP	-0.172996	1.52102e-09	-0.254088	3.40557e-19	1.21828e-08	5.72731e-18	Negative
PIGO	-0.189987	3.01044e-11	-0.217195	2.54312e-14	3.29387e-10	2.5455e-13	Negative
TLN1	-0.183747	1.32786e-10	-0.331034	3.50393e-32	1.28677e-09	2.04353e-30	Negative
RGP1	-0.171487	2.11631e-09	-0.276034	1.70017e-22	1.65343e-08	3.93017e-21	Negative
ZBTB5	-0.220359	1.04638e-14	-0.15928	2.75124e-08	2.03536e-13	1.33781e-07	Negative
ROR2	-0.190289	2.79766e-11	-0.153164	9.26255e-08	3.0805e-10	4.19089e-07	Negative
IPPK	-0.15436	7.33331e-08	-0.201281	1.7995e-12	4.47962e-07	1.45849e-11	Negative
BICD2	-0.184695	1.06336e-10	-0.231537	4.06843e-16	1.04372e-09	4.98004e-15	Negative
PTCH1	-0.266246	5.51045e-21	-0.177165	6.01494e-10	2.97705e-19	3.61408e-09	Negative
TSTD2	-0.207876	3.21034e-13	-0.315766	2.77784e-29	4.86294e-12	1.24066e-27	Negative
ANKS6	-0.20327	1.07654e-12	-0.204706	7.40461e-13	1.49859e-11	6.25668e-12	Negative
TMEFF1	-0.247083	3.32498e-18	-0.253576	4.03213e-19	1.1897e-16	6.73352e-18	Negative
CAVIN4	-0.169411	3.31813e-09	-0.184883	1.01748e-10	2.51911e-08	6.69346e-10	Negative
ZNF462	-0.306431	1.36488e-27	-0.222054	6.46756e-15	2.21454e-25	6.96065e-14	Negative
PALM2-AKAP2	-0.229802	6.81187e-16	-0.269594	1.70418e-21	1.60535e-14	3.53266e-20	Negative
ZNF618	-0.291059	6.1571e-25	-0.275195	2.3039e-22	6.45177e-23	5.23067e-21	Negative
TRIM32	-0.198018	4.13191e-12	-0.170521	2.61093e-09	5.21506e-11	1.45764e-08	Negative
FBXW2	-0.226374	1.8631e-15	-0.207159	3.88332e-13	4.12196e-14	3.40344e-12	Negative
DAB2IP	-0.205221	6.47089e-13	-0.240734	2.46776e-17	9.38451e-12	3.46049e-16	Negative
DENND1A	-0.233818	2.053e-16	-0.191022	2.34135e-11	5.22038e-15	1.6501e-10	Negative
OLFML2A	-0.258431	8.00262e-20	-0.169737	3.09295e-09	3.56584e-18	1.70676e-08	Negative
ANGPTL2	-0.177362	5.7536e-10	-0.267925	3.06535e-21	4.95157e-09	6.23234e-20	Negative
NIBAN2	-0.152954	9.64892e-08	-0.22518	2.63454e-15	5.76126e-07	2.95897e-14	Negative
CIZ1	-0.197114	5.18877e-12	-0.226435	1.82982e-15	6.409e-11	2.09211e-14	Negative
DNM1	-0.205006	6.84694e-13	-0.194764	9.33505e-12	9.89227e-12	6.93799e-11	Negative
SPTAN1	-0.261983	2.39853e-20	-0.276909	1.23701e-22	1.17589e-18	2.88752e-21	Negative
LRRC8A	-0.2708	1.11194e-21	-0.259914	4.84887e-20	6.73199e-20	8.75793e-19	Negative
NUP188	-0.196535	6.00163e-12	-0.156912	4.427e-08	7.35507e-11	2.1007e-07	Negative
GPR107	-0.176427	7.10034e-10	-0.214504	5.35328e-14	6.02628e-09	5.18499e-13	Negative
ABL1	-0.281398	2.37735e-23	-0.228562	9.82166e-16	1.897e-21	1.15338e-14	Negative
PRRC2B	-0.32008	4.37948e-30	-0.386155	4.21949e-44	1.14413e-27	8.12827e-42	Negative
RAPGEF1	-0.189814	3.13875e-11	-0.290514	7.59422e-25	3.42248e-10	2.20777e-23	Negative
GTF3C4	-0.23927	3.88693e-17	-0.205575	5.89708e-13	1.14749e-15	5.04546e-12	Negative
MED22	-0.21698	2.69993e-14	-0.207981	3.1219e-13	4.9132e-13	2.76534e-12	Negative
SURF4	-0.199294	2.9902e-12	-0.236997	7.81894e-17	3.88462e-11	1.03624e-15	Negative
VAV2	-0.203937	9.05078e-13	-0.267378	3.71277e-21	1.2803e-11	7.45284e-20	Negative
BRD3	-0.307847	7.62839e-28	-0.310012	3.11454e-28	1.34705e-25	1.26647e-26	Negative
COL5A1	-0.213174	7.70437e-14	-0.234334	1.75719e-16	1.29454e-12	2.24908e-15	Negative
PPP1R26	-0.250306	1.17586e-18	-0.213558	6.9368e-14	4.50297e-17	6.62784e-13	Negative
CAMSAP1	-0.282821	1.40033e-23	-0.267375	3.71645e-21	1.15111e-21	7.45284e-20	Negative
SNAPC4	-0.185787	8.221e-11	-0.164783	8.8617e-09	8.19993e-10	4.58744e-08	Negative
NOTCH1	-0.25149	7.99533e-19	-0.23597	1.06958e-16	3.11181e-17	1.4e-15	Negative
NDOR1	-0.157334	4.0694e-08	-0.24028	2.8424e-17	2.58347e-07	3.95964e-16	Negative
NELFB	-0.215676	3.87498e-14	-0.212568	9.08785e-14	6.85526e-13	8.54186e-13	Negative
NRARP	-0.181769	2.10353e-10	-0.164604	9.20046e-09	1.95499e-09	4.75121e-08	Negative
NSMF	-0.201236	1.82045e-12	-0.251586	7.74717e-19	2.44663e-11	1.24997e-17	Negative
EHMT1	-0.257997	9.25919e-20	-0.231818	3.74173e-16	4.09703e-18	4.60081e-15	Negative
FBH1	-0.168162	4.33702e-09	-0.230641	5.31279e-16	3.23977e-08	6.42895e-15	Negative
KIAA1217	-0.189404	3.46572e-11	-0.230999	4.77623e-16	3.75113e-10	5.79806e-15	Negative
SVIL	-0.152388	1.07691e-07	-0.237929	5.87565e-17	6.37623e-07	7.89116e-16	Negative
ITGB1	-0.237068	7.65035e-17	-0.231964	3.58165e-16	2.12682e-15	4.41251e-15	Negative
PARD3	-0.161358	1.80192e-08	-0.156938	4.40395e-08	1.21258e-07	2.09081e-07	Negative
BMS1	-0.209731	1.95632e-13	-0.151206	1.35283e-07	3.08593e-12	6.02375e-07	Negative
PARG	-0.21421	5.80244e-14	-0.185522	8.75111e-11	9.97821e-13	5.80294e-10	Negative
TIMM23B	-0.160187	2.28858e-08	-0.168267	4.24065e-09	1.51652e-07	2.29559e-08	Negative
ZNF365	-0.181587	2.19398e-10	-0.190341	2.76284e-11	2.02917e-09	1.93358e-10	Negative
HK1	-0.15843	3.26597e-08	-0.188337	4.47908e-11	2.10851e-07	3.06607e-10	Negative
PALD1	-0.232599	2.96146e-16	-0.251114	9.03939e-19	7.38275e-15	1.44623e-17	Negative
ADAMTS14	-0.232945	2.67e-16	-0.272536	5.99103e-22	6.70877e-15	1.31327e-20	Negative
UNC5B	-0.22748	1.34882e-15	-0.211277	1.29007e-13	3.06595e-14	1.192e-12	Negative
PSAP	-0.188144	4.69059e-11	-0.200611	2.13716e-12	4.92589e-10	1.71901e-11	Negative
USP54	-0.190047	2.96675e-11	-0.167173	5.35383e-09	3.25353e-10	2.85762e-08	Negative
SEC24C	-0.229979	6.46395e-16	-0.334644	6.83381e-33	1.53135e-14	4.20412e-31	Negative
ZSWIM8	-0.161174	1.87088e-08	-0.189457	3.42093e-11	1.25588e-07	2.37238e-10	Negative
VCL	-0.182972	1.59106e-10	-0.320287	4.00577e-30	1.51337e-09	1.90985e-28	Negative
KAT6B	-0.156786	4.53975e-08	-0.222733	5.32621e-15	2.85076e-07	5.80435e-14	Negative
DLG5	-0.252476	5.79067e-19	-0.322053	1.86262e-30	2.32004e-17	9.23783e-29	Negative
POLR3A	-0.252239	6.25815e-19	-0.271929	7.4411e-22	2.49684e-17	1.61997e-20	Negative
ZMIZ1	-0.267139	4.03534e-21	-0.315966	2.55108e-29	2.25683e-19	1.14206e-27	Negative
MMS19	-0.236067	1.0384e-16	-0.298185	3.79234e-26	2.80501e-15	1.2363e-24	Negative
MARVELD1	-0.228146	1.10962e-15	-0.366222	1.61607e-39	2.55884e-14	1.95063e-37	Negative
SFRP5	-0.191359	2.15722e-11	-0.193985	1.13199e-11	2.42287e-10	8.31271e-11	Negative
ENTPD7	-0.161688	1.68365e-08	-0.184659	1.07244e-10	1.13983e-07	7.03078e-10	Negative
HIF1AN	-0.187037	6.11069e-11	-0.217515	2.32615e-14	6.26206e-10	2.33731e-13	Negative
TWNK	-0.249378	1.58864e-18	-0.257664	1.03571e-19	5.92896e-17	1.81544e-18	Negative
LZTS2	-0.226157	1.98433e-15	-0.171382	2.16517e-09	4.35479e-14	1.22419e-08	Negative
LDB1	-0.274614	2.84098e-22	-0.315438	3.193e-29	1.85549e-20	1.40957e-27	Negative
PPRC1	-0.304223	3.35851e-27	-0.356518	2.11632e-37	4.92694e-25	2.05921e-35	Negative
NOLC1	-0.199492	2.84352e-12	-0.224979	2.79214e-15	3.6991e-11	3.13229e-14	Negative
SUFU	-0.244557	7.43243e-18	-0.164179	1.00556e-08	2.46083e-16	5.17457e-08	Negative
NT5C2	-0.168188	4.31273e-09	-0.261969	2.40973e-20	3.22542e-08	4.50991e-19	Negative
PDCD11	-0.292766	3.1807e-25	-0.318705	7.91777e-30	3.44654e-23	3.69193e-28	Negative
SH3PXD2A	-0.189777	3.16673e-11	-0.238642	4.7183e-17	3.44707e-10	6.41359e-16	Negative
ITPRIP	-0.171939	1.91754e-09	-0.194889	9.04868e-12	1.50802e-08	6.73828e-11	Negative
VWA2	-0.263214	1.57299e-20	-0.202057	1.47377e-12	7.95718e-19	1.2094e-11	Negative
AFAP1L2	-0.234509	1.66635e-16	-0.283636	1.03298e-23	4.32955e-15	2.69862e-22	Negative
EIF3A	-0.227639	1.2875e-15	-0.271662	8.1839e-22	2.94058e-14	1.76756e-20	Negative
CHST15	-0.240986	2.28163e-17	-0.286086	4.11059e-24	6.99566e-16	1.11196e-22	Negative
ZRANB1	-0.276281	1.55439e-22	-0.3267	2.42367e-31	1.05871e-20	1.30202e-29	Negative
RIC8A	-0.186703	6.61669e-11	-0.23844	5.02053e-17	6.75518e-10	6.78572e-16	Negative
B4GALNT4	-0.297857	4.31824e-26	-0.211419	1.24146e-13	5.3131e-24	1.14932e-12	Negative
PHRF1	-0.261003	3.34975e-20	-0.333979	9.24919e-33	1.60108e-18	5.63551e-31	Negative
CD81	-0.168065	4.42816e-09	-0.171352	2.17953e-09	3.30655e-08	1.23158e-08	Negative
OSBPL5	-0.162	1.57913e-08	-0.22049	1.00851e-14	1.07447e-07	1.0632e-13	Negative
NUP98	-0.159399	2.68582e-08	-0.281046	2.70885e-23	1.75415e-07	6.78559e-22	Negative
C11orf42	-0.177152	6.03232e-10	-0.244329	7.98776e-18	5.17742e-09	1.17997e-16	Negative
DCHS1	-0.206768	4.30607e-13	-0.326984	2.13771e-31	6.39074e-12	1.15819e-29	Negative
TUB	-0.173818	1.26918e-09	-0.18884	3.96932e-11	1.0291e-08	2.73478e-10	Negative
ST5	-0.22109	8.50808e-15	-0.245289	5.89267e-18	1.69018e-13	8.80024e-17	Negative
DENND5A	-0.192539	1.61634e-11	-0.234276	1.78821e-16	1.84582e-10	2.28725e-15	Negative
CSNK2A3	-0.178647	4.30134e-10	-0.224666	3.05652e-15	3.79597e-09	3.41882e-14	Negative
DKK3	-0.270257	1.34792e-21	-0.209998	1.82105e-13	8.0332e-20	1.65299e-12	Negative
NAV2	-0.273573	4.13149e-22	-0.229474	7.50686e-16	2.59183e-20	8.93097e-15	Negative
NAT10	-0.175809	8.15366e-10	-0.173468	1.37099e-09	6.85317e-09	7.95441e-09	Negative
ABTB2	-0.224344	3.35428e-15	-0.166163	6.63138e-09	7.14743e-14	3.49164e-08	Negative
LDLRAD3	-0.264575	9.83885e-21	-0.17977	3.33026e-10	5.12669e-19	2.06206e-09	Negative
LRRC4C	-0.152433	1.06754e-07	-0.152318	1.09163e-07	6.32466e-07	4.91e-07	Negative
TSPAN18	-0.178171	4.79212e-10	-0.206982	4.06933e-13	4.18897e-09	3.55556e-12	Negative
PRDM11	-0.196334	6.31076e-12	-0.291228	5.76944e-25	7.69517e-11	1.7006e-23	Negative
AMBRA1	-0.230479	5.57457e-16	-0.342844	1.53538e-34	1.3271e-14	1.13055e-32	Negative
CKAP5	-0.179596	3.46562e-10	-0.187728	5.1822e-11	3.11318e-09	3.52209e-10	Negative
KBTBD4	-0.215688	3.86292e-14	-0.244739	7.01539e-18	6.84028e-13	1.04117e-16	Negative
SSRP1	-0.229908	6.60174e-16	-0.3029	5.74163e-27	1.56012e-14	2.05438e-25	Negative
YPEL4	-0.193877	1.16263e-11	-0.260154	4.47011e-20	1.36028e-10	8.14226e-19	Negative
CTNND1	-0.195474	7.82231e-12	-0.204152	8.55932e-13	9.39416e-11	7.18147e-12	Negative
PRPF19	-0.249609	1.47393e-18	-0.252031	6.69963e-19	5.52244e-17	1.08925e-17	Negative
DDB1	-0.235151	1.37209e-16	-0.308845	5.05119e-28	3.62928e-15	1.974e-26	Negative
INCENP	-0.214846	4.87273e-14	-0.36371	5.80131e-39	8.47882e-13	6.58552e-37	Negative
MTA2	-0.186066	7.69526e-11	-0.228468	1.00959e-15	7.74779e-10	1.18412e-14	Negative
GANAB	-0.29038	7.99784e-25	-0.311616	1.59638e-28	8.2895e-23	6.6184e-27	Negative
INTS5	-0.188271	4.55033e-11	-0.187067	6.06772e-11	4.79974e-10	4.10637e-10	Negative
HNRNPUL2-BSCL2	-0.252915	5.01211e-19	-0.307813	7.73445e-28	2.02513e-17	2.99804e-26	Negative
C11orf95	-0.229279	7.95061e-16	-0.287548	2.3614e-24	1.85816e-14	6.55521e-23	Negative
MARK2	-0.233548	2.22677e-16	-0.228368	1.03962e-15	5.6322e-15	1.2171e-14	Negative
SF1	-0.304951	2.49848e-27	-0.312617	1.04976e-28	3.81188e-25	4.43903e-27	Negative
MEN1	-0.150294	1.6113e-07	-0.174257	1.15157e-09	9.27532e-07	6.71201e-09	Negative
ATG2A	-0.191502	2.08321e-11	-0.298854	2.90694e-26	2.34805e-10	9.6247e-25	Negative
VPS51	-0.178308	4.64624e-10	-0.260941	3.4221e-20	4.07583e-09	6.3056e-19	Negative
DPF2	-0.183407	1.43783e-10	-0.182947	1.60055e-10	1.3814e-09	1.02844e-09	Negative
LTBP3	-0.328827	9.41981e-32	-0.328401	1.13907e-31	3.09733e-29	6.31488e-30	Negative
PCNX3	-0.252618	5.52704e-19	-0.350434	4.12864e-36	2.21908e-17	3.6118e-34	Negative
EFEMP2	-0.178798	4.1571e-10	-0.294139	1.86406e-25	3.67889e-09	5.72455e-24	Negative
RBM14	-0.190792	2.47648e-11	-0.212906	8.28961e-14	2.75227e-10	7.84182e-13	Negative
SPTBN2	-0.18372	1.33646e-10	-0.366626	1.31436e-39	1.29379e-09	1.6068e-37	Negative
KDM2A	-0.176783	6.55472e-10	-0.338541	1.14156e-33	5.59306e-09	7.63883e-32	Negative
LRP5	-0.301752	9.12059e-27	-0.299394	2.34464e-26	1.26043e-24	7.81724e-25	Negative
CCND1	-0.268627	2.39533e-21	-0.218556	1.73849e-14	1.37595e-19	1.77109e-13	Negative
RNF121	-0.160032	2.3621e-08	-0.212872	8.36639e-14	1.56144e-07	7.90661e-13	Negative
NUMA1	-0.220526	9.98082e-15	-0.29207	4.16649e-25	1.94825e-13	1.23961e-23	Negative
ARAP1	-0.171395	2.15931e-09	-0.352627	1.4253e-36	1.68426e-08	1.31314e-34	Negative
ARHGEF17	-0.189894	3.07852e-11	-0.47648	2.93399e-69	3.36064e-10	3.29142e-66	Negative
FAM168A	-0.177165	6.01452e-10	-0.252045	6.66748e-19	5.16447e-09	1.08494e-17	Negative
RNF169	-0.203517	1.00978e-12	-0.276709	1.33046e-22	1.4108e-11	3.09808e-21	Negative
SERPINH1	-0.282839	1.39103e-23	-0.347631	1.58783e-35	1.14841e-21	1.33398e-33	Negative
WNT11	-0.221131	8.40971e-15	-0.174648	1.056e-09	1.67238e-13	6.1757e-09	Negative
TENM4	-0.195969	6.91386e-12	-0.288606	1.57817e-24	8.35578e-11	4.44568e-23	Negative
PANX1	-0.200986	1.94094e-12	-0.216999	2.68535e-14	2.60124e-11	2.67987e-13	Negative
AMOTL1	-0.30064	1.42499e-26	-0.262703	1.87446e-20	1.92738e-24	3.53939e-19	Negative
KDM4D	-0.193627	1.23672e-11	-0.160075	2.34145e-08	1.44253e-10	1.14939e-07	Negative
YAP1	-0.214139	5.91725e-14	-0.230769	5.11353e-16	1.01482e-12	6.19963e-15	Negative
DYNC2H1	-0.158818	3.02054e-08	-0.160264	2.2532e-08	1.96268e-07	1.10864e-07	Negative
SIK2	-0.182637	1.7202e-10	-0.209966	1.8367e-13	1.62405e-09	1.66561e-12	Negative
SIDT2	-0.164424	9.55308e-09	-0.263764	1.30148e-20	6.74766e-08	2.49703e-19	Negative
CEP164	-0.18669	6.63614e-11	-0.200007	2.49351e-12	6.77142e-10	1.9922e-11	Negative
SCN2B	-0.170821	2.44643e-09	-0.192969	1.45423e-11	1.89658e-08	1.05211e-10	Negative
KMT2A	-0.200856	2.00663e-12	-0.28072	3.05627e-23	2.6855e-11	7.61911e-22	Negative
PHLDB1	-0.272111	6.97288e-22	-0.335813	4.00581e-33	4.30355e-20	2.53803e-31	Negative
BCL9L	-0.274419	3.04812e-22	-0.444009	2.51308e-59	1.96387e-20	1.45233e-56	Negative
HYOU1	-0.193547	1.26149e-11	-0.266882	4.41489e-21	1.46605e-10	8.81637e-20	Negative
ABCG4	-0.151356	1.3143e-07	-0.225678	2.28028e-15	7.68161e-07	2.58238e-14	Negative
NLRX1	-0.208787	2.51873e-13	-0.217776	2.16238e-14	3.88945e-12	2.17733e-13	Negative
CBL	-0.240886	2.3541e-17	-0.346131	3.24675e-35	7.20626e-16	2.63484e-33	Negative
MCAM	-0.188753	4.0535e-11	-0.207076	3.96898e-13	4.31868e-10	3.47213e-12	Negative
RNF26	-0.258662	7.40396e-20	-0.368018	6.43526e-40	3.32238e-18	8.2367e-38	Negative
CDON	-0.207696	3.36739e-13	-0.26659	4.8883e-21	5.08065e-12	9.74135e-20	Negative
NFRKB	-0.22231	6.01162e-15	-0.342172	2.10462e-34	1.22881e-13	1.53782e-32	Negative
PRDM10	-0.164108	1.02043e-08	-0.225304	2.54135e-15	7.1678e-08	2.86104e-14	Negative
APLP2	-0.165223	8.08098e-09	-0.171203	2.25158e-09	5.76984e-08	1.26816e-08	Negative
ST14	-0.2087	2.57813e-13	-0.193206	1.37201e-11	3.97153e-12	9.96402e-11	Negative
KDM5A	-0.22268	5.40794e-15	-0.173345	1.40859e-09	1.11497e-13	8.16513e-09	Negative
WNK1	-0.194884	9.06016e-12	-0.195158	8.46338e-12	1.07789e-10	6.32465e-11	Negative
ERC1	-0.314248	5.28312e-29	-0.304396	3.13139e-27	1.11949e-26	1.15065e-25	Negative
FBXL14	-0.243453	1.05342e-17	-0.286581	3.40801e-24	3.40503e-16	9.29817e-23	Negative
VWF	-0.166251	6.5091e-09	-0.211064	1.36636e-13	4.7128e-08	1.25823e-12	Negative
NCAPD2	-0.177849	5.15485e-10	-0.190757	2.49719e-11	4.48077e-09	1.75734e-10	Negative
CHD4	-0.353388	9.8383e-37	-0.364085	4.79537e-39	5.07098e-34	5.4762e-37	Negative
ZNF384	-0.24292	1.2459e-17	-0.344428	7.27795e-35	3.98668e-16	5.57421e-33	Negative
PIANP	-0.158644	3.12834e-08	-0.176937	6.33151e-10	2.02858e-07	3.79592e-09	Negative
P3H3	-0.1753	9.13485e-10	-0.194792	9.2695e-12	7.60082e-09	6.89464e-11	Negative
USP5	-0.24138	2.01819e-17	-0.210814	1.46199e-13	6.27877e-16	1.34369e-12	Negative
ATN1	-0.234388	1.72873e-16	-0.197974	4.178e-12	4.47943e-15	3.24954e-11	Negative
CLSTN3	-0.264945	8.65604e-21	-0.222392	5.87295e-15	4.57284e-19	6.3454e-14	Negative
PEX5	-0.262737	1.85288e-20	-0.181061	2.47679e-10	9.3482e-19	1.55942e-09	Negative
PHC1	-0.189916	3.06223e-11	-0.227474	1.35129e-15	3.34478e-10	1.56659e-14	Negative
M6PR	-0.190071	2.9497e-11	-0.251486	8.00606e-19	3.23855e-10	1.28747e-17	Negative
LRP6	-0.194097	1.10125e-11	-0.155153	6.27351e-08	1.29281e-10	2.90674e-07	Negative
RECQL	-0.197645	4.53961e-12	-0.23847	4.97391e-17	5.67332e-11	6.72748e-16	Negative
PPFIBP1	-0.160877	1.98808e-08	-0.198418	3.73485e-12	1.32987e-07	2.92514e-11	Negative
BICD1	-0.16157	1.72508e-08	-0.217493	2.33994e-14	1.16374e-07	2.34869e-13	Negative
PRICKLE1	-0.180702	2.68995e-10	-0.151489	1.28111e-07	2.45103e-09	5.72178e-07	Negative
ANO6	-0.186173	7.5029e-11	-0.152333	1.08849e-07	7.57078e-10	4.89703e-07	Negative
HDAC7	-0.172868	1.56445e-09	-0.352437	1.56405e-36	1.25202e-08	1.42038e-34	Negative
PFKM	-0.277853	8.76902e-23	-0.210809	1.46369e-13	6.31914e-21	1.34461e-12	Negative
DDX23	-0.207123	3.92022e-13	-0.249496	1.52884e-18	5.85454e-12	2.40565e-17	Negative
KMT2D	-0.293046	2.85328e-25	-0.362222	1.23006e-38	3.12729e-23	1.34819e-36	Negative
TUBA1B	-0.185496	8.80482e-11	-0.218777	1.63388e-14	8.73202e-10	1.67076e-13	Negative
TUBA1A	-0.168506	4.02956e-09	-0.168923	3.68515e-09	3.0255e-08	2.01431e-08	Negative
PRPF40B	-0.248577	2.0574e-18	-0.2211	8.48381e-15	7.54553e-17	9.01363e-14	Negative
NCKAP5L	-0.247998	2.47896e-18	-0.27242	6.24527e-22	8.98789e-17	1.36743e-20	Negative
SMARCD1	-0.27633	1.52706e-22	-0.211886	1.09382e-13	1.04758e-20	1.01757e-12	Negative
DIP2B	-0.241894	1.71868e-17	-0.201886	1.53999e-12	5.41769e-16	1.25832e-11	Negative
SCN8A	-0.158384	3.29629e-08	-0.191193	2.24591e-11	2.12664e-07	1.58813e-10	Negative
FIGNL2	-0.163478	1.1634e-08	-0.238243	5.33527e-17	8.1005e-08	7.19582e-16	Negative
ACVR1B	-0.167628	4.86013e-09	-0.151468	1.28631e-07	3.60512e-08	5.73963e-07	Negative
KRT80	-0.178815	4.14062e-10	-0.213965	6.2053e-14	3.66631e-09	5.96779e-13	Negative
EIF4B	-0.173868	1.25505e-09	-0.173351	1.4069e-09	1.01938e-08	8.15779e-09	Negative
ZNF740	-0.288891	1.41532e-24	-0.266024	5.95329e-21	1.42061e-22	1.17775e-19	Negative
RARG	-0.203647	9.76218e-13	-0.235876	1.1007e-16	1.36893e-11	1.43777e-15	Negative
MAP3K12	-0.199175	3.08251e-12	-0.247865	2.58697e-18	3.99094e-11	4.00131e-17	Negative
ITGA5	-0.178171	4.79279e-10	-0.181072	2.47031e-10	4.18897e-09	1.55585e-09	Negative
GDF11	-0.231884	3.66832e-16	-0.160665	2.07598e-08	8.99209e-15	1.02621e-07	Negative
DNAJC14	-0.277729	9.17457e-23	-0.322949	1.26063e-30	6.53068e-21	6.3434e-29	Negative
ESYT1	-0.231888	3.6634e-16	-0.263004	1.69015e-20	8.99161e-15	3.21364e-19	Negative
SMARCC2	-0.295989	9.02912e-26	-0.34476	6.22296e-35	1.0436e-23	4.82747e-33	Negative
RNF41	-0.183448	1.42409e-10	-0.157314	4.08547e-08	1.37027e-09	1.94882e-07	Negative
ANKRD52	-0.317745	1.19501e-29	-0.337533	1.81765e-33	2.81357e-27	1.19946e-31	Negative
RBMS2	-0.208065	3.05277e-13	-0.289911	9.57423e-25	4.64639e-12	2.76233e-23	Negative
BAZ2A	-0.244638	7.24495e-18	-0.367915	6.78378e-40	2.41553e-16	8.6249e-38	Negative
ZBTB39	-0.306217	1.48981e-27	-0.273905	3.66797e-22	2.35655e-25	8.16241e-21	Negative
NAB2	-0.199696	2.69962e-12	-0.20563	5.81186e-13	3.53117e-11	4.97925e-12	Negative
LRP1	-0.264497	1.01065e-20	-0.280434	3.39627e-23	5.2518e-19	8.44461e-22	Negative
SLC26A10	-0.197706	4.47115e-12	-0.226234	1.94045e-15	5.59142e-11	2.2133e-14	Negative
CDK4	-0.234514	1.66389e-16	-0.167629	4.85895e-09	4.32907e-15	2.61249e-08	Negative
CTDSP2	-0.325055	5.01081e-31	-0.400787	1.12986e-47	1.47017e-28	3.03486e-45	Negative
HMGA2	-0.227037	1.53535e-15	-0.26586	6.30351e-21	3.44478e-14	1.24445e-19	Negative
KCNMB4	-0.196535	6.00029e-12	-0.153613	8.4867e-08	7.35507e-11	3.86738e-07	Negative
ELK3	-0.194234	1.0646e-11	-0.218973	1.54658e-14	1.2525e-10	1.58917e-13	Negative
CHST11	-0.185018	9.85537e-11	-0.24281	1.28959e-17	9.71327e-10	1.86317e-16	Negative
NUAK1	-0.173023	1.51208e-09	-0.260611	3.82778e-20	1.21164e-08	7.01245e-19	Negative
PRDM4	-0.266592	4.88519e-21	-0.238819	4.46782e-17	2.69429e-19	6.09919e-16	Negative
SART3	-0.207011	4.03881e-13	-0.239353	3.78762e-17	6.02221e-12	5.2079e-16	Negative
SSH1	-0.309027	4.68535e-28	-0.357745	1.1528e-37	8.59176e-26	1.16845e-35	Negative
KCTD10	-0.268225	2.75913e-21	-0.277567	9.73198e-23	1.56605e-19	2.29417e-21	Negative
UBE3B	-0.15426	7.47844e-08	-0.16291	1.30874e-08	4.56243e-07	6.64864e-08	Negative
ATP2A2	-0.166962	5.59959e-09	-0.165177	8.15932e-09	4.09784e-08	4.25038e-08	Negative
HECTD4	-0.18242	1.80917e-10	-0.250729	1.02445e-18	1.70126e-09	1.63356e-17	Negative
PTPN11	-0.168045	4.44711e-09	-0.242417	1.45896e-17	3.31422e-08	2.08731e-16	Negative
DDX54	-0.222184	6.23227e-15	-0.26838	2.61322e-21	1.27118e-13	5.34729e-20	Negative
PLBD2	-0.187498	5.47483e-11	-0.189388	3.47916e-11	5.67757e-10	2.41101e-10	Negative
MED13L	-0.167051	5.49454e-09	-0.229977	6.46826e-16	4.0256e-08	7.74364e-15	Negative
C12orf49	-0.193005	1.44158e-11	-0.222591	5.54749e-15	1.66017e-10	6.02945e-14	Negative
FBXW8	-0.266334	5.34376e-21	-0.343985	8.97247e-35	2.89519e-19	6.7634e-33	Negative
GCN1	-0.28009	3.85643e-23	-0.375025	1.67453e-41	2.98967e-21	2.54201e-39	Negative
PXN	-0.196371	6.25211e-12	-0.349828	5.52987e-36	7.62853e-11	4.81553e-34	Negative
MSI1	-0.220601	9.77138e-15	-0.176179	7.50558e-10	1.91324e-13	4.45988e-09	Negative
SRSF9	-0.198395	3.75683e-12	-0.177758	5.26223e-10	4.78045e-11	3.18186e-09	Negative
KDM2B	-0.210261	1.69665e-13	-0.272198	6.7593e-22	2.69416e-12	1.47659e-20	Negative
BCL7A	-0.22179	6.97251e-15	-0.182015	1.98706e-10	1.40563e-13	1.26825e-09	Negative
MLXIP	-0.19356	1.2574e-11	-0.199874	2.57996e-12	1.46218e-10	2.05868e-11	Negative
SBNO1	-0.155687	5.6461e-08	-0.159666	2.54393e-08	3.50853e-07	1.2408e-07	Negative
RILPL1	-0.259491	5.59688e-20	-0.156254	5.04601e-08	2.572e-18	2.37318e-07	Negative
NCOR2	-0.294741	1.47304e-25	-0.445564	8.88639e-60	1.67217e-23	5.29601e-57	Negative
DHX37	-0.247038	3.37288e-18	-0.326893	2.2256e-31	1.20457e-16	1.20239e-29	Negative
ULK1	-0.286646	3.32542e-24	-0.225607	2.32759e-15	3.07257e-22	2.62815e-14	Negative
EP400	-0.275609	1.9836e-22	-0.356873	1.77558e-37	1.32734e-20	1.74547e-35	Negative
ANKLE2	-0.229325	7.84409e-16	-0.253987	3.52103e-19	1.83777e-14	5.90585e-18	Negative
GOLGA3	-0.159643	2.55593e-08	-0.210805	1.46523e-13	1.67678e-07	1.34537e-12	Negative
SLC7A1	-0.163141	1.2476e-08	-0.246897	3.52939e-18	8.63004e-08	5.37612e-17	Negative
TSC22D1	-0.156895	4.44187e-08	-0.168127	4.36933e-09	2.79759e-07	2.35922e-08	Negative
KLF12	-0.206665	4.42512e-13	-0.230684	5.24514e-16	6.55213e-12	6.35112e-15	Negative
FARP1	-0.182413	1.81175e-10	-0.223	4.93433e-15	1.70206e-09	5.39889e-14	Negative
COL4A1	-0.16857	3.97435e-09	-0.193368	1.31842e-11	2.98805e-08	9.60779e-11	Negative
COL4A2	-0.256021	1.79382e-19	-0.285333	5.46181e-24	7.70494e-18	1.45681e-22	Negative
LAMP1	-0.215649	3.90412e-14	-0.258315	8.31972e-20	6.89403e-13	1.47185e-18	Negative
ZNF219	-0.317893	1.12169e-29	-0.16872	3.84856e-09	2.67398e-27	2.09703e-08	Negative
SUPT16H	-0.246653	3.81572e-18	-0.156635	4.67796e-08	1.34509e-16	2.21044e-07	Negative
CHD8	-0.300307	1.6285e-26	-0.286848	3.08103e-24	2.15675e-24	8.45445e-23	Negative
SALL2	-0.311974	1.37436e-28	-0.308618	5.54849e-28	2.73025e-26	2.16391e-26	Negative
MMP14	-0.338032	1.44419e-33	-0.310379	2.67376e-28	5.73794e-31	1.08956e-26	Negative
LRP10	-0.187612	5.3274e-11	-0.186071	7.6862e-11	5.54276e-10	5.13608e-10	Negative
PRMT5	-0.216414	3.15921e-14	-0.255984	1.81589e-19	5.70003e-13	3.1059e-18	Negative
AJUBA	-0.251408	8.21101e-19	-0.282974	1.32277e-23	3.18925e-17	3.40899e-22	Negative
RNF31	-0.222943	5.01654e-15	-0.348601	9.97757e-36	1.03877e-13	8.61005e-34	Negative
TSSK4	-0.188138	4.69812e-11	-0.212733	8.68952e-14	4.93108e-10	8.18764e-13	Negative
NOP9	-0.232728	2.84968e-16	-0.293129	2.76194e-25	7.1227e-15	8.36079e-24	Negative
NFATC4	-0.169422	3.30997e-09	-0.160207	2.27933e-08	2.51392e-08	1.12063e-07	Negative
NYNRIN	-0.186822	6.43126e-11	-0.304838	2.61616e-27	6.57997e-10	9.66914e-26	Negative
KHNYN	-0.247718	2.71276e-18	-0.323564	9.63615e-31	9.7798e-17	4.88753e-29	Negative
MGAT2	-0.187274	5.77506e-11	-0.171667	2.03501e-09	5.95975e-10	1.15505e-08	Negative
NID2	-0.195867	7.09306e-12	-0.257748	1.00661e-19	8.55067e-11	1.76606e-18	Negative
PLEKHG3	-0.277715	9.2208e-23	-0.297434	5.10699e-26	6.53717e-21	1.64519e-24	Negative
ZFYVE26	-0.204959	6.93136e-13	-0.334644	6.83277e-33	1.00067e-11	4.20412e-31	Negative
ACTN1	-0.289078	1.31757e-24	-0.357736	1.15798e-37	1.32949e-22	1.16845e-35	Negative
MAP3K9	-0.217841	2.12374e-14	-0.171287	2.21043e-09	3.9246e-13	1.24719e-08	Negative
PCNX1	-0.238476	4.96608e-17	-0.317833	1.15076e-29	1.4328e-15	5.28824e-28	Negative
SIPA1L1	-0.187797	5.09791e-11	-0.172572	1.66951e-09	5.32693e-10	9.59011e-09	Negative
ZFYVE1	-0.181903	2.0391e-10	-0.190281	2.80309e-11	1.90067e-09	1.96103e-10	Negative
PNMA1	-0.182846	1.63862e-10	-0.230567	5.42974e-16	1.55473e-09	6.55799e-15	Negative
ELMSAN1	-0.165407	7.77465e-09	-0.336949	2.37892e-33	5.5678e-08	1.53791e-31	Negative
LTBP2	-0.289499	1.12133e-24	-0.334136	8.61275e-33	1.14972e-22	5.26455e-31	Negative
AREL1	-0.211194	1.31913e-13	-0.33182	2.45992e-32	2.13908e-12	1.45242e-30	Negative
YLPM1	-0.358315	8.68799e-38	-0.336261	3.26178e-33	4.73396e-35	2.08743e-31	Negative
NEK9	-0.155442	5.92661e-08	-0.210735	1.4934e-13	3.67207e-07	1.36926e-12	Negative
GPATCH2L	-0.208593	2.65239e-13	-0.24247	1.4346e-17	4.08262e-12	2.05622e-16	Negative
ANGEL1	-0.204125	8.61967e-13	-0.253529	4.09584e-19	1.22311e-11	6.83392e-18	Negative
IRF2BPL	-0.190928	2.39566e-11	-0.364294	4.31295e-39	2.67179e-10	4.95496e-37	Negative
POMT2	-0.239272	3.88434e-17	-0.220936	8.88663e-15	1.14749e-15	9.43636e-14	Negative
PTPN21	-0.22431	3.38678e-15	-0.219706	1.25815e-14	7.2006e-14	1.30687e-13	Negative
DYNC1H1	-0.304848	2.6048e-27	-0.322399	1.60236e-30	3.88095e-25	8.04175e-29	Negative
TECPR2	-0.274074	3.45146e-22	-0.320498	3.65531e-30	2.20143e-20	1.75593e-28	Negative
TRAF3	-0.213982	6.17771e-14	-0.297094	5.8393e-26	1.05475e-12	1.87162e-24	Negative
CDC42BPB	-0.26443	1.03445e-20	-0.39488	3.28678e-46	5.35537e-19	7.46216e-44	Negative
KIF26A	-0.155192	6.22594e-08	-0.190367	2.7457e-11	3.8438e-07	1.92229e-10	Negative
CEP170B	-0.160396	2.19344e-08	-0.271538	8.55217e-22	1.45956e-07	1.84292e-20	Negative
AHNAK2	-0.153745	8.27168e-08	-0.271307	9.28727e-22	5.00473e-07	1.98562e-20	Negative
JAG2	-0.150971	1.4153e-07	-0.169982	2.93329e-09	8.23905e-07	1.62336e-08	Negative
PACS2	-0.168312	4.2005e-09	-0.207515	3.53317e-13	3.14642e-08	3.11373e-12	Negative
HERC2	-0.215738	3.80973e-14	-0.341471	2.92281e-34	6.76492e-13	2.08767e-32	Negative
FAN1	-0.160274	2.24824e-08	-0.170909	2.39977e-09	1.49187e-07	1.34606e-08	Negative
KLF13	-0.199097	3.14389e-12	-0.30621	1.49414e-27	4.06489e-11	5.66494e-26	Negative
ZNF770	-0.211115	1.34784e-13	-0.273191	4.73885e-22	2.17835e-12	1.04721e-20	Negative
CCDC9B	-0.202204	1.4186e-12	-0.347823	1.44882e-35	1.93797e-11	1.22802e-33	Negative
BAHD1	-0.239261	3.89742e-17	-0.2643	1.082e-20	1.14881e-15	2.08433e-19	Negative
SPINT1	-0.203873	9.20311e-13	-0.215752	3.7945e-14	1.29913e-11	3.72823e-13	Negative
VPS18	-0.160104	2.3276e-08	-0.299538	2.21392e-26	1.54024e-07	7.39434e-25	Negative
INO80	-0.193767	1.19489e-11	-0.300213	1.69093e-26	1.39631e-10	5.73803e-25	Negative
RPAP1	-0.257163	1.22484e-19	-0.280864	2.89763e-23	5.33309e-18	7.23308e-22	Negative
MGA	-0.217998	2.03249e-14	-0.230153	6.14062e-16	3.76326e-13	7.3792e-15	Negative
MAPKBP1	-0.2465	4.00616e-18	-0.211144	1.33721e-13	1.40444e-16	1.23317e-12	Negative
VPS39	-0.185891	8.0207e-11	-0.222006	6.55643e-15	8.03376e-10	7.04835e-14	Negative
TP53BP1	-0.28502	6.14413e-24	-0.331658	2.64612e-32	5.37498e-22	1.55754e-30	Negative
FRMD5	-0.257312	1.16535e-19	-0.237037	7.72412e-17	5.10907e-18	1.02581e-15	Negative
FBN1	-0.167989	4.49993e-09	-0.187545	5.41331e-11	3.35097e-08	3.67523e-10	Negative
RFX7	-0.209178	2.26889e-13	-0.159278	2.75204e-08	3.53512e-12	1.33786e-07	Negative
TCF12	-0.162512	1.42103e-08	-0.185539	8.71737e-11	9.74836e-08	5.78659e-10	Negative
RNF111	-0.174335	1.13197e-09	-0.253716	3.85056e-19	9.26518e-09	6.43593e-18	Negative
ZNF609	-0.297888	4.26548e-26	-0.324231	7.19418e-31	5.28228e-24	3.66846e-29	Negative
IGDCC3	-0.172401	1.73321e-09	-0.15961	2.57339e-08	1.37211e-08	1.25453e-07	Negative
IGDCC4	-0.208133	2.99876e-13	-0.285851	4.49195e-24	4.56784e-12	1.20827e-22	Negative
SLC24A1	-0.24439	7.83647e-18	-0.298714	3.07365e-26	2.57228e-16	1.01065e-24	Negative
SMAD6	-0.179675	3.40325e-10	-0.29892	2.83167e-26	3.06726e-09	9.39178e-25	Negative
SMAD3	-0.248993	1.79909e-18	-0.215995	3.54793e-14	6.63646e-17	3.50221e-13	Negative
NEO1	-0.216332	3.23196e-14	-0.2193	1.41084e-14	5.82027e-13	1.45596e-13	Negative
CD276	-0.342885	1.50624e-34	-0.285283	5.56607e-24	6.52852e-32	1.48255e-22	Negative
SEMA7A	-0.205468	6.06567e-13	-0.236363	9.48872e-17	8.81695e-12	1.24542e-15	Negative
ARID3B	-0.201256	1.81104e-12	-0.228986	8.66817e-16	2.4357e-11	1.02044e-14	Negative
EDC3	-0.173405	1.39005e-09	-0.161694	1.68184e-08	1.12139e-08	8.41627e-08	Negative
SIN3A	-0.268772	2.27664e-21	-0.252988	4.89388e-19	1.31569e-19	8.10166e-18	Negative
PTPN9	-0.197204	5.07312e-12	-0.179784	3.31976e-10	6.28243e-11	2.05756e-09	Negative
SNX33	-0.190246	2.82689e-11	-0.21199	1.06344e-13	3.11089e-10	9.92461e-13	Negative
CSPG4	-0.271264	9.43011e-22	-0.202285	1.38936e-12	5.72744e-20	1.14159e-11	Negative
PEAK1	-0.15517	6.25272e-08	-0.20148	1.7099e-12	3.85908e-07	1.38882e-11	Negative
HMG20A	-0.244996	6.4666e-18	-0.281539	2.25649e-23	2.18273e-16	5.71493e-22	Negative
TBC1D2B	-0.17127	2.21864e-09	-0.226614	1.73702e-15	1.72842e-08	1.99438e-14	Negative
ADAMTS7	-0.283488	1.09167e-23	-0.273546	4.17228e-22	9.25302e-22	9.26305e-21	Negative
ARNT2	-0.254659	2.81939e-19	-0.205969	5.31698e-13	1.17656e-17	4.57995e-12	Negative
CEMIP	-0.286476	3.5467e-24	-0.185992	7.83063e-11	3.25188e-22	5.23075e-10	Negative
ZSCAN2	-0.23184	3.7174e-16	-0.169955	2.95064e-09	9.1007e-15	1.63201e-08	Negative
ZNF592	-0.160765	2.03437e-08	-0.258031	9.15502e-20	1.35893e-07	1.61215e-18	Negative
AKAP13	-0.172451	1.71443e-09	-0.294015	1.95608e-25	1.35893e-08	5.9975e-24	Negative
MFGE8	-0.204429	7.96179e-13	-0.214069	6.03081e-14	1.13567e-11	5.80877e-13	Negative
ABHD2	-0.189771	3.17158e-11	-0.218937	1.56233e-14	3.45038e-10	1.60275e-13	Negative
POLG	-0.219018	1.52691e-14	-0.275207	2.29374e-22	2.89748e-13	5.21381e-21	Negative
KIF7	-0.298626	3.18272e-26	-0.333367	1.22146e-32	4.04651e-24	7.41863e-31	Negative
ZNF710	-0.291438	5.31955e-25	-0.298176	3.80517e-26	5.64547e-23	1.23837e-24	Negative
FURIN	-0.26659	4.88818e-21	-0.25739	1.13537e-19	2.69429e-19	1.98285e-18	Negative
SLCO3A1	-0.162497	1.42539e-08	-0.233768	2.08453e-16	9.77477e-08	2.64498e-15	Negative
ST8SIA2	-0.212553	9.12678e-14	-0.225982	2.08793e-15	1.51882e-12	2.373e-14	Negative
IGF1R	-0.245221	6.02105e-18	-0.277251	1.09213e-22	2.03956e-16	2.56188e-21	Negative
CHSY1	-0.27499	2.48089e-22	-0.234213	1.82246e-16	1.63148e-20	2.32793e-15	Negative
TRAF7	-0.187286	5.75816e-11	-0.329513	6.93251e-32	5.94553e-10	3.9e-30	Negative
SRRM2	-0.163937	1.05746e-08	-0.317026	1.62425e-29	7.41154e-08	7.41055e-28	Negative
CREBBP	-0.233195	2.47684e-16	-0.37181	9.03044e-41	6.23987e-15	1.28522e-38	Negative
GLIS2	-0.175633	8.48095e-10	-0.383651	1.65424e-43	7.10322e-09	3.06292e-41	Negative
PPL	-0.170447	2.65279e-09	-0.347305	1.85538e-35	2.04741e-08	1.54515e-33	Negative
MRTFB	-0.160969	1.95099e-08	-0.184629	1.07998e-10	1.30735e-07	7.07547e-10	Negative
NDE1	-0.180304	2.9472e-10	-0.193313	1.33622e-11	2.67393e-09	9.71895e-11	Negative
ABCC1	-0.283287	1.17692e-23	-0.264361	1.05947e-20	9.84428e-22	2.04506e-19	Negative
NOMO3	-0.174207	1.16444e-09	-0.198842	3.35407e-12	9.50236e-09	2.63993e-11	Negative
NOMO2	-0.195548	7.68019e-12	-0.237779	6.15296e-17	9.23511e-11	8.24617e-16	Negative
ITPRIPL2	-0.21405	6.06299e-14	-0.346526	2.6903e-35	1.03795e-12	2.2115e-33	Negative
UBFD1	-0.200401	2.25465e-12	-0.233846	2.03568e-16	2.986e-11	2.58989e-15	Negative
ZKSCAN2	-0.229045	8.51915e-16	-0.244524	7.51158e-18	1.9886e-14	1.11135e-16	Negative
GTF3C1	-0.261514	2.81509e-20	-0.294625	1.54133e-25	1.36607e-18	4.78742e-24	Negative
KIAA0556	-0.165241	8.05131e-09	-0.271343	9.16783e-22	5.7508e-08	1.96229e-20	Negative
XPO6	-0.185034	9.81928e-11	-0.253329	4.37423e-19	9.68271e-10	7.26325e-18	Negative
SBK1	-0.167196	5.32788e-09	-0.168229	4.27548e-09	3.91704e-08	2.31182e-08	Negative
ATXN2L	-0.259499	5.58156e-20	-0.339136	8.66672e-34	2.57116e-18	5.92412e-32	Negative
SPNS1	-0.177257	5.89107e-10	-0.249838	1.36835e-18	5.06074e-09	2.15846e-17	Negative
MAZ	-0.265535	7.05587e-21	-0.303391	4.70796e-27	3.7905e-19	1.70695e-25	Negative
ZNF48	-0.226257	1.92723e-15	-0.221224	8.18934e-15	4.24905e-14	8.71048e-14	Negative
SRCAP	-0.249942	1.32304e-18	-0.315494	3.11761e-29	5.0063e-17	1.37949e-27	Negative
RNF40	-0.234605	1.61866e-16	-0.377318	4.97371e-42	4.21713e-15	7.97089e-40	Negative
ZNF629	-0.279397	4.97846e-23	-0.360519	2.89408e-38	3.79777e-21	3.06628e-36	Negative
FBXL19	-0.273408	4.38483e-22	-0.295298	1.18423e-25	2.74174e-20	3.70844e-24	Negative
SETD1A	-0.231101	4.63295e-16	-0.324311	6.94628e-31	1.117e-14	3.57069e-29	Negative
ZNF668	-0.266564	4.93249e-21	-0.265671	6.73011e-21	2.71088e-19	1.32456e-19	Negative
ZNF646	-0.27775	9.10375e-23	-0.302904	5.73086e-27	6.52698e-21	2.05438e-25	Negative
FUS	-0.198331	3.81816e-12	-0.167116	5.41963e-09	4.85441e-11	2.89193e-08	Negative
ADCY7	-0.216266	3.29123e-14	-0.344373	7.47018e-35	5.91583e-13	5.69855e-33	Negative
NKD1	-0.328657	1.01629e-31	-0.17705	6.17255e-10	3.28502e-29	3.70528e-09	Negative
MMP2	-0.204671	7.47415e-13	-0.191079	2.30933e-11	1.07173e-11	1.62935e-10	Negative
KIFC3	-0.162127	1.5384e-08	-0.279455	4.87337e-23	1.05044e-07	1.18697e-21	Negative
ZNF319	-0.226193	1.96338e-15	-0.217896	2.09125e-14	4.31875e-14	2.10794e-13	Negative
NDRG4	-0.194055	1.1128e-11	-0.180032	3.13686e-10	1.30357e-10	1.95054e-09	Negative
CNOT1	-0.22833	1.05127e-15	-0.274024	3.51455e-22	2.43016e-14	7.84848e-21	Negative
SLC38A7	-0.180592	2.75866e-10	-0.184806	1.03602e-10	2.51004e-09	6.81184e-10	Negative
BEAN1	-0.211348	1.26536e-13	-0.270853	1.09116e-21	2.06077e-12	2.31732e-20	Negative
CMTM1	-0.175086	9.57997e-10	-0.28806	1.94361e-24	7.94346e-09	5.42573e-23	Negative
CMTM3	-0.159565	2.59665e-08	-0.2243	3.3965e-15	1.69966e-07	3.78135e-14	Negative
EDC4	-0.195128	8.527e-12	-0.297246	5.50036e-26	1.01955e-10	1.76893e-24	Negative
PSKH1	-0.190027	2.98075e-11	-0.219006	1.53227e-14	3.26513e-10	1.5753e-13	Negative
SLC12A4	-0.265644	6.7935e-21	-0.319355	5.98652e-30	3.65986e-19	2.81899e-28	Negative
NFATC3	-0.182755	1.67349e-10	-0.1883	4.51881e-11	1.58624e-09	3.09104e-10	Negative
CDH3	-0.248871	1.87107e-18	-0.247523	2.88766e-18	6.88864e-17	4.43046e-17	Negative
NFAT5	-0.165129	8.24277e-09	-0.25849	7.84503e-20	5.87875e-08	1.39175e-18	Negative
ST3GAL2	-0.196052	6.77123e-12	-0.19263	1.58059e-11	8.19379e-11	1.13921e-10	Negative
SF3B3	-0.167515	4.9787e-09	-0.183602	1.37381e-10	3.677e-08	8.90548e-10	Negative
ATXN1L	-0.223247	4.59787e-15	-0.275729	1.89913e-22	9.5727e-14	4.36892e-21	Negative
DHX38	-0.220915	8.93879e-15	-0.27868	6.47721e-23	1.76472e-13	1.55968e-21	Negative
ZFHX3	-0.216305	3.25606e-14	-0.153006	9.55156e-08	5.85814e-13	4.31858e-07	Negative
CLEC18B	-0.161641	1.69999e-08	-0.166901	5.67235e-09	1.15007e-07	3.02172e-08	Negative
GLG1	-0.272005	7.24137e-22	-0.253752	3.80464e-19	4.44052e-20	6.36476e-18	Negative
ZCCHC14	-0.18361	1.37109e-10	-0.189	3.82005e-11	1.32463e-09	2.63862e-10	Negative
ZNF469	-0.187463	5.52081e-11	-0.230091	6.25304e-16	5.71903e-10	7.50483e-15	Negative
PIEZO1	-0.179444	3.58811e-10	-0.260297	4.25887e-20	3.21867e-09	7.7649e-19	Negative
ANKRD11	-0.237417	6.8745e-17	-0.31179	1.48402e-28	1.92516e-15	6.19295e-27	Negative
TUBB3	-0.306766	1.18936e-27	-0.254581	2.893e-19	1.97238e-25	4.88684e-18	Negative
NXN	-0.277909	8.59114e-23	-0.195469	7.83215e-12	6.2535e-21	5.88754e-11	Negative
PRPF8	-0.205623	5.82326e-13	-0.288997	1.35895e-24	8.48399e-12	3.85662e-23	Negative
WDR81	-0.196162	6.58853e-12	-0.283671	1.01952e-23	7.98791e-11	2.6671e-22	Negative
SMG6	-0.268974	2.12007e-21	-0.363014	8.24828e-39	1.23268e-19	9.25311e-37	Negative
TSR1	-0.188426	4.38484e-11	-0.165307	7.94035e-09	4.63801e-10	4.14424e-08	Negative
MNT	-0.208849	2.47709e-13	-0.327342	1.8242e-31	3.83757e-12	9.91148e-30	Negative
ANKFY1	-0.175052	9.65322e-10	-0.312991	8.97222e-29	8.00072e-09	3.8194e-27	Negative
MYBBP1A	-0.222028	6.51472e-15	-0.278474	6.98671e-23	1.32596e-13	1.66972e-21	Negative
MINK1	-0.151548	1.26659e-07	-0.228261	1.07289e-15	7.43004e-07	1.25451e-14	Negative
DHX33	-0.177599	5.45369e-10	-0.158359	3.31285e-08	4.71209e-09	1.59423e-07	Negative
DLG4	-0.242665	1.34975e-17	-0.254404	3.06833e-19	4.29734e-16	5.16927e-18	Negative
NLGN2	-0.250292	1.18105e-18	-0.277071	1.16631e-22	4.51379e-17	2.72917e-21	Negative
FGF11	-0.159352	2.71153e-08	-0.170192	2.80364e-09	1.76973e-07	1.55702e-08	Negative
POLR2A	-0.22682	1.63579e-15	-0.348053	1.2976e-35	3.64016e-14	1.10971e-33	Negative
EFNB3	-0.214273	5.70409e-14	-0.243755	9.57605e-18	9.81793e-13	1.40806e-16	Negative
KDM6B	-0.212257	9.8897e-14	-0.232625	2.93907e-16	1.63721e-12	3.66108e-15	Negative
MYH10	-0.241207	2.12993e-17	-0.323136	1.1619e-30	6.57279e-16	5.86207e-29	Negative
LRRC75A	-0.157058	4.2996e-08	-0.22681	1.64056e-15	2.71246e-07	1.8859e-14	Negative
MPRIP	-0.221912	6.73327e-15	-0.297781	4.45098e-26	1.36461e-13	1.43872e-24	Negative
RAI1	-0.245407	5.67494e-18	-0.397601	7.01907e-47	1.93262e-16	1.71616e-44	Negative
LLGL1	-0.286415	3.62908e-24	-0.378404	2.78949e-42	3.29572e-22	4.62594e-40	Negative
FLII	-0.153547	8.59743e-08	-0.294896	1.3864e-25	5.1903e-07	4.32732e-24	Negative
SMCR8	-0.202968	1.16427e-12	-0.285504	5.12097e-24	1.61043e-11	1.37166e-22	Negative
EPN2	-0.278927	5.91569e-23	-0.201647	1.63763e-12	4.44166e-21	1.33467e-11	Negative
MAPK7	-0.182939	1.60338e-10	-0.17389	1.24898e-09	1.52357e-09	7.26421e-09	Negative
USP22	-0.261619	2.71541e-20	-0.303112	5.26898e-27	1.32106e-18	1.90312e-25	Negative
KCNJ12	-0.169035	3.59723e-09	-0.227014	1.54565e-15	2.72233e-08	1.78109e-14	Negative
KIAA0100	-0.163498	1.1585e-08	-0.34725	1.90539e-35	8.07453e-08	1.5799e-33	Negative
SUPT6H	-0.225474	2.41911e-15	-0.341198	3.32058e-34	5.26052e-14	2.34544e-32	Negative
FAM222B	-0.158336	3.32845e-08	-0.167668	4.81864e-09	2.14594e-07	2.59155e-08	Negative
GIT1	-0.166805	5.78933e-09	-0.192148	1.77892e-11	4.22211e-08	1.2711e-10	Negative
RASL10B	-0.235874	1.10131e-16	-0.208582	2.66038e-13	2.95797e-15	2.37528e-12	Negative
ACACA	-0.187301	5.73844e-11	-0.180566	2.77509e-10	5.92838e-10	1.73578e-09	Negative
SOCS7	-0.2671	4.09159e-21	-0.243587	1.00994e-17	2.2816e-19	1.48044e-16	Negative
ARHGAP23	-0.204401	8.01961e-13	-0.325729	3.72373e-31	1.14221e-11	1.96178e-29	Negative
EPOP	-0.173814	1.2702e-09	-0.226768	1.6608e-15	1.0295e-08	1.90802e-14	Negative
MLLT6	-0.159878	2.43679e-08	-0.211798	1.12032e-13	1.60636e-07	1.0402e-12	Negative
PIP4K2B	-0.288103	1.91217e-24	-0.158272	3.3713e-08	1.85111e-22	1.62032e-07	Negative
LASP1	-0.221008	8.70658e-15	-0.324633	6.03176e-31	1.72602e-13	3.10897e-29	Negative
MED1	-0.243887	9.18626e-18	-0.261834	2.52327e-20	2.99985e-16	4.71316e-19	Negative
CDK12	-0.187726	5.18438e-11	-0.229129	8.3096e-16	5.40576e-10	9.8308e-15	Negative
THRA	-0.157735	3.75493e-08	-0.217372	2.42048e-14	2.39901e-07	2.42697e-13	Negative
JUP	-0.163288	1.2102e-08	-0.265502	7.13684e-21	8.3987e-08	1.40027e-19	Negative
P3H4	-0.286708	3.24876e-24	-0.169778	3.06574e-09	3.02932e-22	1.69273e-08	Negative
FKBP10	-0.371276	1.19247e-40	-0.309864	3.31253e-28	8.74677e-38	1.33842e-26	Negative
KLHL11	-0.213175	7.70318e-14	-0.290556	7.47297e-25	1.29454e-12	2.17583e-23	Negative
C17orf113	-0.194177	1.07972e-11	-0.198068	4.07974e-12	1.2695e-10	3.1783e-11	Negative
CAVIN1	-0.219953	1.1737e-14	-0.25399	3.51834e-19	2.26098e-13	5.90585e-18	Negative
DHX8	-0.215371	4.21576e-14	-0.227764	1.24136e-15	7.40319e-13	1.44003e-14	Negative
ETV4	-0.224119	3.57885e-15	-0.173853	1.2594e-09	7.58359e-14	7.32256e-09	Negative
ATXN7L3	-0.256181	1.70073e-19	-0.247708	2.72104e-18	7.32159e-18	4.19506e-17	Negative
UBTF	-0.236563	8.92668e-17	-0.21786	2.11236e-14	2.43898e-15	2.12809e-13	Negative
GPATCH8	-0.243681	9.80451e-18	-0.33209	2.17728e-32	3.18538e-16	1.28953e-30	Negative
FZD2	-0.274278	3.20711e-22	-0.22819	1.09539e-15	2.05935e-20	1.27847e-14	Negative
EFTUD2	-0.152723	1.00914e-07	-0.22788	1.19981e-15	6.00479e-07	1.39522e-14	Negative
KANSL1	-0.194293	1.04902e-11	-0.221667	7.22109e-15	1.23645e-10	7.72802e-14	Negative
SP2	-0.177329	5.7967e-10	-0.306641	1.25231e-27	4.98642e-09	4.76704e-26	Negative
NFE2L1	-0.2151	4.54297e-14	-0.254039	3.46146e-19	7.95583e-13	5.81616e-18	Negative
COL1A1	-0.186635	6.72369e-11	-0.240911	2.33594e-17	6.84616e-10	3.28772e-16	Negative
CACNA1G	-0.154191	7.58032e-08	-0.209274	2.21144e-13	4.61719e-07	1.99218e-12	Negative
SMG8	-0.16075	2.04059e-08	-0.157357	4.05023e-08	1.36213e-07	1.93346e-07	Negative
HEATR6	-0.199	3.22233e-12	-0.200237	2.35121e-12	4.15223e-11	1.88245e-11	Negative
USP32	-0.172781	1.5945e-09	-0.242826	1.28299e-17	1.27447e-08	1.85644e-16	Negative
MED13	-0.178916	4.04675e-10	-0.166039	6.80615e-09	3.59015e-09	3.58168e-08	Negative
MRC2	-0.228564	9.81354e-16	-0.249977	1.30803e-18	2.27959e-14	2.06674e-17	Negative
TANC2	-0.231675	3.90446e-16	-0.278187	7.75952e-23	9.52199e-15	1.84286e-21	Negative
DDX42	-0.167247	5.27055e-09	-0.201637	1.64202e-12	3.87788e-08	1.33768e-11	Negative
FTSJ3	-0.191477	2.09587e-11	-0.212356	9.62814e-14	2.35953e-10	9.01415e-13	Negative
CACNG4	-0.164855	8.72938e-09	-0.178904	4.05808e-10	6.20228e-08	2.49329e-09	Negative
BPTF	-0.224321	3.37624e-15	-0.269227	1.93969e-21	7.18619e-14	3.99912e-20	Negative
TMEM104	-0.1623	1.48464e-08	-0.251501	7.96523e-19	1.01555e-07	1.28298e-17	Negative
KCTD2	-0.190118	2.91625e-11	-0.199762	2.65456e-12	3.20552e-10	2.11467e-11	Negative
TMEM94	-0.214581	5.24113e-14	-0.232577	2.98175e-16	9.06198e-13	3.70939e-15	Negative
ITGB4	-0.157724	3.7635e-08	-0.215329	4.26475e-14	2.40207e-07	4.16452e-13	Negative
UNK	-0.164965	8.5302e-09	-0.178345	4.60704e-10	6.0656e-08	2.81155e-09	Negative
EXOC7	-0.22202	6.52922e-15	-0.335472	4.68132e-33	1.32608e-13	2.94645e-31	Negative
UBE2O	-0.218667	1.68511e-14	-0.236323	9.6062e-17	3.17243e-13	1.25997e-15	Negative
SEPTIN9	-0.236327	9.59278e-17	-0.326051	3.22988e-31	2.60356e-15	1.72059e-29	Negative
DNAH17	-0.168433	4.09297e-09	-0.183075	1.55328e-10	3.06949e-08	1.00009e-09	Negative
USP36	-0.190743	2.50584e-11	-0.255667	2.01763e-19	2.78165e-10	3.4417e-18	Negative
TIMP2	-0.157238	4.14813e-08	-0.261489	2.83947e-20	2.62385e-07	5.27278e-19	Negative
TBC1D16	-0.184567	1.09581e-10	-0.20497	6.91079e-13	1.0739e-09	5.8654e-12	Negative
RPTOR	-0.27449	2.97133e-22	-0.335194	5.31552e-33	1.92089e-20	3.33462e-31	Negative
ACTG1	-0.189183	3.65528e-11	-0.214423	5.47351e-14	3.93175e-10	5.29337e-13	Negative
NPLOC4	-0.196054	6.76846e-12	-0.178655	4.29372e-10	8.19379e-11	2.62875e-09	Negative
HGS	-0.153192	9.21231e-08	-0.215757	3.78956e-14	5.52304e-07	3.7253e-13	Negative
MAFG	-0.200691	2.09348e-12	-0.21112	1.34577e-13	2.79195e-11	1.24046e-12	Negative
FASN	-0.237104	7.56671e-17	-0.237749	6.20911e-17	2.10972e-15	8.31558e-16	Negative
FOXK2	-0.166269	6.4839e-09	-0.150304	1.608e-07	4.69633e-08	7.09046e-07	Negative
RALBP1	-0.18566	8.47142e-11	-0.242826	1.28296e-17	8.43207e-10	1.85644e-16	Negative
PPP4R1	-0.154237	7.51199e-08	-0.174665	1.05211e-09	4.57913e-07	6.15487e-09	Negative
RNMT	-0.25271	5.36106e-19	-0.248516	2.09796e-18	2.15698e-17	3.27147e-17	Negative
FHOD3	-0.244492	7.58692e-18	-0.19186	1.90896e-11	2.50329e-16	1.35741e-10	Negative
EPG5	-0.18447	1.12104e-10	-0.290221	8.49982e-25	1.09694e-09	2.45979e-23	Negative
CTIF	-0.222245	6.1237e-15	-0.19754	4.66109e-12	1.25038e-13	3.60177e-11	Negative
SMAD7	-0.253591	4.01271e-19	-0.267817	3.18318e-21	1.63518e-17	6.45128e-20	Negative
ZNF532	-0.298864	2.89576e-26	-0.291075	6.11825e-25	3.70637e-24	1.79786e-23	Negative
ZNF407	-0.27596	1.74624e-22	-0.33325	1.28777e-32	1.17263e-20	7.79655e-31	Negative
ZNF236	-0.219876	1.19939e-14	-0.228272	1.06945e-15	2.30116e-13	1.25126e-14	Negative
ADNP2	-0.233809	2.05845e-16	-0.156984	4.36343e-08	5.22725e-15	2.07415e-07	Negative
PTBP1	-0.226337	1.8828e-15	-0.222208	6.18859e-15	4.1607e-14	6.67171e-14	Negative
SBNO2	-0.152022	1.15603e-07	-0.200845	2.01248e-12	6.80873e-07	1.62489e-11	Negative
CBARP	-0.199662	2.72285e-12	-0.178328	4.62446e-10	3.55334e-11	2.82037e-09	Negative
APC2	-0.175902	7.98656e-10	-0.160022	2.36662e-08	6.72458e-09	1.15995e-07	Negative
TCF3	-0.230595	5.38544e-16	-0.168989	3.63277e-09	1.28382e-14	1.98796e-08	Negative
AP3D1	-0.162035	1.56782e-08	-0.204292	8.25128e-13	1.06786e-07	6.93828e-12	Negative
LMNB2	-0.288391	1.71303e-24	-0.256239	1.66771e-19	1.6668e-22	2.86016e-18	Negative
EEF2	-0.247298	3.1041e-18	-0.229171	8.20875e-16	1.11485e-16	9.72959e-15	Negative
PTPRS	-0.217604	2.26859e-14	-0.220731	9.41893e-15	4.17207e-13	9.95723e-14	Negative
ARHGEF18	-0.191225	2.22895e-11	-0.193027	1.43387e-11	2.50049e-10	1.03856e-10	Negative
FBN3	-0.215024	4.6388e-14	-0.271508	8.64621e-22	8.10876e-13	1.85898e-20	Negative
HNRNPM	-0.27867	6.50228e-23	-0.262552	1.97394e-20	4.85007e-21	3.7162e-19	Negative
RAVER1	-0.218399	1.81656e-14	-0.295863	9.48766e-26	3.37987e-13	2.99073e-24	Negative
ILF3	-0.205815	5.537e-13	-0.261295	3.03263e-20	8.08304e-12	5.61508e-19	Negative
CARM1	-0.175823	8.1277e-10	-0.300253	1.66423e-26	6.84039e-09	5.65749e-25	Negative
SMARCA4	-0.252149	6.44562e-19	-0.271689	8.10545e-22	2.5556e-17	1.7526e-20	Negative
DOCK6	-0.170477	2.6356e-09	-0.256019	1.79456e-19	2.03578e-08	3.07494e-18	Negative
PRKCSH	-0.204279	8.2787e-13	-0.172305	1.77028e-09	1.17735e-11	1.01293e-08	Negative
TNPO2	-0.199561	2.79365e-12	-0.232781	2.80452e-16	3.63919e-11	3.50262e-15	Negative
NACC1	-0.243629	9.96425e-18	-0.288288	1.78182e-24	3.23177e-16	4.99722e-23	Negative
RFX1	-0.190111	2.92088e-11	-0.221512	7.5463e-15	3.20877e-10	8.06702e-14	Negative
SYDE1	-0.19497	8.86824e-12	-0.212769	8.60398e-14	1.05704e-10	8.12309e-13	Negative
NOTCH3	-0.304874	2.57773e-27	-0.312137	1.28351e-28	3.87085e-25	5.38812e-27	Negative
BRD4	-0.213359	7.32533e-14	-0.297988	4.09961e-26	1.2352e-12	1.32965e-24	Negative
WIZ	-0.227006	1.54947e-15	-0.236434	9.28615e-17	3.46424e-14	1.2222e-15	Negative
CHERP	-0.180464	2.84133e-10	-0.307822	7.7051e-28	2.58156e-09	2.99275e-26	Negative
SIN3B	-0.194477	1.00236e-11	-0.289063	1.32523e-24	1.18439e-10	3.76655e-23	Negative
MYO9B	-0.223978	3.72712e-15	-0.378427	2.75542e-42	7.87153e-14	4.60953e-40	Negative
COLGALT1	-0.216089	3.45731e-14	-0.199369	2.93362e-12	6.18522e-13	2.32725e-11	Negative
UPF1	-0.189929	3.0525e-11	-0.258312	8.32882e-20	3.33606e-10	1.47209e-18	Negative
GDF1	-0.160252	2.25841e-08	-0.151774	1.21277e-07	1.49757e-07	5.42799e-07	Negative
CERS1	-0.160252	2.25841e-08	-0.151774	1.21277e-07	1.49757e-07	5.42799e-07	Negative
MAU2	-0.151365	1.31221e-07	-0.217152	2.57332e-14	7.67173e-07	2.57211e-13	Negative
GATAD2A	-0.252067	6.62022e-19	-0.300198	1.70073e-26	2.61396e-17	5.76103e-25	Negative
CILP2	-0.167115	5.42105e-09	-0.23947	3.65308e-17	3.9794e-08	5.03745e-16	Negative
KIAA0355	-0.202236	1.4072e-12	-0.272172	6.82245e-22	1.92377e-11	1.48868e-20	Negative
WTIP	-0.168403	4.11924e-09	-0.277414	1.02928e-22	3.08676e-08	2.42039e-21	Negative
GRAMD1A	-0.165564	7.52317e-09	-0.159193	2.80026e-08	5.4019e-08	1.35991e-07	Negative
KMT2B	-0.211986	1.0645e-13	-0.279682	4.48315e-23	1.75311e-12	1.09613e-21	Negative
PROSER3	-0.199244	3.02842e-12	-0.299835	1.96659e-26	3.92891e-11	6.59135e-25	Negative
LRFN3	-0.265101	8.20093e-21	-0.188293	4.52643e-11	4.35654e-19	3.09515e-10	Negative
GGN	-0.218857	1.59771e-14	-0.181411	2.28462e-10	3.02282e-13	1.44559e-09	Negative
SPRED3	-0.279053	5.64832e-23	-0.233345	2.36755e-16	4.25767e-21	2.98227e-15	Negative
ACTN4	-0.223501	4.27467e-15	-0.371326	1.16183e-40	8.94865e-14	1.62921e-38	Negative
SAMD4B	-0.258488	7.85017e-20	-0.290767	6.88948e-25	3.5061e-18	2.02137e-23	Negative
PLEKHG2	-0.199223	3.0449e-12	-0.341254	3.23356e-34	3.94761e-11	2.29443e-32	Negative
AKT2	-0.18253	1.76348e-10	-0.227293	1.42477e-15	1.65999e-09	1.64578e-14	Negative
PLD3	-0.202534	1.30289e-12	-0.20799	3.11445e-13	1.79403e-11	2.76003e-12	Negative
PRX	-0.195041	8.71313e-12	-0.197547	4.65361e-12	1.0405e-10	3.59745e-11	Negative
HNRNPUL1	-0.171243	2.23213e-09	-0.190682	2.54338e-11	1.73822e-08	1.7872e-10	Negative
GRIK5	-0.202316	1.37833e-12	-0.222839	5.16826e-15	1.88973e-11	5.64513e-14	Negative
ERF	-0.230475	5.58091e-16	-0.269668	1.65975e-21	1.3271e-14	3.44805e-20	Negative
CIC	-0.232097	3.44157e-16	-0.331458	2.8961e-32	8.50184e-15	1.69943e-30	Negative
MEGF8	-0.291693	4.81951e-25	-0.302467	6.83713e-27	5.16364e-23	2.42362e-25	Negative
IRGQ	-0.191591	2.03865e-11	-0.183618	1.36869e-10	2.30327e-10	8.8783e-10	Negative
BCAM	-0.179586	3.47369e-10	-0.233679	2.14114e-16	3.11896e-09	2.7114e-15	Negative
NECTIN2	-0.216803	2.83592e-14	-0.28972	1.03041e-24	5.15085e-13	2.96394e-23	Negative
SIX5	-0.255007	2.51257e-19	-0.171088	2.30852e-09	1.06012e-17	1.2986e-08	Negative
DMWD	-0.220955	8.83945e-15	-0.251727	7.39985e-19	1.74873e-13	1.19595e-17	Negative
CCDC8	-0.181598	2.18837e-10	-0.278834	6.12067e-23	2.02496e-09	1.47756e-21	Negative
FKRP	-0.202629	1.27112e-12	-0.185523	8.74945e-11	1.75409e-11	5.80294e-10	Negative
ARHGAP35	-0.239457	3.66817e-17	-0.225649	2.29971e-15	1.08965e-15	2.60129e-14	Negative
ZC3H4	-0.18803	4.82129e-11	-0.198613	3.55493e-12	5.05202e-10	2.79226e-11	Negative
EHD2	-0.155508	5.84918e-08	-0.186753	6.53711e-11	3.62763e-07	4.40995e-10	Negative
ZSWIM9	-0.176479	7.01747e-10	-0.194244	1.0619e-11	5.96657e-09	7.83123e-11	Negative
SPHK2	-0.152197	1.11758e-07	-0.246666	3.79997e-18	6.60264e-07	5.7561e-17	Negative
FUT1	-0.151571	1.26113e-07	-0.156436	4.8666e-08	7.4003e-07	2.2956e-07	Negative
PRR12	-0.281249	2.51231e-23	-0.310894	2.15741e-28	1.99634e-21	8.84817e-27	Negative
SCAF1	-0.224063	3.63693e-15	-0.18194	2.02163e-10	7.68956e-14	1.28945e-09	Negative
PRMT1	-0.16455	9.30523e-09	-0.195403	7.96347e-12	6.58724e-08	5.97918e-11	Negative
AP2A1	-0.194096	1.10158e-11	-0.259976	4.74821e-20	1.29281e-10	8.59954e-19	Negative
SHANK1	-0.170249	2.7691e-09	-0.213697	6.67868e-14	2.132e-08	6.39274e-13	Negative
IGLON5	-0.196619	5.87632e-12	-0.208702	2.57655e-13	7.21618e-11	2.30692e-12	Negative
CNOT3	-0.179666	3.41033e-10	-0.216933	2.73482e-14	3.0722e-09	2.72496e-13	Negative
BRSK1	-0.213699	6.67535e-14	-0.164676	9.06268e-09	1.13362e-12	4.6864e-08	Negative
ZNF628	-0.19457	9.79381e-12	-0.198433	3.72074e-12	1.15795e-10	2.91529e-11	Negative
ZNF71	-0.185112	9.63915e-11	-0.164268	9.87028e-09	9.51985e-10	5.08197e-08	Negative
ZNF551	-0.152511	1.05159e-07	-0.171151	2.2768e-09	6.23596e-07	1.28161e-08	Negative
ZNF8	-0.223071	4.83531e-15	-0.196371	6.25202e-12	1.00451e-13	4.75029e-11	Negative
TRIM28	-0.270103	1.42358e-21	-0.274716	2.73829e-22	8.40528e-20	6.15825e-21	Negative
SOX12	-0.222021	6.52708e-15	-0.166177	6.6106e-09	1.32608e-13	3.48439e-08	Negative
CSNK2A1	-0.166938	5.62849e-09	-0.15457	7.03597e-08	4.11741e-08	3.24114e-07	Negative
STK35	-0.241185	2.14479e-17	-0.25982	5.00704e-20	6.60798e-16	9.02545e-19	Negative
PTPRA	-0.154132	7.66751e-08	-0.211361	1.26091e-13	4.66583e-07	1.16676e-12	Negative
ATRN	-0.173791	1.27679e-09	-0.206647	4.44601e-13	1.03395e-08	3.86815e-12	Negative
SLC23A2	-0.178094	4.87628e-10	-0.188778	4.02876e-11	4.25609e-09	2.77173e-10	Negative
LRRN4	-0.199583	2.77863e-12	-0.219609	1.29317e-14	3.6221e-11	1.3396e-13	Negative
RIN2	-0.1803	2.95004e-10	-0.220655	9.62279e-15	2.67523e-09	1.01615e-13	Negative
XRN2	-0.183515	1.40185e-10	-0.221671	7.21132e-15	1.3516e-09	7.72191e-14	Negative
NINL	-0.172633	1.6475e-09	-0.236405	9.36878e-17	1.31078e-08	1.23137e-15	Negative
TM9SF4	-0.239086	4.11358e-17	-0.311428	1.72677e-28	1.20507e-15	7.11258e-27	Negative
PLAGL2	-0.264583	9.81213e-21	-0.341253	3.23634e-34	5.12669e-19	2.29443e-32	Negative
POFUT1	-0.182679	1.7035e-10	-0.259984	4.73664e-20	1.61148e-09	8.59161e-19	Negative
ASXL1	-0.219936	1.17917e-14	-0.358856	6.63871e-38	2.26694e-13	6.88081e-36	Negative
NOL4L	-0.197311	4.93801e-12	-0.36531	2.57275e-39	6.13104e-11	3.0287e-37	Negative
NCOA6	-0.200244	2.34709e-12	-0.282472	1.59523e-23	3.09768e-11	4.07265e-22	Negative
TRPC4AP	-0.165252	8.0325e-09	-0.278209	7.69738e-23	5.74167e-08	1.83038e-21	Negative
RBM12	-0.212563	9.1008e-14	-0.201529	1.68839e-12	1.51583e-12	1.37369e-11	Negative
DLGAP4	-0.21399	6.16315e-14	-0.23181	3.75054e-16	1.0532e-12	4.60867e-15	Negative
TGIF2	-0.17857	4.37726e-10	-0.3258	3.60762e-31	3.86118e-09	1.91113e-29	Negative
SOGA1	-0.235713	1.15679e-16	-0.366481	1.41536e-39	3.09334e-15	1.71925e-37	Negative
RPN2	-0.198144	4.00216e-12	-0.179509	3.53514e-10	5.06135e-11	2.18324e-09	Negative
TTI1	-0.183092	1.54718e-10	-0.220563	9.87668e-15	1.47532e-09	1.0418e-13	Negative
RPRD1B	-0.168507	4.02827e-09	-0.190497	2.66046e-11	3.0255e-08	1.86535e-10	Negative
PLCG1	-0.264912	8.75783e-21	-0.271899	7.52176e-22	4.61383e-19	1.6338e-20	Negative
EMILIN3	-0.158539	3.19524e-08	-0.161867	1.62308e-08	2.06634e-07	8.15644e-08	Negative
CHD6	-0.193224	1.36595e-11	-0.161226	1.85126e-08	1.57879e-10	9.20371e-08	Negative
TTPAL	-0.28339	1.13261e-23	-0.185597	8.59715e-11	9.55756e-22	5.71276e-10	Negative
RIMS4	-0.176838	6.47363e-10	-0.156195	5.10537e-08	5.5313e-09	2.39814e-07	Negative
SPATA25	-0.152336	1.08783e-07	-0.235368	1.28471e-16	6.43687e-07	1.66671e-15	Negative
PLTP	-0.169719	3.10497e-09	-0.19303	1.43268e-11	2.36954e-08	1.0381e-10	Negative
RIPOR3	-0.166817	5.77416e-09	-0.230423	5.6669e-16	4.21427e-08	6.83144e-15	Negative
ADNP	-0.175425	8.88435e-10	-0.170112	2.8524e-09	7.42152e-09	1.58226e-08	Negative
SALL4	-0.173831	1.26555e-09	-0.195139	8.50272e-12	1.02659e-08	6.34907e-11	Negative
ZFP64	-0.240442	2.70286e-17	-0.237445	6.81656e-17	8.19496e-16	9.08446e-16	Negative
APCDD1L	-0.201485	1.70741e-12	-0.166165	6.62765e-09	2.30283e-11	3.49064e-08	Negative
LSM14B	-0.181495	2.24082e-10	-0.161815	1.64045e-08	2.07048e-09	8.22639e-08	Negative
LAMA5	-0.300588	1.45526e-26	-0.379026	2.00074e-42	1.94079e-24	3.43749e-40	Negative
ZNF512B	-0.186009	7.80071e-11	-0.289245	1.23627e-24	7.83275e-10	3.52421e-23	Negative
APP	-0.296301	7.98355e-26	-0.207871	3.21484e-13	9.39842e-24	2.84502e-12	Negative
SCAF4	-0.196446	6.13601e-12	-0.230472	5.5853e-16	7.49167e-11	6.7416e-15	Negative
URB1	-0.220115	1.1213e-14	-0.281359	2.41187e-23	2.16879e-13	6.07619e-22	Negative
ITSN1	-0.163861	1.07439e-08	-0.231028	4.73513e-16	7.51915e-08	5.75183e-15	Negative
PRDM15	-0.206236	4.95545e-13	-0.225621	2.3184e-15	7.29208e-12	2.61933e-14	Negative
WDR4	-0.170978	2.36437e-09	-0.192138	1.78341e-11	1.83744e-08	1.27384e-10	Negative
HSF2BP	-0.192318	1.7064e-11	-0.197722	4.45264e-12	1.94517e-10	3.45188e-11	Negative
RRP1B	-0.20943	2.12071e-13	-0.229063	8.47328e-16	3.33696e-12	1.0012e-14	Negative
TRAPPC10	-0.201295	1.7928e-12	-0.392188	1.49358e-45	2.41288e-11	3.23682e-43	Negative
PFKL	-0.150804	1.46124e-07	-0.15863	3.13712e-08	8.48579e-07	1.51348e-07	Negative
COL18A1	-0.218097	1.97689e-14	-0.266523	5.00393e-21	3.66387e-13	9.95099e-20	Negative
SLC19A1	-0.230626	5.33571e-16	-0.212973	8.1399e-14	1.27356e-14	7.71935e-13	Negative
COL6A1	-0.154411	7.26007e-08	-0.264583	9.81202e-21	4.43629e-07	1.89782e-19	Negative
COL6A2	-0.200448	2.22799e-12	-0.275536	2.03648e-22	2.95686e-11	4.66781e-21	Negative
MCM3AP	-0.188128	4.70963e-11	-0.29724	5.51252e-26	4.94044e-10	1.76985e-24	Negative
MICAL3	-0.217792	2.15273e-14	-0.286689	3.27244e-24	3.97048e-13	8.9539e-23	Negative
DGCR2	-0.21199	1.06339e-13	-0.22968	7.06178e-16	1.7528e-12	8.41194e-15	Negative
RTL10	-0.209408	2.13315e-13	-0.207218	3.82338e-13	3.34826e-12	3.35707e-12	Negative
DGCR8	-0.162579	1.40161e-08	-0.202466	1.3259e-12	9.62557e-08	1.09228e-11	Negative
ZDHHC8	-0.188682	4.12304e-11	-0.309992	3.13998e-28	4.38787e-10	1.27139e-26	Negative
ZNF74	-0.225418	2.45917e-15	-0.16513	8.24027e-09	5.34156e-14	4.28903e-08	Negative
SCARF2	-0.186961	6.22206e-11	-0.259058	6.47791e-20	6.36935e-10	1.16e-18	Negative
CRKL	-0.157452	3.97417e-08	-0.186489	6.96119e-11	2.52807e-07	4.68608e-10	Negative
HIC2	-0.211024	1.38133e-13	-0.284906	6.4136e-24	2.22816e-12	1.70117e-22	Negative
TFIP11	-0.151246	1.34258e-07	-0.221275	8.07264e-15	7.83006e-07	8.59115e-14	Negative
MN1	-0.206168	5.04463e-13	-0.188568	4.23728e-11	7.41758e-12	2.9089e-10	Negative
ZNRF3	-0.303273	4.93805e-27	-0.268376	2.61667e-21	7.02787e-25	5.34861e-20	Negative
NIPSNAP1	-0.189715	3.21435e-11	-0.191917	1.88234e-11	3.49094e-10	1.33998e-10	Negative
SF3A1	-0.220218	1.08898e-14	-0.328183	1.25488e-31	2.11057e-13	6.91672e-30	Negative
OSBP2	-0.227204	1.46217e-15	-0.223827	3.89231e-15	3.30392e-14	4.30819e-14	Negative
PRR14L	-0.190972	2.37053e-11	-0.206006	5.26563e-13	2.64686e-10	4.54187e-12	Negative
TIMP3	-0.203718	9.58227e-13	-0.309782	3.42692e-28	1.34667e-11	1.37879e-26	Negative
RBFOX2	-0.331561	2.76448e-32	-0.326762	2.35907e-31	9.5857e-30	1.2709e-29	Negative
MYH9	-0.232846	2.75061e-16	-0.387759	1.74764e-44	6.89315e-15	3.47179e-42	Negative
KCTD17	-0.151307	1.32679e-07	-0.193437	1.29606e-11	7.74749e-07	9.45207e-11	Negative
C1QTNF6	-0.208949	2.41171e-13	-0.192925	1.47016e-11	3.74237e-12	1.06283e-10	Negative
EIF3L	-0.190457	2.68602e-11	-0.27151	8.64e-22	2.96785e-10	1.85898e-20	Negative
MICALL1	-0.164042	1.03459e-08	-0.281149	2.60734e-23	7.26463e-08	6.5427e-22	Negative
TMEM184B	-0.231638	3.94763e-16	-0.321268	2.61927e-30	9.60271e-15	1.26782e-28	Negative
CSNK1E	-0.204023	8.85151e-13	-0.159096	2.85518e-08	1.25321e-11	1.38517e-07	Negative
SUN2	-0.172052	1.87069e-09	-0.16431	9.78332e-09	1.47482e-08	5.03992e-08	Negative
PDGFB	-0.19776	4.41004e-12	-0.270597	1.19486e-21	5.52588e-11	2.52349e-20	Negative
TNRC6B	-0.160879	1.98735e-08	-0.279935	4.08318e-23	1.32985e-07	1.0009e-21	Negative
EP300	-0.205885	5.43567e-13	-0.304587	2.89744e-27	7.96188e-12	1.06674e-25	Negative
RANGAP1	-0.198948	3.26507e-12	-0.268247	2.73804e-21	4.19879e-11	5.58473e-20	Negative
ZC3H7B	-0.272181	6.80048e-22	-0.406696	3.62018e-49	4.21078e-20	1.11355e-46	Negative
CSDC2	-0.150914	1.43078e-07	-0.192424	1.66265e-11	8.32408e-07	1.19204e-10	Negative
TCF20	-0.237674	6.3543e-17	-0.248714	1.96839e-18	1.79265e-15	3.07195e-17	Negative
RTL6	-0.238462	4.98751e-17	-0.306096	1.56527e-27	1.43488e-15	5.92287e-26	Negative
CERK	-0.156615	4.69674e-08	-0.171648	2.04361e-09	2.94546e-07	1.15924e-08	Negative
BRD1	-0.214757	4.99322e-14	-0.192127	1.78833e-11	8.64919e-13	1.27687e-10	Negative
ZBED4	-0.211457	1.22876e-13	-0.177891	5.10613e-10	2.00631e-12	3.09434e-09	Negative
SBF1	-0.174836	1.01285e-09	-0.296265	8.09727e-26	8.35083e-09	2.56091e-24	Negative
SHANK3	-0.22461	3.10613e-15	-0.281028	2.72658e-23	6.66334e-14	6.81503e-22	Negative
MXRA5	-0.186007	7.80359e-11	-0.257455	1.11084e-19	7.83275e-10	1.94178e-18	Negative
BCOR	-0.202425	1.34017e-12	-0.170394	2.68348e-09	1.84005e-11	1.49465e-08	Negative
SHROOM4	-0.171406	2.15429e-09	-0.192617	1.58574e-11	1.68103e-08	1.14249e-10	Negative
GPR173	-0.201676	1.62558e-12	-0.31481	4.16545e-29	2.20024e-11	1.81783e-27	Negative
KDM5C	-0.182539	1.75971e-10	-0.242134	1.59407e-17	1.65725e-09	2.27379e-16	Negative
HUWE1	-0.2447	7.10374e-18	-0.35846	8.08444e-38	2.38513e-16	8.28916e-36	Negative
FGD1	-0.226533	1.77832e-15	-0.171829	1.96426e-09	3.93895e-14	1.11722e-08	Negative
GNL3L	-0.161179	1.86891e-08	-0.240281	2.84124e-17	1.255e-07	3.95964e-16	Negative
TRO	-0.209794	1.92376e-13	-0.291464	5.26637e-25	3.03769e-12	1.55472e-23	Negative
AMER1	-0.20487	7.09466e-13	-0.206172	5.03959e-13	1.02192e-11	4.35281e-12	Negative
EFNB1	-0.251944	6.892e-19	-0.238892	4.36806e-17	2.71005e-17	5.97584e-16	Negative
PJA1	-0.209237	2.23339e-13	-0.199294	2.99053e-12	3.48838e-12	2.37141e-11	Negative
MED12	-0.197306	4.94516e-12	-0.2822	1.7652e-23	6.13592e-11	4.49455e-22	Negative
ZMYM3	-0.253839	3.69774e-19	-0.298599	3.21797e-26	1.51655e-17	1.05447e-24	Negative
NONO	-0.237401	6.9094e-17	-0.222531	5.64442e-15	1.9321e-15	6.12662e-14	Negative
TAF1	-0.213368	7.30786e-14	-0.240459	2.68873e-17	1.23335e-12	3.75105e-16	Negative
NHSL2	-0.215	4.66948e-14	-0.245446	5.6061e-18	8.14746e-13	8.39198e-17	Negative
RTL5	-0.154524	7.10004e-08	-0.176629	6.78506e-10	4.34547e-07	4.05636e-09	Negative
COL4A6	-0.236201	9.97013e-17	-0.200342	2.28941e-12	2.70086e-15	1.8376e-11	Negative
BCORL1	-0.346269	3.04093e-35	-0.287776	2.16525e-24	1.44984e-32	6.01946e-23	Negative
ELF4	-0.170056	2.8873e-09	-0.227222	1.45471e-15	2.21406e-08	1.67833e-14	Negative
BGN	-0.174834	1.01326e-09	-0.178736	4.2153e-10	8.35083e-09	2.58323e-09	Negative
HCFC1	-0.297577	4.82544e-26	-0.42884	4.83815e-55	5.86153e-24	2.30671e-52	Negative
FLNA	-0.306961	1.09818e-27	-0.416544	1.0014e-51	1.83714e-25	3.89749e-49	Negative
