# Supplementary material for: Identification and Development of Subtypes With Poor Prognosis in Pan-Gynecological Cancer Based on Gene Expression in the Glycolysis-Cholesterol Synthesis Axis
Source: Front Oncol. 2021 Mar 24;11:636565. doi: 10.3389/fonc.2021.636565 (PMC8025671; doi:10.3389/fonc.2021.636565)
Supplement: Supplementary file 6 [file Table_6.XLSX]

## Sheet: exp_dat
Gene	Cholesterol	Glycolysis	Mixed	Quiescent
PMVK	7.12	6.69	6.92	6.81
EBP	6.52	5.8	6.61	5.84
FDPS	6.42	6.25	6.45	6.07
MVD	4.55	4.24	4.67	4.2
MVK	3.66	3.41	3.7	3.41
NSDHL	5.97	5.35	6.01	5.24
HSD17B7	2.98	2.8	2.92	2.81
ENO1	9.99	10.54	10.56	9.81
ENO2	4.76	5.52	5.42	4.88
ALDOA	9.32	9.68	9.79	9.05
GAPDH	11.7	12.11	12.16	11.54
GPI	6.89	7.62	7.64	6.76
PFKFB3	4.68	5.65	5.45	4.83
PFKFB4	2.86	3.59	3.53	2.95
PFKP	5.96	6.63	6.78	5.8
PGAM1	5.4	5.92	5.99	5.22
PGK1	7.58	8.2	8.31	7.26
TPI1	9.48	9.83	9.83	9.25
