# Supplementary material for: Identification and Development of Subtypes With Poor Prognosis in Pan-Gynecological Cancer Based on Gene Expression in the Glycolysis-Cholesterol Synthesis Axis
Source: Front Oncol. 2021 Mar 24;11:636565. doi: 10.3389/fonc.2021.636565 (PMC8025671; doi:10.3389/fonc.2021.636565)
Supplement: Supplementary file 7 [file Table_7.XLSX]

## Sheet: S5
gene	logFC	AveExpr	t	P.Value	adj.P.Val	B
CREB3L1	0.744134	4.46014	4.8934	1.27434e-06	2.93514e-05	4.95572
SP5	0.707031	2.6853	4.60064	5.13896e-06	8.98305e-05	3.64045
LRP4	0.699498	2.42327	5.19035	2.8747e-07	8.51296e-06	6.36606
BMP4	0.694972	2.86572	5.31067	1.53941e-07	5.2146e-06	6.95909
CAPN6	0.674241	2.9398	4.0189	6.58908e-05	0.000743553	1.2524
IGFBP5	0.643619	6.34481	4.88047	1.35734e-06	3.08165e-05	4.89608
RHOBTB3	0.605686	2.69231	6.11805	1.70722e-09	1.292e-07	11.2536
FGF19	0.603122	1.00652	4.46626	9.50902e-06	0.000150495	3.06198
PLA2G4A	0.589877	3.61008	4.60932	4.93611e-06	8.71634e-05	3.67835
RASD1	0.575931	4.87201	4.1102	4.5019e-05	0.000543735	1.60711
CST1	0.571905	3.04647	2.6028	0.00947447	0.0377771	-3.26689
CCND2	0.559842	3.66147	4.93869	1.02037e-06	2.45081e-05	5.16588
FMOD	0.558709	5.67513	4.77838	2.22331e-06	4.55432e-05	4.43004
CXCL14	0.558473	5.63531	2.73903	0.00634476	0.0276683	-2.91364
LRRN1	0.558181	2.2121	4.14006	3.96836e-05	0.000488262	1.72475
TNFRSF19	0.556059	3.56492	4.60251	5.09454e-06	8.9464e-05	3.64862
TUBB2B	0.54935	2.3653	3.32101	0.000951244	0.00625126	-1.20767
FNDC3A	0.549091	4.45747	8.99509	3.05872e-18	3.64581e-15	30.6739
LAMB1	0.548007	5.25789	6.29082	6.08049e-10	5.34744e-08	12.2424
TESC	0.534687	2.97006	3.80558	0.000155947	0.00146722	0.453099
PAM	0.531192	5.91364	5.87808	6.88085e-09	4.0253e-07	9.92068
WIF1	0.531161	1.4383	3.75442	0.000190602	0.00172192	0.267574
ID4	0.529965	5.97148	5.11072	4.31702e-07	1.1984e-05	5.98042
PAX2	0.527918	1.6454	2.8299	0.00481169	0.0223269	-2.66824
PLCB4	0.523272	2.79863	6.04514	2.62037e-09	1.80906e-07	10.8437
DACH1	0.521153	2.80893	4.54171	6.7439e-06	0.00011208	3.3848
CDKN1C	0.521114	5.28215	5.01054	7.14571e-07	1.83196e-05	5.50299
SPOCK1	0.512791	2.75537	4.33877	1.68041e-05	0.000241126	2.52802
FLRT3	0.511105	1.96779	4.70023	3.22436e-06	6.16835e-05	4.07945
COL2A1	0.508442	1.47147	3.36909	0.000802402	0.00544965	-1.05257
PGGHG	0.504863	5.86696	3.94146	9.05023e-05	0.00095463	0.957439
IGFBP7	0.504205	8.69557	6.10706	1.82158e-09	1.35306e-07	11.1916
MEX3A	0.503803	4.63551	5.40828	9.19272e-08	3.51331e-06	7.44925
COL4A5	0.501478	3.61453	4.82134	1.80842e-06	3.86641e-05	4.62502
NR4A1	0.500036	3.98376	4.10225	4.65523e-05	0.000558805	1.5759
BTG2	0.496691	6.97774	5.84178	8.46138e-09	4.76009e-07	9.72317
RHOB	0.488852	7.55386	6.30316	5.64326e-10	5.19916e-08	12.3139
DKK3	0.487555	4.05806	5.22491	2.40556e-07	7.49615e-06	6.53515
COL8A1	0.485554	2.50943	4.31295	1.88257e-05	0.000264184	2.42165
FGF3	0.480015	0.919578	3.41018	0.000692688	0.00485671	-0.918339
RGL3	0.47895	4.50917	4.32579	1.77928e-05	0.0002521	2.47448
COL4A1	0.478751	6.33236	5.69861	1.89253e-08	9.39907e-07	8.95481
SULT1C4	0.478621	1.97235	5.51395	5.21346e-08	2.19483e-06	7.98903
INHBA	0.476271	2.34861	4.07332	5.25536e-05	0.000618241	1.46292
GRB14	0.475804	2.07445	4.12601	4.21145e-05	0.000513205	1.6693
DLG4	0.473444	3.09338	7.66719	7.09526e-14	2.70628e-11	20.9548
FN1	0.473414	5.76178	3.41734	0.000675049	0.00475764	-0.894768
IHH	0.473381	2.33862	2.51856	0.0120418	0.0452066	-3.47653
EFHD1	0.46544	3.91807	4.22343	2.77882e-05	0.000364225	2.05744
CYTL1	0.463398	2.12581	3.76787	0.000180853	0.00165206	0.316089
DLL1	0.46283	2.6956	5.17937	3.04146e-07	8.92092e-06	6.31256
NR2F1	0.462512	3.33686	4.54675	6.58966e-06	0.000110141	3.40656
KIF1A	0.461896	2.87165	2.87708	0.00415607	0.0200609	-2.53775
MUC6	0.461862	1.44983	2.90937	0.00375542	0.0185118	-2.44724
CLIP3	0.461716	4.03614	5.21665	2.51049e-07	7.69735e-06	6.49463
PNISR	0.461595	4.50885	8.3662	4.16318e-16	2.89161e-13	25.9187
STC1	0.460135	3.82708	4.20226	3.04364e-05	0.000390614	1.97239
TSPAN8	0.459566	2.49373	2.75823	0.00598818	0.0264055	-2.86243
DKK1	0.458759	2.03718	2.75444	0.00605706	0.0266469	-2.87256
CD200	0.457227	4.13883	4.59	5.39858e-06	9.32374e-05	3.59407
AGT	0.453218	1.9261	3.70558	0.000230354	0.00200323	0.0926921
SMAD9	0.452694	1.97527	5.76096	1.33565e-08	7.01411e-07	9.28733
MMP2	0.448446	6.79889	3.59832	0.000346636	0.00278345	-0.28371
SHISA2	0.448218	1.60712	4.21412	2.89244e-05	0.000376273	2.01999
LEF1	0.448051	3.96798	3.84514	0.000133323	0.00129526	0.598188
WSB1	0.444985	4.7004	7.68798	6.12076e-14	2.4836e-11	21.0974
VIM	0.444361	8.71428	4.46385	9.6132e-06	0.000151641	3.05175
SULT4A1	0.443145	1.55609	4.83241	1.71422e-06	3.694e-05	4.67554
CCN2	0.442526	7.0391	3.88761	0.0001125	0.00113638	0.755558
PODXL	0.441417	5.88878	4.56317	6.11036e-06	0.000103491	3.47757
TRAF5	0.440195	3.01016	6.45505	2.22926e-10	2.27349e-08	13.2045
PHYHD1	0.438637	4.63645	3.24203	0.00125243	0.00778774	-1.45776
FSTL1	0.438354	5.7804	5.06429	5.45867e-07	1.46006e-05	5.75805
GOLIM4	0.437768	5.14221	5.42287	8.50481e-08	3.29665e-06	7.52324
FGF20	0.437676	0.765423	3.93367	9.341e-05	0.000977192	0.928081
MMP26	0.437073	0.796871	3.66151	0.000272801	0.00230005	-0.0632335
MSANTD2	0.434812	3.06499	8.63056	5.45257e-17	4.98207e-14	27.8852
SALL1	0.433518	2.64104	4.21032	2.94011e-05	0.000381119	2.00472
MFAP4	0.432003	4.89735	2.91357	0.00370593	0.0183411	-2.43539
BRSK1	0.428044	2.52799	5.05721	5.65659e-07	1.50037e-05	5.72431
LTBP4	0.427937	5.20469	3.93574	9.26293e-05	0.00097009	0.935872
GOLGA8B	0.42714	2.92935	4.97287	8.61792e-07	2.13445e-05	5.32568
ANTXR1	0.426839	4.97788	4.76649	2.35347e-06	4.75456e-05	4.37636
TPH1	0.424658	0.633361	5.49906	5.65051e-08	2.35286e-06	7.91238
EPHA7	0.424359	1.31083	4.20608	2.99421e-05	0.000386089	1.98769
ZEB1	0.421497	2.17471	6.15287	1.38919e-09	1.07696e-07	11.451
FBLN5	0.421204	4.53566	4.46959	9.36661e-06	0.000148735	3.07615
CCDC14	0.419311	3.8507	7.49096	2.45114e-13	7.41994e-11	19.759
NKTR	0.418962	3.32476	7.57392	1.37137e-13	4.70845e-11	20.3191
MXRA8	0.41875	5.41489	3.7885	0.000166795	0.00154604	0.390895
COL5A1	0.417634	4.90317	3.38673	0.000753444	0.00519672	-0.995122
SOX4	0.417607	6.88072	5.80409	1.04761e-08	5.70825e-07	9.51921
BGN	0.417512	8.19016	3.71191	0.000224801	0.001963	0.115203
PCMTD1	0.417458	4.4719	8.09905	3.09107e-15	1.84218e-12	23.9807
ZNF521	0.416378	1.8458	4.44693	1.03755e-05	0.00016166	2.98012
GPCPD1	0.413261	4.56879	5.01484	6.99418e-07	1.80495e-05	5.52329
SOX9	0.411552	5.57931	3.66076	0.000273588	0.00230459	-0.0658894
CYYR1	0.411525	3.2419	4.25338	2.44123e-05	0.000328096	2.17851
FILIP1L	0.411149	3.27727	4.22817	2.7226e-05	0.000357594	2.07654
COL27A1	0.410737	3.0282	4.47631	9.08625e-06	0.000145129	3.10469
RGS5	0.409704	3.57309	5.57578	3.72522e-08	1.67847e-06	8.30919
MFAP2	0.409435	6.02072	3.30137	0.00101911	0.00659725	-1.2704
WNT5A	0.408342	3.6554	4.38063	1.39602e-05	0.000206704	2.70176
FGFR1	0.406656	4.67955	4.46215	9.6871e-06	0.000152302	3.04456
AKAP12	0.406089	2.99636	3.76783	0.000180876	0.00165206	0.315968
SERPINE1	0.404175	4.3177	3.2289	0.00131032	0.00807662	-1.49877
SLC25A27	0.403501	2.64491	4.97359	8.58703e-07	2.12956e-05	5.32908
CYBRD1	0.403062	5.04761	4.76201	2.40445e-06	4.84216e-05	4.35614
MYH7B	0.402726	1.37428	3.99606	7.23964e-05	0.000799463	1.16483
COL9A3	0.401959	1.85454	3.07171	0.00222449	0.0122469	-1.97731
CCNL2	0.401622	5.74525	6.14797	1.43016e-09	1.09978e-07	11.4232
ANGPTL1	0.39835	1.36464	3.76505	0.000182857	0.00166377	0.305903
DTX3	0.398103	4.89394	5.92167	5.36031e-09	3.30248e-07	10.1593
CFI	0.397697	5.62303	3.38107	0.000768852	0.00527248	-1.0136
CCN1	0.396419	6.70904	3.73405	0.000206324	0.00184041	0.194371
DEFA5	0.395888	0.435281	3.07371	0.00220991	0.0121878	-1.97139
TOX3	0.395394	1.35699	3.50488	0.000490779	0.00368998	-0.602966
CDH2	0.394875	3.37966	2.78882	0.00545737	0.0245814	-2.78013
FHL1	0.393971	3.30426	3.9049	0.000104939	0.00107442	0.820088
ZNF518A	0.392653	2.8872	7.21139	1.6708e-12	3.50152e-10	17.9092
ATP1B2	0.391166	2.04286	3.78088	0.000171863	0.00158645	0.363216
JCAD	0.390812	2.40241	5.34284	1.29997e-07	4.57613e-06	7.11976
MEST	0.390513	5.9943	4.31376	1.87592e-05	0.000263638	2.42496
PABPC1L	0.389899	4.50171	4.71117	3.06189e-06	5.93428e-05	4.12818
GAD1	0.389759	1.72322	3.44644	0.000607642	0.00438454	-0.798574
PDK4	0.389097	3.01864	4.03117	6.26294e-05	0.000715212	1.29963
KIF12	0.387307	3.91318	2.67504	0.00767522	0.0320644	-3.08175
VCAN	0.386906	3.61788	3.10875	0.00196754	0.0111138	-1.86663
GLT8D2	0.3867	2.63718	4.78815	2.12158e-06	4.38836e-05	4.47425
AFDN	0.386509	4.7492	6.73358	3.87194e-11	5.35085e-09	14.8853
STK36	0.38515	4.3192	6.37661	3.60956e-10	3.4853e-08	12.7423
LEFTY2	0.385053	1.64643	2.88399	0.00406715	0.0197566	-2.51845
CALD1	0.384867	5.26229	4.63198	4.442e-06	8.03733e-05	3.77764
ZNF10	0.384131	2.58525	7.40396	4.48219e-13	1.2351e-10	19.1771
NID1	0.384036	4.26324	3.87736	0.000117224	0.00117353	0.717425
TIA1	0.382319	5.38716	7.08596	3.87785e-12	7.111e-10	17.0985
PKDCC	0.381021	4.05973	2.61185	0.00923009	0.0369727	-3.24397
COL15A1	0.380666	3.82043	4.15234	3.76697e-05	0.000469235	1.77334
CRISPLD1	0.380524	2.71208	3.466	0.000565913	0.00413824	-0.733463
ENAH	0.380313	4.61821	6.08624	2.05921e-09	1.50464e-07	11.0742
EMX2	0.379755	5.55226	2.95081	0.00329281	0.0166571	-2.32964
COL14A1	0.379683	2.84559	3.63538	0.000301339	0.00248989	-0.154866
COL1A1	0.379178	8.55449	2.89448	0.00393554	0.0192005	-2.48909
HOXB3	0.378566	4.09462	3.04833	0.00240222	0.0129965	-2.04652
NCAM1	0.37844	1.55125	3.86623	0.000122565	0.001213	0.676129
NKD1	0.377203	1.70819	3.40532	0.000704897	0.00492963	-0.9343
COL6A3	0.377117	4.62126	3.26447	0.00115891	0.00732571	-1.38729
THBS2	0.376519	4.02246	2.86374	0.00433262	0.0206775	-2.57484
CLK1	0.375975	5.18464	6.62889	7.52976e-11	9.32468e-09	14.2463
ITGB1	0.375236	6.22691	4.66652	3.77894e-06	7.04479e-05	3.92989
MICU3	0.374929	1.11477	6.59658	9.22943e-11	1.09326e-08	14.0509
SPRY1	0.374732	5.1123	4.36138	1.52055e-05	0.000221194	2.62168
JMJD1C	0.373318	3.48364	7.57891	1.3241e-13	4.67628e-11	20.3529
KIT	0.373226	1.53299	4.45611	9.95495e-06	0.000155871	3.01896
COL4A2	0.372936	6.85531	4.46465	9.57835e-06	0.000151216	3.05516
CLIC4	0.372336	6.18044	5.67116	2.20419e-08	1.0669e-06	8.80941
RIMKLB	0.371772	3.8119	5.63253	2.72866e-08	1.28258e-06	8.60589
SLC25A37	0.369864	4.05123	6.06596	2.31958e-09	1.6384e-07	10.9603
SORBS2	0.369774	2.36075	4.24884	2.48983e-05	0.000332518	2.16008
HSPG2	0.369693	4.77861	3.49684	0.000505505	0.0037895	-0.630064
DACT1	0.369326	1.94697	4.32884	1.75555e-05	0.000249293	2.48706
KLF15	0.369062	2.35831	4.63615	4.35639e-06	7.90492e-05	3.79596
THBS1	0.367407	4.9798	3.20069	0.00144324	0.00871412	-1.58637
TIMP2	0.367262	6.52383	4.27896	2.18427e-05	0.000298918	2.28254
KIZ	0.366286	4.09806	4.52308	7.3442e-06	0.000120328	3.30465
KHDC4	0.366034	4.95457	6.86561	1.65337e-11	2.5025e-09	15.7033
COL5A2	0.365247	4.69175	3.12267	0.00187824	0.0107021	-1.8247
IVNS1ABP	0.364912	6.00116	6.5323	1.38029e-10	1.54845e-08	13.6645
SKIL	0.364695	4.94907	5.32126	1.45621e-07	5.0111e-06	7.0119
PXDN	0.364473	4.19782	3.05199	0.00237355	0.0128926	-2.03572
CDO1	0.364117	1.14119	4.29731	2.01614e-05	0.000279432	2.35749
DPYSL3	0.364075	4.95737	3.07624	0.0021915	0.0121072	-1.96385
PTPRM	0.363574	3.12403	4.00848	6.87882e-05	0.000768656	1.21237
LENG8	0.362937	5.81212	5.33931	1.32435e-07	4.65133e-06	7.1021
ODAM	0.362934	0.946237	3.26857	0.00114256	0.00724394	-1.37437
GOLGA8A	0.362613	3.67071	3.74784	0.000195558	0.00175754	0.243859
FLNC	0.362404	2.23081	3.33454	0.000906946	0.00602032	-1.16423
POGZ	0.362139	4.94026	7.39902	4.63765e-13	1.2351e-10	19.1442
BAMBI	0.361237	3.91727	2.76166	0.0059264	0.0261929	-2.85324
MYO15B	0.361201	3.33784	4.20468	3.01228e-05	0.000387973	1.98207
CCDC170	0.360886	2.40911	3.43869	0.000624946	0.00448227	-0.824259
HSPB6	0.360671	4.22893	2.83331	0.0047613	0.0221642	-2.65887
CDC42BPA	0.359693	3.55801	5.83022	9.03545e-09	5.00916e-07	9.66048
CEP170	0.358675	2.43219	7.03693	5.37192e-12	9.32962e-10	16.7848
DOCK5	0.358644	2.40298	4.49434	8.37216e-06	0.00013531	3.18156
COL3A1	0.358271	7.93604	2.53891	0.0113706	0.043309	-3.4265
NPDC1	0.357643	6.28253	3.57738	0.000374976	0.00296852	-0.355949
ZNF703	0.357103	5.78467	3.43325	0.000637374	0.00455087	-0.842268
TMEM178A	0.356149	2.93622	2.68252	0.00750773	0.0315513	-3.0623
PPM1H	0.356058	3.68991	3.72799	0.000211239	0.00187157	0.172634
MAGI1	0.353886	3.13799	6.01742	3.08037e-09	2.07582e-07	10.6889
F2R	0.353732	3.99075	4.24088	2.57706e-05	0.000341062	2.12789
COL10A1	0.352286	2.00497	2.65065	0.00824514	0.0339398	-3.14482
VWA2	0.351333	2.4885	3.01707	0.00266017	0.0140649	-2.13824
PKD2	0.351263	3.68244	6.52438	1.45008e-10	1.61722e-08	13.6172
CFAP44	0.350693	1.99665	6.0827	2.10253e-09	1.52462e-07	11.0543
MAP1B	0.348372	2.86327	3.58793	0.000360433	0.00287247	-0.319594
CEP290	0.348364	2.13379	7.38516	5.10277e-13	1.29753e-10	19.0521
CPAMD8	0.348238	2.82723	2.93419	0.00347167	0.0173638	-2.37699
IL6ST	0.347241	4.76241	5.86692	7.33331e-09	4.25087e-07	9.85984
ATP1A2	0.34666	0.979263	3.56359	0.000394818	0.00310114	-0.403321
NR2F2	0.34664	4.75226	4.51191	7.72869e-06	0.000125978	3.2567
SPARC	0.345819	8.42001	3.40675	0.000701277	0.00490971	-0.929597
NPR2	0.345298	2.95151	5.19597	2.79274e-07	8.348e-06	6.39351
SSC5D	0.345254	2.26712	3.65922	0.000275205	0.00231515	-0.0713174
MDM4	0.344383	3.62532	6.79631	2.58869e-11	3.71195e-09	15.2722
ARRDC3	0.343522	5.55662	5.19847	2.7571e-07	8.25441e-06	6.4057
CAMK2N1	0.342889	4.76895	2.7723	0.00573847	0.0255161	-2.82468
GEM	0.342686	3.16107	3.55909	0.000401505	0.00314073	-0.418745
MPDZ	0.342428	2.07196	5.91555	5.55218e-09	3.39377e-07	10.1257
MSRB3	0.341966	2.54941	3.92953	9.49929e-05	0.000990492	0.912483
AEBP1	0.341577	6.55319	2.95384	0.00326107	0.0165521	-2.32096
PTGIS	0.341224	2.20135	3.10666	0.00198129	0.0111724	-1.87291
SLC35E2B	0.340093	3.97996	5.92998	5.11014e-09	3.17444e-07	10.205
SOX11	0.340031	0.77036	3.32476	0.000938776	0.00618425	-1.19565
ZNF423	0.3399	2.02146	3.28484	0.00107969	0.00692362	-1.32293
ENPP3	0.339572	1.5755	2.54129	0.0112945	0.0431313	-3.42064
NLGN2	0.338847	4.32198	4.75878	2.44175e-06	4.91209e-05	4.34162
MYH10	0.338794	4.80175	4.47098	9.30797e-06	0.000147927	3.08205
P3H3	0.337402	3.68002	3.26676	0.00114975	0.00727743	-1.38007
ESM1	0.337381	2.94368	3.41734	0.000675065	0.00475764	-0.894789
PRR36	0.337343	4.21405	3.15223	0.00170088	0.00987743	-1.73506
ANKRD10	0.336222	5.61272	5.83802	8.6441e-09	4.83121e-07	9.70276
ZNF83	0.335836	3.97352	5.07641	5.13537e-07	1.39511e-05	5.8159
AXIN2	0.33531	3.31019	3.32577	0.000935418	0.00617217	-1.19239
FKBP7	0.334616	3.26964	5.48551	6.07872e-08	2.48771e-06	7.84284
WLS	0.334519	5.5722	3.38516	0.000757699	0.00522041	-1.00026
ZC3H11A	0.334501	5.181	7.41815	4.06363e-13	1.13967e-10	19.2716
PDGFRB	0.334378	4.60633	3.55812	0.000402948	0.00315072	-0.42204
ZKSCAN8	0.334352	3.85097	6.74704	3.55244e-11	4.98152e-09	14.968
KRTAP5-1	0.33392	1.00035	5.85943	7.65334e-09	4.36997e-07	9.81904
COL11A2	0.332018	1.30451	4.02048	6.54615e-05	0.000739583	1.25848
SLC25A36	0.331774	4.64264	6.25076	7.74127e-10	6.50369e-08	12.011
AMIGO2	0.331603	3.33576	2.8557	0.00444236	0.0210485	-2.59713
TMEM98	0.330941	4.96805	3.72598	0.000212886	0.00188222	0.165464
CYGB	0.330835	3.17431	3.87945	0.000116246	0.00116619	0.725194
MAPRE2	0.330728	3.27739	5.18776	2.91323e-07	8.61369e-06	6.35343
SERPING1	0.329432	7.94112	3.66951	0.000264594	0.0022477	-0.0350883
PROX1	0.329412	0.69165	4.69839	3.25247e-06	6.209e-05	4.07126
BMP6	0.329156	1.90607	3.8484	0.000131603	0.00128379	0.610213
SPARCL1	0.328748	5.8855	3.17184	0.00159191	0.00937018	-1.67517
TGFB2	0.328299	2.31971	3.0489	0.00239775	0.0129797	-2.04485
ICA1	0.328224	4.1238	3.95976	8.40016e-05	0.000899491	1.02666
LAMC1	0.327873	6.3666	4.52823	7.17344e-06	0.000117833	3.32676
ADAM33	0.327784	2.0645	3.07866	0.00217405	0.0120422	-1.95664
PMEPA1	0.327564	5.16251	3.35008	0.000858433	0.00576044	-1.11413
ZBED6	0.327469	1.31544	4.60101	5.13013e-06	8.97676e-05	3.64206
CAP2	0.327448	3.44929	4.79197	2.08302e-06	4.34329e-05	4.49156
KIRREL1	0.32676	4.01284	3.84752	0.000132066	0.00128633	0.606964
CSAD	0.326645	4.02243	4.49914	8.19143e-06	0.000132726	3.20206
NBPF15	0.326617	2.08731	4.38501	1.36909e-05	0.000203349	2.72002
REV3L	0.326535	2.79416	5.40264	9.47273e-08	3.5871e-06	7.42071
MAPK8IP3	0.326408	4.14986	5.0259	6.61818e-07	1.7219e-05	5.57561
GLIS2	0.325891	4.3138	3.76986	0.000179445	0.00164292	0.323312
NFIB	0.325522	4.00692	3.57719	0.000375248	0.00296945	-0.356617
SLC45A3	0.324688	2.60603	4.62271	4.63808e-06	8.32106e-05	3.73697
PIANP	0.324679	1.68842	3.24917	0.00122195	0.00763841	-1.43539
ZMYM2	0.323644	4.0628	7.01341	6.27655e-12	1.07838e-09	16.635
TSPAN18	0.323444	2.35873	3.70964	0.00022678	0.00197756	0.107116
NFIX	0.323124	5.79748	3.53344	0.000441666	0.00338274	-0.506261
PIK3C2A	0.32272	3.88962	6.57587	1.05106e-10	1.22224e-08	13.9261
DAPK1	0.322669	3.51409	3.83643	0.000138021	0.00133208	0.56612
KSR1	0.322646	2.42149	5.47427	6.45804e-08	2.59834e-06	7.78522
FGF17	0.322627	0.975493	3.08048	0.00216104	0.0119881	-1.95123
GREB1	0.322537	2.84943	3.04784	0.00240604	0.0130098	-2.04795
JUN	0.322533	7.56997	3.90393	0.000105351	0.00107729	0.81645
LUC7L3	0.321914	5.36942	6.32312	5.00011e-10	4.65157e-08	12.4299
STUM	0.321042	1.00724	4.10998	4.50612e-05	0.000543901	1.60624
TARBP1	0.320778	4.18495	5.26357	1.96858e-07	6.42857e-06	6.72549
COL1A2	0.31987	7.59624	2.59779	0.0096124	0.0382231	-3.27956
IGFBP3	0.319808	7.21372	3.12397	0.00187015	0.0106656	-1.8208
EPS8	0.319599	3.62066	3.89957	0.000107218	0.00109092	0.800157
CXXC4	0.318659	1.1114	4.30524	1.94731e-05	0.000272068	2.38999
FIBIN	0.318564	2.47534	2.71052	0.00690938	0.0295844	-2.98901
THBS3	0.318551	4.71819	4.59331	5.31655e-06	9.21744e-05	3.60848
GNAS	0.318209	8.49722	5.93452	4.97844e-09	3.10274e-07	10.2299
ATP8B2	0.318105	3.31875	4.51522	7.6127e-06	0.000124513	3.2709
ADAMTS5	0.317571	1.46422	4.20252	3.04037e-05	0.000390458	1.97339
BMI1	0.31753	4.81893	5.21086	2.58656e-07	7.85482e-06	6.46629
BRINP2	0.316705	0.803033	3.6351	0.00030166	0.00248989	-0.155845
DCHS1	0.316519	2.51473	3.72955	0.000209964	0.0018633	0.178223
EDIL3	0.316332	2.38121	3.31852	0.000959611	0.0062954	-1.21564
UTRN	0.315891	3.56635	5.20024	2.73208e-07	8.19237e-06	6.41435
LRP6	0.31513	3.58092	6.08828	2.03464e-09	1.49241e-07	11.0857
SCUBE3	0.31511	1.70033	3.0609	0.00230507	0.0125996	-2.00936
HMCN1	0.314363	1.35888	4.42316	1.15456e-05	0.000176289	2.87986
NFAT5	0.314309	2.2548	4.74836	2.56615e-06	5.10845e-05	4.29474
ADAMTS18	0.314257	0.670473	4.38351	1.37825e-05	0.000204549	2.71377
RB1	0.313744	4.59789	4.79189	2.08386e-06	4.34329e-05	4.49118
RXFP1	0.313445	1.32355	3.42244	0.000662753	0.00469723	-0.877966
TMEM263	0.312958	4.8594	5.95588	4.40164e-09	2.78883e-07	10.3476
SLC16A12	0.31277	1.01749	3.25993	0.00117732	0.00741992	-1.4016
ZNF827	0.312697	3.25973	6.1769	1.2043e-09	9.60974e-08	11.5877
PCMTD2	0.312345	4.79672	5.86959	7.22234e-09	4.21215e-07	9.87441
ETNK1	0.312306	4.30308	5.53421	4.67135e-08	2.00647e-06	8.09359
RSRP1	0.311962	4.69986	4.90943	1.17815e-06	2.75013e-05	5.02991
EIF4G3	0.311914	4.56597	6.85827	1.73406e-11	2.60395e-09	15.6574
MCAM	0.311136	4.52354	4.05812	5.59952e-05	0.000651149	1.40385
LTBP1	0.310855	4.6587	3.44683	0.000606769	0.00438156	-0.797259
EPOR	0.310552	3.94662	3.23345	0.00128998	0.00797726	-1.48457
FZD7	0.31038	3.7546	2.73594	0.00640377	0.0278764	-2.92183
DPY19L2	0.310293	1.18572	4.20805	2.96891e-05	0.000383346	1.99561
TCF4	0.309716	2.68595	5.05071	5.84421e-07	1.54584e-05	5.6934
ERBIN	0.309631	4.4504	6.4586	2.18086e-10	2.24818e-08	13.2256
RESF1	0.309559	5.22999	3.9577	8.47111e-05	0.00090658	1.01885
TNS2	0.308885	4.15387	4.55567	6.3251e-06	0.000106749	3.44508
FMNL2	0.30827	4.48361	4.62351	4.62079e-06	8.29783e-05	3.74049
NPNT	0.307994	3.52722	2.8386	0.00468412	0.0219002	-2.64433
ZKSCAN1	0.307659	4.68863	6.81547	2.28773e-11	3.33048e-09	15.391
CSRNP2	0.307446	4.56449	8.02572	5.31231e-15	2.8946e-12	23.4575
TMEM47	0.307185	3.60965	2.89836	0.00388784	0.0190262	-2.4782
GDF10	0.306869	0.630599	4.17406	3.43418e-05	0.000434882	1.85966
DNAJC12	0.306483	2.00547	3.02967	0.00255325	0.0136171	-2.10137
ARHGEF25	0.305611	3.25742	3.87317	0.00011921	0.00118532	0.701856
PLEKHG4B	0.305608	2.64333	3.23109	0.0013005	0.00802651	-1.49195
DDX39B	0.305583	5.16068	4.84955	1.57768e-06	3.45046e-05	4.75394
KIAA0895L	0.305441	3.70569	5.07571	5.15351e-07	1.39752e-05	5.81256
LOXL2	0.305162	3.98532	3.42377	0.000659572	0.00467958	-0.873568
KIF5B	0.30504	6.12705	6.04038	2.69427e-09	1.84829e-07	10.817
CEP162	0.304941	2.75837	6.50052	1.68213e-10	1.8184e-08	13.4747
ITGA1	0.304785	2.48992	4.65311	4.02415e-06	7.45092e-05	3.87067
WDR27	0.304681	2.40718	6.03714	2.74568e-09	1.8701e-07	10.799
CCDC146	0.304652	3.91893	2.52313	0.011888	0.0447526	-3.46532
PIP5K1A	0.304586	5.42848	5.46997	6.609e-08	2.64235e-06	7.76322
SBSPON	0.304421	3.09497	2.57146	0.0103662	0.0403953	-3.34568
ZNF608	0.303844	2.90509	3.49075	0.000516929	0.00385393	-0.650543
SERPINI1	0.30384	2.56917	3.68315	0.000251115	0.00214923	0.0131075
ETV1	0.303198	1.7407	3.92206	9.79116e-05	0.00101648	0.884395
PLK2	0.303038	4.57414	3.14903	0.00171934	0.00995132	-1.74482
RERE	0.30279	5.45851	5.38926	1.01706e-07	3.79575e-06	7.35311
COL6A1	0.302756	7.19301	2.80172	0.00524662	0.0239031	-2.74516
SPRED2	0.302679	4.46824	4.91054	1.17175e-06	2.73853e-05	5.03506
TAOK1	0.302189	3.35796	7.44218	3.44057e-13	1.00946e-10	19.432
DNAJC10	0.301981	4.54459	4.30103	1.98357e-05	0.00027592	2.37273
SNED1	0.301833	1.86181	4.23582	2.63408e-05	0.000347644	2.10743
SYNGAP1	0.301188	3.01484	5.3027	1.60501e-07	5.41754e-06	6.91945
LATS1	0.300963	3.34305	6.91113	1.22912e-11	1.92135e-09	15.9884
KDM5B	0.300912	4.72718	4.96561	8.93348e-07	2.20402e-05	5.29165
MBNL2	0.30054	4.70183	5.24752	2.13978e-07	6.85845e-06	6.64631
LUC7L	0.300412	4.63507	5.64651	2.52611e-08	1.19839e-06	8.67942
SKI	0.300401	5.53195	5.64122	2.60096e-08	1.23084e-06	8.65158
CACNA2D2	0.300156	1.72283	3.06495	0.00227457	0.0124653	-1.99737
DUSP1	0.29991	7.17265	2.71015	0.00691698	0.0296103	-2.98998
AGAP6	0.299539	3.1466	5.07862	5.07824e-07	1.38353e-05	5.8265
PIAS3	0.299209	5.32225	4.19927	3.08304e-05	0.000395405	1.96038
SINHCAF	0.299128	5.36359	4.18514	3.2753e-05	0.000416977	1.90389
ZNF432	0.29911	3.01767	6.41874	2.78804e-10	2.76931e-08	12.99
CSDC2	0.298774	1.8959	3.32728	0.000930459	0.0061507	-1.18755
SF3B1	0.298655	6.42827	6.87055	1.60114e-11	2.44282e-09	15.7341
DMTF1	0.29859	3.70602	6.52156	1.47585e-10	1.63639e-08	13.6003
CABCOCO1	0.298299	1.85688	2.65406	0.00816333	0.0336466	-3.13604
ZNF664	0.298212	6.28728	5.70152	1.86215e-08	9.27234e-07	8.97025
PTH1R	0.29781	1.56709	3.29636	0.00103711	0.00669107	-1.28633
GASK1B	0.297463	3.17108	3.22026	0.0013498	0.00827449	-1.52569
BTBD19	0.2972	2.14787	4.341	1.66394e-05	0.000239313	2.53725
KDM6B	0.296939	4.59166	5.66887	2.23227e-08	1.07776e-06	8.79734
ARID4B	0.296929	3.73255	6.62299	7.81526e-11	9.55416e-09	14.2106
CLSTN3	0.296888	5.2102	4.36472	1.49824e-05	0.000218614	2.63553
TWSG1	0.296393	5.24791	4.5309	7.08628e-06	0.000116804	3.33825
ZNF711	0.29617	2.38486	3.37374	0.000789213	0.00537923	-1.03745
PLEKHG1	0.296062	3.7288	4.28662	2.11256e-05	0.000290683	2.31377
KMT2E	0.294196	4.59202	5.88391	6.65559e-09	3.92968e-07	9.95248
PALLD	0.294047	5.07042	3.582	0.000368552	0.00292739	-0.34007
SLC39A10	0.29403	4.10599	4.88327	1.33896e-06	3.05081e-05	4.90896
NID2	0.294005	1.90072	3.34952	0.000860146	0.00576851	-1.11595
ATN1	0.293973	7.56013	4.98351	8.17478e-07	2.04059e-05	5.37564
IL17RB	0.293793	3.21049	3.68814	0.000246352	0.00211585	0.0307637
FRZB	0.29376	3.44487	2.51577	0.0121366	0.045499	-3.48336
APBB2	0.29376	3.0805	5.95914	4.31951e-09	2.74591e-07	10.3657
TOX	0.293691	2.32709	3.16288	0.00164087	0.00959615	-1.70257
PCGF2	0.293514	5.77974	4.71252	3.04227e-06	5.92197e-05	4.13424
ST6GAL2	0.293402	1.27765	3.82774	0.000142863	0.00136912	0.534194
SV2A	0.293027	2.49768	3.06782	0.0022532	0.0123764	-1.98886
CSRNP3	0.292703	1.09392	6.03728	2.74355e-09	1.8701e-07	10.7997
ZNF84	0.292394	3.41261	6.45554	2.22246e-10	2.27349e-08	13.2075
SLC35F5	0.292114	4.09498	4.69237	3.34619e-06	6.36354e-05	4.04449
COL28A1	0.292108	1.09047	4.23706	2.62002e-05	0.000346028	2.11243
RBM25	0.29188	4.71832	6.16719	1.27593e-09	1.00551e-07	11.5324
LIX1L	0.291792	3.96789	4.84434	1.61802e-06	3.5145e-05	4.73009
USP22	0.291779	6.07855	5.44898	7.3967e-08	2.92661e-06	7.65606
STK33	0.291696	1.79331	4.14756	3.84409e-05	0.000477283	1.75443
RAP1GAP2	0.291462	3.28381	3.69842	0.000236802	0.00204995	0.0672253
GPC6	0.290768	1.87036	3.09258	0.0020762	0.0115781	-1.91512
LAMA1	0.290654	1.7899	2.69396	0.00725784	0.030711	-3.03244
C11orf96	0.290564	3.90495	2.65643	0.00810679	0.0334539	-3.12992
DNAH1	0.290492	1.81749	5.26286	1.97588e-07	6.44137e-06	6.72198
PNRC2	0.290154	6.27405	6.76952	3.07553e-11	4.37713e-09	15.1066
TTC25	0.29008	2.31417	2.74305	0.0062686	0.0274068	-2.90296
DOCK1	0.290002	4.32389	5.10816	4.37348e-07	1.21055e-05	5.9681
BMP2	0.289989	2.04696	2.80228	0.00523773	0.0238797	-2.74365
CAVIN2	0.289893	2.33055	3.11267	0.00194205	0.0110071	-1.85486
SYTL2	0.289769	1.69726	4.35036	1.59657e-05	0.000231018	2.57597
TDRP	0.289703	3.05692	3.0178	0.00265384	0.0140392	-2.1361
CDK14	0.28952	2.86767	3.86534	0.000123001	0.00121668	0.672841
SYT1	0.289364	0.992419	3.94559	8.89941e-05	0.000942369	0.973043
KIF26B	0.289172	2.21321	3.21199	0.00138857	0.00846051	-1.55137
PWWP3B	0.289117	1.30408	3.61008	0.000331617	0.00269003	-0.242973
C10orf82	0.289113	1.37249	3.0653	0.00227201	0.0124582	-1.99635
STX16	0.289099	5.26392	5.96953	4.06768e-09	2.61537e-07	10.4231
DRC3	0.289039	2.06275	3.49365	0.000511459	0.00382212	-0.640797
ZC3H13	0.288918	4.26594	6.08351	2.09254e-09	1.52316e-07	11.0589
NR2C2	0.288911	3.16531	5.48647	6.04735e-08	2.48771e-06	7.84776
CNTN3	0.28866	1.27754	3.55787	0.00040333	0.00315144	-0.422912
GABBR1	0.288645	2.68441	3.08098	0.00215745	0.0119781	-1.94974
MLLT11	0.288034	2.90874	3.46312	0.000571873	0.00417062	-0.743053
SOX5	0.287818	1.69572	4.28372	2.13946e-05	0.000293748	2.30193
SMARCAD1	0.287421	3.87735	5.92001	5.41176e-09	3.31858e-07	10.1502
CDH11	0.287024	2.9081	2.89896	0.00388057	0.0190052	-2.47653
ZNF292	0.286714	3.04989	6.06996	2.26574e-09	1.61231e-07	10.9828
ENPP1	0.286682	1.67747	3.92518	9.66802e-05	0.00100517	0.896141
FRY	0.286628	1.33084	6.21864	9.38694e-10	7.7163e-08	11.8264
PDE5A	0.286247	1.94315	5.11706	4.18039e-07	1.16726e-05	6.0109
EYA4	0.2861	0.922067	3.20995	0.00139828	0.00850611	-1.55769
IRF2BP2	0.285402	7.03946	5.97319	3.98247e-09	2.59214e-07	10.4433
MTMR11	0.285342	3.06693	4.68598	3.44848e-06	6.51148e-05	4.01611
ATF3	0.2851	4.72326	2.51731	0.0120843	0.0453305	-3.4796
SPTBN1	0.285078	4.94279	5.24612	2.15544e-07	6.88549e-06	6.63938
TMEM233	0.285051	0.849824	3.92919	9.51231e-05	0.000991307	0.911211
SGSM2	0.284935	4.15787	5.09196	4.74746e-07	1.30085e-05	5.89033
TGIF1	0.284928	5.19344	6.24216	8.15225e-10	6.75964e-08	11.9614
FAM167A	0.284901	1.7522	2.83417	0.00474869	0.022137	-2.65651
MARCKSL1	0.284842	9.31722	3.9865	7.5296e-05	0.000822905	1.12833
BTAF1	0.284754	3.4693	5.52826	4.82472e-08	2.05844e-06	8.06283
SREK1	0.284548	3.38486	6.62722	7.60948e-11	9.36261e-09	14.2362
SLIT3	0.284377	2.30549	3.25212	0.00120956	0.00758551	-1.42614
LAMA2	0.28437	1.69581	3.72296	0.00021539	0.00189908	0.154672
SPIN1	0.284088	6.18265	5.05682	5.66759e-07	1.5012e-05	5.72247
NOG	0.283977	1.59327	2.86786	0.00427747	0.0205016	-2.56342
WDR86	0.28389	2.65225	2.95114	0.00328929	0.0166437	-2.32868
AHR	0.283614	4.92656	3.82664	0.000143489	0.00137374	0.530145
CLDN2	0.283562	0.758269	2.69436	0.0072494	0.0306889	-3.03142
RSKR	0.28356	1.34742	5.9696	4.06608e-09	2.61537e-07	10.4235
DIRAS3	0.283525	2.20729	2.84809	0.00454859	0.02144	-2.61818
PLAGL1	0.283461	2.15421	3.32695	0.000931565	0.00615251	-1.18863
COL18A1	0.283236	6.75566	3.50754	0.000486	0.00366199	-0.593995
FZD2	0.28305	4.72496	3.01089	0.00271411	0.0142907	-2.15628
KCNC3	0.282948	3.2036	2.79006	0.00543683	0.0245342	-2.77678
TMEM59L	0.282926	1.36597	2.70581	0.00700709	0.0298954	-3.00141
GPSM1	0.282773	3.57282	3.60229	0.000341499	0.00274567	-0.269981
MYLK	0.282685	2.95955	3.18484	0.00152326	0.00908951	-1.63526
ITM2B	0.282609	7.47371	4.81538	1.86112e-06	3.95522e-05	4.5979
TTC14	0.282586	3.06329	4.54219	6.7291e-06	0.000111981	3.38687
FNDC3B	0.282447	4.52752	5.31352	1.51655e-07	5.15544e-06	6.97332
NFKBIZ	0.282335	3.37965	3.1252	0.00186247	0.0106377	-1.81708
BTBD3	0.282324	4.54551	4.42853	1.12707e-05	0.000172623	2.90246
SLC2A10	0.282323	3.48833	3.54765	0.000418968	0.00324167	-0.457839
HSF4	0.282301	3.13214	3.24051	0.00125903	0.00782371	-1.46253
SPX	0.282107	1.37391	2.86567	0.00430666	0.0206052	-2.56948
SETBP1	0.281796	1.9095	4.59347	5.31258e-06	9.21744e-05	3.60918
SRRM2	0.281631	6.92793	4.85147	1.56299e-06	3.42617e-05	4.76278
ABL1	0.281564	5.42497	5.44121	7.71083e-08	3.02579e-06	7.61649
WDR35	0.281009	2.84156	5.60739	3.13309e-08	1.4538e-06	8.47415
MAP2	0.280664	1.84584	2.86011	0.00438186	0.0208499	-2.58491
FGFRL1	0.280532	5.7128	3.03105	0.00254182	0.0135782	-2.09734
TEAD1	0.280529	3.98879	4.65313	4.02393e-06	7.45092e-05	3.87072
PTPRG	0.280409	3.19412	4.00358	7.01898e-05	0.000780975	1.19361
PDGFB	0.280243	3.92697	3.93958	9.11947e-05	0.000959809	0.950363
LATS2	0.280177	3.28006	5.39079	1.00883e-07	3.77945e-06	7.36083
NME4	0.27997	6.24637	3.46048	0.00057741	0.00420779	-0.751875
PPIL4	0.279939	4.87557	5.97235	4.00186e-09	2.5959e-07	10.4387
DDR2	0.279788	2.17469	3.55378	0.000409525	0.0031877	-0.436908
HEG1	0.279425	3.64639	3.41559	0.000679327	0.00478238	-0.900541
ZFP36L2	0.279208	7.65058	4.17115	3.47707e-05	0.000439439	1.84807
CSPG4	0.279172	2.63863	3.28335	0.0010853	0.00695019	-1.32763
MYL9	0.27904	7.46235	2.80848	0.00513918	0.0235373	-2.72678
PTPN11	0.27902	5.02474	5.82119	9.50973e-09	5.25681e-07	9.61162
SLC6A16	0.278761	1.45947	4.5824	5.59184e-06	9.59419e-05	3.56098
ARHGAP12	0.27863	3.91912	6.29465	5.94149e-10	5.34482e-08	12.2646
C4orf47	0.278585	2.40733	2.9493	0.00330873	0.0167182	-2.33396
FYN	0.278121	3.75455	3.60666	0.000335917	0.00271798	-0.254824
ZDHHC17	0.2781	2.96921	7.09876	3.56051e-12	6.59247e-10	17.1806
ZFP36	0.278058	7.57916	2.62697	0.00883449	0.0357636	-3.20551
NEK7	0.27802	4.54776	4.95576	9.37921e-07	2.29028e-05	5.24558
PLEKHA5	0.277858	3.14769	4.54518	6.63724e-06	0.00011084	3.39979
KANSL1L	0.277838	2.38448	6.0613	2.38376e-09	1.66523e-07	10.9342
SRSF11	0.2778	5.62119	5.73177	1.57297e-08	8.04238e-07	9.13126
RAB11FIP2	0.277772	3.26329	4.25031	2.47397e-05	0.000331095	2.16606
WASHC4	0.277525	3.64725	6.13088	1.58252e-09	1.20721e-07	11.3262
NCKAP5L	0.277478	3.89412	5.57744	3.69144e-08	1.67618e-06	8.31787
PDGFD	0.27707	2.71801	3.34147	0.000885019	0.00589941	-1.14193
GATA6	0.277025	2.62607	2.81877	0.00497946	0.022938	-2.69872
ADAMTS19	0.276831	0.999178	3.05801	0.00232708	0.0127017	-2.01792
SLFN13	0.27629	3.16985	2.4936	0.0129131	0.0478372	-3.53735
CFAP43	0.27618	1.7176	2.81889	0.00497756	0.0229374	-2.69838
CREB5	0.275504	1.60666	4.43972	1.07179e-05	0.000166044	2.94965
SLC16A4	0.2754	2.10647	3.36898	0.000802703	0.00544975	-1.05292
PREX2	0.275349	2.11046	3.26635	0.00115139	0.00728298	-1.38137
RASA2	0.275333	3.29624	5.24809	2.13343e-07	6.84959e-06	6.64913
CCNT2	0.275055	3.62513	6.65025	6.57885e-11	8.34778e-09	14.376
NCSTN	0.274967	6.92097	5.38399	1.04589e-07	3.84611e-06	7.32652
APP	0.274611	8.33377	3.90168	0.000106312	0.00108479	0.80803
ZNF254	0.274403	2.58629	4.78569	2.14677e-06	4.42605e-05	4.46311
IPO7	0.274146	5.6293	5.52261	4.9746e-08	2.10824e-06	8.03369
SLC7A5	0.27414	5.64304	2.63644	0.00859441	0.0350447	-3.1813
SORBS1	0.273922	2.13865	3.82012	0.000147239	0.00139996	0.506268
PJA2	0.273681	5.19026	5.22941	2.35025e-07	7.35987e-06	6.55724
HTRA1	0.273593	7.05118	3.08205	0.00214986	0.0119429	-1.94656
C11orf95	0.273498	3.70656	5.09306	4.72104e-07	1.29733e-05	5.89562
GFPT1	0.273385	4.88191	4.92081	1.11416e-06	2.62648e-05	5.08271
CCNG2	0.273374	4.17268	4.86709	1.44879e-06	3.23814e-05	4.83447
DRD4	0.272745	2.05217	3.23368	0.001289	0.00797679	-1.48388
FKBP10	0.27252	6.35484	2.75737	0.00600378	0.0264626	-2.86474
TNKS2	0.27221	4.78955	5.6495	2.4847e-08	1.18169e-06	8.69518
LPP	0.271937	3.54766	4.86776	1.44408e-06	3.23239e-05	4.83754
SH3BP4	0.271901	5.12932	4.3714	1.45446e-05	0.000213533	2.66332
C12orf75	0.271349	5.46163	2.71053	0.00690925	0.0295844	-2.98899
DDX17	0.271183	6.96071	5.85156	8.00397e-09	4.52949e-07	9.77625
ENC1	0.27118	4.62465	3.03794	0.00248528	0.0133362	-2.07711
NUCKS1	0.271111	7.38895	5.1292	3.93021e-07	1.10225e-05	6.06941
GLIS3	0.271009	2.45608	3.29397	0.00104582	0.00674041	-1.29394
SEC31A	0.270685	5.82924	6.66363	6.04427e-11	7.89523e-09	14.4574
PDGFRA	0.270666	2.51287	2.84206	0.00463436	0.0217261	-2.63482
SECISBP2L	0.27054	3.68765	5.42133	8.57479e-08	3.31704e-06	7.51544
CRIM1	0.270216	4.27339	3.84169	0.000135165	0.00130982	0.585485
TBC1D16	0.270178	4.10624	4.1953	3.13599e-05	0.000400847	1.94447
SENP7	0.270096	3.02467	5.31504	1.50454e-07	5.13292e-06	6.98087
ANXA5	0.270037	7.89898	5.13717	3.7739e-07	1.06625e-05	6.1079
TSPYL4	0.26993	4.32629	4.95997	9.18598e-07	2.25755e-05	5.26528
ZNF577	0.269872	2.21836	5.04907	5.89262e-07	1.55367e-05	5.68558
ODR4	0.269849	4.36893	6.19749	1.06522e-09	8.60793e-08	11.7053
UBXN4	0.269458	6.26509	5.68282	2.06613e-08	1.00775e-06	8.8711
TPM2	0.26922	6.55025	2.8344	0.00474529	0.0221265	-2.65587
SMARCA1	0.26904	4.5739	3.36048	0.000827343	0.00558446	-1.0805
CHD1	0.268958	3.18708	6.11448	1.74352e-09	1.31426e-07	11.2335
MYADM	0.268891	6.14975	3.03212	0.00253296	0.0135463	-2.0942
CHD6	0.268869	3.66414	5.68995	1.98587e-08	9.78618e-07	8.90889
LDLRAD3	0.268847	3.53018	4.39749	1.29503e-05	0.00019401	2.77216
TCF12	0.268807	4.37695	5.16673	3.24505e-07	9.41955e-06	6.25109
FKBP14	0.268767	3.13989	5.32855	1.4015e-07	4.85962e-06	7.04829
RFLNB	0.268613	3.27287	3.68808	0.000246411	0.00211585	0.030542
CCN4	0.268513	1.93833	3.23345	0.00129001	0.00797726	-1.4846
PLOD2	0.268482	4.68624	3.12656	0.001854	0.0106052	-1.81297
SNX9	0.268367	5.13643	5.16925	3.20339e-07	9.31279e-06	6.26335
MLLT6	0.268182	5.10035	5.21902	2.4799e-07	7.64042e-06	6.50626
RASSF3	0.268094	4.33241	4.91636	1.13879e-06	2.67905e-05	5.06204
ACADVL	0.268031	7.21212	4.7742	2.26831e-06	4.62663e-05	4.41114
ZC4H2	0.268002	2.03997	3.27296	0.00112525	0.00716477	-1.3605
ASTN1	0.26796	0.986625	3.17355	0.00158271	0.00933617	-1.66992
CREB3L2	0.267943	4.3542	4.7292	2.81098e-06	5.53804e-05	4.2088
INTS3	0.267509	4.5661	4.36488	1.49714e-05	0.000218614	2.63622
MAP4K3	0.267296	3.99191	5.66199	2.31893e-08	1.11116e-06	8.76102
CCDC65	0.267207	2.53514	2.73327	0.00645531	0.0280367	-2.92892
SLC17A9	0.266878	2.33835	2.96424	0.00315446	0.0161413	-2.29118
ALDH3A2	0.26685	5.36828	4.24552	2.52583e-05	0.00033568	2.14666
KCNE4	0.266679	1.55351	3.39655	0.000727416	0.00505375	-0.963023
DYNC1LI2	0.266261	4.03826	4.17027	3.49015e-05	0.000440507	1.84457
USP34	0.266054	2.79862	4.08556	4.99289e-05	0.000593637	1.51065
MKX	0.265982	1.47705	2.87111	0.0042343	0.0203355	-2.55438
RBM39	0.265778	5.95402	6.30463	5.593e-10	5.17787e-08	12.3225
PAN3	0.265526	4.23893	5.78215	1.1856e-08	6.36918e-07	9.40108
DLC1	0.265419	2.09692	4.13164	4.1125e-05	0.000503721	1.69147
PNRC1	0.265331	6.6667	5.04078	6.14307e-07	1.60486e-05	5.64616
TSPAN13	0.265325	6.15185	3.21039	0.0013962	0.00850155	-1.55634
UACA	0.265195	4.07026	4.98174	8.24671e-07	2.05586e-05	5.36734
SESN3	0.264998	3.78951	3.22906	0.00130962	0.00807494	-1.49828
BBS10	0.26456	3.46852	5.08085	5.02137e-07	1.36999e-05	5.83717
MYO1B	0.264537	3.99615	3.71517	0.000221988	0.00194377	0.126825
LCAT	0.264404	3.30772	3.61883	0.000320833	0.00262039	-0.212556
KCNJ12	0.264258	1.50995	2.6614	0.00798952	0.0330876	-3.1171
FREM2	0.264162	1.31879	2.87688	0.00415868	0.0200684	-2.53831
BMERB1	0.263599	2.82507	3.1064	0.00198302	0.0111789	-1.8737
CHSY1	0.26327	4.43817	5.33354	1.36524e-07	4.76858e-06	7.0732
EXO1	-0.263173	3.05862	-4.20325	3.03083e-05	0.000389494	1.97633
BCAS4	-0.263177	2.32484	-3.81575	0.000149806	0.00142137	0.490272
PMF1-BGLAP	-0.263268	2.40697	-3.85854	0.000126388	0.00124309	0.64767
ALKBH7	-0.263428	6.54729	-3.97881	7.77082e-05	0.000842988	1.09902
RABEPK	-0.263461	4.29587	-6.56132	1.15137e-10	1.31484e-08	13.8386
ST6GALNAC4	-0.263635	4.85978	-4.13073	4.12822e-05	0.000504675	1.68791
SWSAP1	-0.263722	3.29587	-4.9218	1.10875e-06	2.61695e-05	5.08732
TMEM270	-0.263835	1.49534	-3.04188	0.00245351	0.0131917	-2.06553
RBBP8NL	-0.263852	3.61223	-3.17427	0.00157886	0.00931926	-1.66772
CYP51A1	-0.263914	1.45298	-4.86667	1.45174e-06	3.23814e-05	4.83254
PXMP2	-0.263943	4.70393	-4.35686	1.55128e-05	0.000225149	2.60293
IL19	-0.264014	0.981824	-2.99207	0.0028845	0.0150261	-2.21095
MTMR1	-0.264292	4.07745	-6.07781	2.16373e-09	1.55715e-07	11.0269
CCDC51	-0.264371	4.50923	-5.38375	1.04721e-07	3.84611e-06	7.32532
MCM2	-0.264744	5.9864	-3.96655	8.17049e-05	0.00087835	1.05242
C15orf61	-0.264842	2.62078	-5.19145	2.85844e-07	8.49118e-06	6.37144
HIST1H2AD	-0.264992	2.85672	-2.5292	0.0116868	0.0442193	-3.45043
NOP16	-0.265047	4.78616	-5.01051	7.14684e-07	1.83196e-05	5.50284
CHCHD6	-0.26517	4.02387	-4.83865	1.66323e-06	3.60039e-05	4.70406
TSPAN17	-0.265259	4.95526	-6.19119	1.10601e-09	8.89989e-08	11.6693
ARAF	-0.265586	5.88754	-5.74616	1.45129e-08	7.52108e-07	9.20808
IDH3A	-0.265599	2.68281	-4.8669	1.45012e-06	3.23814e-05	4.83359
ROM1	-0.266155	2.26947	-4.88161	1.3498e-06	3.07185e-05	4.90134
MRPS18A	-0.266223	5.70602	-5.85652	7.781e-09	4.4296e-07	9.80324
PRR11	-0.266285	3.71778	-4.09446	4.80995e-05	0.000575113	1.54543
SYNGR1	-0.266396	3.01499	-3.08623	0.00212028	0.0117923	-1.93407
MRPL21	-0.266434	5.49219	-5.26042	2.00114e-07	6.51259e-06	6.70992
CTSD	-0.266539	9.1401	-4.65904	3.91402e-06	7.27528e-05	3.89681
MID1IP1	-0.266835	5.37675	-4.73657	2.7143e-06	5.37533e-05	4.2418
GDPD3	-0.266921	2.9686	-3.18684	0.00151292	0.00903629	-1.62909
NXT2	-0.266987	4.20089	-4.77256	2.28611e-06	4.65045e-05	4.40376
ENDOD1	-0.26706	4.49893	-4.13373	4.07619e-05	0.000499916	1.69974
ALG3	-0.267243	6.17185	-5.35824	1.19855e-07	4.29652e-06	7.19698
PLA2G3	-0.268132	1.27725	-3.39593	0.000729048	0.00506125	-0.96507
WDR62	-0.268192	2.53037	-4.53995	6.79855e-06	0.000112842	3.37721
CAPN1	-0.268372	6.92717	-5.2814	1.79403e-07	5.96062e-06	6.81368
E2F8	-0.268479	2.8581	-3.87472	0.000118469	0.00118141	0.707634
COX6C	-0.268637	6.98731	-4.85874	1.5088e-06	3.34586e-05	4.79611
TOMM5	-0.268662	4.03452	-5.42676	8.33021e-08	3.24215e-06	7.54297
CEP55	-0.268846	4.73617	-3.63068	0.00030676	0.00252675	-0.171278
RANGAP1	-0.269021	6.22209	-6.24966	7.79277e-10	6.51824e-08	12.0047
RAB25	-0.269065	7.34862	-2.49747	0.0127745	0.0474343	-3.52796
PINX1	-0.2691	2.41198	-5.29679	1.65546e-07	5.56813e-06	6.89004
MALSU1	-0.269385	4.38344	-5.52907	4.80364e-08	2.05404e-06	8.067
BCL11A	-0.269451	2.99836	-2.8301	0.00480877	0.0223188	-2.6677
CHAF1A	-0.269495	4.41699	-5.5506	4.27336e-08	1.87782e-06	8.17841
TMEM164	-0.269784	4.3994	-5.24215	2.20027e-07	7.00522e-06	6.61984
AMTN	-0.269897	0.815555	-2.52292	0.0118952	0.044762	-3.46585
HIST1H2AG	-0.270002	2.00338	-3.48761	0.00052292	0.00389403	-0.661101
CORO2A	-0.270793	3.98544	-4.18151	3.32656e-05	0.000422938	1.88939
ANKRD22	-0.270883	3.21917	-2.47317	0.0136673	0.0498598	-3.58669
DMBX1	-0.271461	1.20899	-2.57321	0.0103146	0.0402504	-3.34131
TREX2	-0.271742	1.38443	-4.57709	5.73053e-06	9.79273e-05	3.53793
STXBP2	-0.271988	5.09168	-4.91159	1.16572e-06	2.72778e-05	5.03994
ALDOA	-0.272034	9.18561	-6.01059	3.20529e-09	2.14485e-07	10.6509
CXorf56	-0.272183	4.64403	-6.83868	1.96892e-11	2.93353e-09	15.5353
LAS1L	-0.272331	4.79768	-7.49535	2.37722e-13	7.31225e-11	19.7885
RANBP1	-0.272499	5.8374	-5.90228	5.99116e-09	3.60434e-07	10.053
ADK	-0.272576	4.67734	-5.17029	3.18642e-07	9.27759e-06	6.26839
GSTP1	-0.272664	10.2923	-4.82394	1.78581e-06	3.82664e-05	4.6369
PPFIA3	-0.27322	2.77123	-3.92372	9.72553e-05	0.00101022	0.890637
HLA-F	-0.273281	5.16526	-2.49322	0.0129267	0.0478784	-3.53827
C6orf52	-0.273452	2.91195	-3.38222	0.000765692	0.00525837	-1.00984
BATF2	-0.273663	3.06419	-2.65171	0.00821964	0.0338494	-3.14209
PKP3	-0.273903	6.15766	-3.35781	0.00083523	0.00562453	-1.08915
FTH1	-0.274053	9.51463	-3.47713	0.000543377	0.00401656	-0.696253
C1GALT1C1	-0.27406	5.45057	-5.76113	1.33439e-08	7.01411e-07	9.28823
UBALD2	-0.27407	7.20219	-5.26715	1.93225e-07	6.34345e-06	6.74319
SLC2A8	-0.274145	4.05667	-5.55971	4.0665e-08	1.80589e-06	8.22567
PRSS8	-0.274173	7.5928	-3.6108	0.000330708	0.00268495	-0.240448
POMZP3	-0.274233	3.53738	-3.67457	0.00025952	0.00220852	-0.017242
PNMA6A	-0.274456	2.15149	-2.58958	0.00984192	0.0389329	-3.30024
CHMP6	-0.274487	4.90527	-5.99361	3.53786e-09	2.33205e-07	10.5565
PPAN	-0.274821	3.26503	-4.18652	3.25611e-05	0.000414811	1.90937
ACAT2	-0.275051	3.82916	-4.4863	8.68383e-06	0.000139637	3.14723
CD68	-0.275201	1.3411	-4.2544	2.43052e-05	0.000326886	2.18262
SDHA	-0.275661	5.34288	-5.46277	6.86958e-08	2.73507e-06	7.72642
THTPA	-0.275683	2.56019	-4.9371	1.02835e-06	2.46688e-05	5.15851
JPT1	-0.275723	6.66534	-4.60484	5.03964e-06	8.87999e-05	3.65881
KIFC1	-0.275728	5.32636	-3.85561	0.000127874	0.00125511	0.636842
CLPP	-0.275802	5.98944	-5.40198	9.50604e-08	3.5871e-06	7.41737
RPA3	-0.275884	4.52818	-5.13319	3.85106e-07	1.08484e-05	6.0887
VRK1	-0.275934	4.42396	-5.19099	2.86529e-07	8.49827e-06	6.36917
CERS3	-0.275953	0.849629	-3.37768	0.000778196	0.00531935	-1.02463
CSTF2	-0.276377	4.68579	-7.36143	6.00778e-13	1.4689e-10	18.8947
DGCR6	-0.276525	1.24005	-4.68062	3.53666e-06	6.66478e-05	3.99232
PES1	-0.276546	5.71762	-6.04946	2.55497e-09	1.77185e-07	10.8678
MRPL11	-0.276874	5.94895	-5.69619	1.91822e-08	9.5019e-07	8.94195
HR	-0.27704	2.17183	-3.218	0.00136027	0.00832672	-1.5327
TMEM205	-0.277727	7.36242	-4.45079	1.01968e-05	0.000159136	2.99642
TMEM246	-0.277789	2.52261	-2.56822	0.0104625	0.040679	-3.35377
RPS6KB2	-0.277885	4.84619	-6.27588	6.65444e-10	5.74239e-08	12.156
STAP2	-0.278572	5.58482	-3.38774	0.000750724	0.00518358	-0.991821
NR2C2AP	-0.2786	5.52234	-5.01433	7.01202e-07	1.80711e-05	5.52087
IRF5	-0.278666	3.40838	-3.56366	0.000394718	0.00310114	-0.403088
MAJIN	-0.278702	1.0363	-3.53365	0.000441324	0.00338147	-0.505551
ARPC5L	-0.27871	5.58684	-6.56822	1.10268e-10	1.26682e-08	13.8801
TCTEX1D2	-0.278806	4.00894	-3.5282	0.000450311	0.00343515	-0.524047
PGP	-0.278858	4.95751	-4.63752	4.32854e-06	7.8854e-05	3.802
CDCA3	-0.278956	3.66226	-4.14352	3.9106e-05	0.000484019	1.73842
NDUFA11	-0.279195	5.26357	-3.93345	9.34937e-05	0.000977532	0.927249
DDX28	-0.279392	4.3879	-6.29485	5.93408e-10	5.34482e-08	12.2658
CD40	-0.279561	4.1314	-2.69569	0.00722078	0.0305977	-3.02793
TIMM8B	-0.279573	6.77634	-5.38541	1.03805e-07	3.84611e-06	7.33368
SNX7	-0.279641	4.59495	-3.99444	7.28811e-05	0.00080342	1.15863
EDA	-0.279766	1.90254	-3.98149	7.68591e-05	0.000835849	1.10923
C19orf57	-0.27977	2.59351	-3.42738	0.000651035	0.00462589	-0.861658
MAL2	-0.279931	7.46934	-3.47609	0.000545447	0.00402252	-0.699736
PRSS27	-0.280838	1.38566	-3.47002	0.000557666	0.00409205	-0.720023
PRKX	-0.280885	4.83876	-3.79616	0.000161844	0.00150783	0.418762
MPND	-0.280943	4.83756	-4.71948	2.94373e-06	5.76385e-05	4.16529
TMEM53	-0.28118	3.51035	-5.80747	1.02776e-08	5.61617e-07	9.53747
TACC3	-0.281228	5.21371	-4.10967	4.51212e-05	0.00054428	1.605
UNC5A	-0.281269	1.63965	-2.5837	0.0100094	0.0394153	-3.31501
PTAFR	-0.281405	3.31099	-3.15564	0.00168146	0.00978852	-1.72468
TFRC	-0.281518	5.62901	-3.37927	0.0007738	0.00529689	-1.01946
HIST1H3B	-0.281572	2.14791	-2.62593	0.00886118	0.0358489	-3.20816
EIF2B3	-0.281697	4.31213	-7.39623	4.7277e-13	1.2351e-10	19.1257
DGCR6L	-0.281904	6.70058	-5.3664	1.14794e-07	4.16998e-06	7.238
E2F2	-0.281927	2.89917	-4.12335	4.25917e-05	0.000518357	1.65879
TMEM79	-0.28195	4.11764	-3.59	0.000357647	0.00285385	-0.312462
GJB4	-0.281953	1.19352	-3.99578	7.24813e-05	0.000799937	1.16374
REXO5	-0.282259	2.5188	-5.48865	5.97696e-08	2.47259e-06	7.85891
TNFSF9	-0.282424	2.10143	-2.6917	0.00730663	0.0308831	-3.03835
TIMM17B	-0.282648	6.12813	-5.47508	6.42992e-08	2.5925e-06	7.78937
C9orf40	-0.282681	3.28629	-4.98055	8.29579e-07	2.06539e-05	5.36173
OR2B6	-0.282696	1.2831	-3.53882	0.000432938	0.00333194	-0.487944
GPAA1	-0.282903	7.26373	-5.57577	3.72539e-08	1.67847e-06	8.30914
WDR34	-0.283047	7.14505	-4.62141	4.66625e-06	8.33658e-05	3.73127
FAM111B	-0.283166	3.16944	-3.89948	0.000107255	0.00109092	0.799833
DMAC1	-0.283461	5.55833	-5.27589	1.8463e-07	6.10238e-06	6.7864
ARNTL2	-0.283671	2.81746	-3.74823	0.000195256	0.00175616	0.245287
ABCD1	-0.283928	4.26862	-4.33313	1.72275e-05	0.000245382	2.50472
AMDHD2	-0.283953	3.34532	-5.22234	2.43771e-07	7.55928e-06	6.52255
BDH1	-0.283969	3.6372	-4.14214	3.93363e-05	0.000485555	1.73295
EPHX4	-0.284024	1.95465	-3.17004	0.00160161	0.00941562	-1.68066
N4BP3	-0.284032	2.69228	-3.56347	0.000394992	0.00310123	-0.403725
EPN3	-0.284107	4.45272	-3.48416	0.00052957	0.00393557	-0.672679
AURKB	-0.284151	5.1839	-3.75533	0.000189927	0.00171827	0.270849
POLE4	-0.284175	5.47765	-5.48247	6.17909e-08	2.51798e-06	7.82725
PJA1	-0.284349	4.74428	-4.85581	1.53044e-06	3.37814e-05	4.78266
RASGEF1A	-0.284465	1.97988	-2.79712	0.00532104	0.0241671	-2.75767
HIST1H3H	-0.284475	3.73621	-2.6246	0.00889545	0.0359604	-3.21155
PRRG2	-0.284857	4.4012	-4.70779	3.11122e-06	6.00547e-05	4.11312
SLC2A9	-0.285102	1.71959	-4.75441	2.49319e-06	4.98926e-05	4.32195
PRICKLE3	-0.285103	4.12674	-5.2555	2.05294e-07	6.64715e-06	6.68565
PMM1	-0.285176	3.96475	-4.18766	3.24024e-05	0.000413341	1.91393
RAB9A	-0.285548	5.10215	-5.61297	3.03855e-08	1.4153e-06	8.50335
PHLDA2	-0.285573	5.43781	-2.6112	0.00924746	0.0370267	-3.24562
NANS	-0.285769	4.92982	-5.33036	1.38822e-07	4.82236e-06	7.05734
PRPS1	-0.285843	5.21629	-6.58996	9.62104e-11	1.13261e-08	14.011
NUDT7	-0.286064	1.90883	-5.2242	2.4145e-07	7.51174e-06	6.53163
NDUFB2	-0.286114	5.67006	-5.7436	1.47226e-08	7.60907e-07	9.1944
LY6E	-0.28612	8.98565	-2.80431	0.00520527	0.0237534	-2.73813
POLR3K	-0.286164	4.73176	-5.55445	4.18478e-08	1.85169e-06	8.19836
ZNF622	-0.28631	5.62952	-6.71372	4.39553e-11	5.94519e-09	14.7634
PPM1J	-0.286771	2.33709	-3.75024	0.000193737	0.00174528	0.252503
BEX3	-0.286784	8.30028	-3.63658	0.000299967	0.00248078	-0.150663
TYSND1	-0.287012	4.3809	-5.90635	5.85327e-09	3.53252e-07	10.0752
UQCC3	-0.287102	5.36399	-4.53316	7.01334e-06	0.000115802	3.34798
MRPL36	-0.287507	5.5838	-5.80336	1.05194e-08	5.71554e-07	9.51527
CEBPA	-0.287514	3.22647	-3.1457	0.00173867	0.0100327	-1.75493
RPL26L1	-0.287672	5.6704	-5.9693	4.07301e-09	2.61537e-07	10.4218
FKBPL	-0.288027	4.59981	-5.83713	8.68777e-09	4.83121e-07	9.69795
EEF2KMT	-0.28822	3.14509	-6.17181	1.24131e-09	9.82281e-08	11.5587
C2	-0.288286	3.72709	-2.60203	0.00949559	0.0378335	-3.26884
PRSS36	-0.288414	1.89299	-4.90706	1.19191e-06	2.76868e-05	5.01894
MCM5	-0.288422	5.28253	-5.44404	7.59496e-08	2.98646e-06	7.63089
TICRR	-0.288653	2.3495	-4.89874	1.24149e-06	2.86639e-05	4.98041
RTN2	-0.28907	2.95961	-3.79884	0.00016015	0.0014957	0.428493
PLAAT1	-0.289668	2.39455	-2.76692	0.00583289	0.0258575	-2.83915
MRPS7	-0.289669	5.7651	-6.59791	9.15234e-11	1.0909e-08	14.059
LRP8	-0.289722	2.45671	-4.33303	1.72345e-05	0.000245382	2.50434
BAG1	-0.29002	4.93133	-5.2254	2.39954e-07	7.48963e-06	6.53753
EMC9	-0.290081	5.10098	-4.79166	2.08613e-06	4.34329e-05	4.49015
COX5A	-0.290193	7.81123	-6.41607	2.83422e-10	2.80059e-08	12.9742
VAV1	-0.290383	2.67579	-3.60332	0.00034017	0.00274067	-0.266395
CDR2L	-0.29072	5.42523	-3.33621	0.000901624	0.00599124	-1.15887
ZFPL1	-0.290794	3.4097	-6.80425	2.45944e-11	3.55333e-09	15.3214
NME1-NME2	-0.290817	1.44332	-4.69083	3.37058e-06	6.39605e-05	4.03765
MYH14	-0.291262	5.71948	-3.10414	0.00199794	0.0112431	-1.88047
MBLAC1	-0.291662	2.4719	-5.20147	2.7148e-07	8.19099e-06	6.42037
C8orf76	-0.291758	3.32728	-5.79006	1.13391e-08	6.126e-07	9.44363
CYP4F3	-0.291797	1.3811	-3.1777	0.00156063	0.00924021	-1.6572
ABLIM2	-0.291836	1.83488	-4.53514	6.94986e-06	0.000114853	3.35652
SGPP2	-0.292188	4.40852	-2.93833	0.00342633	0.0171621	-2.36522
DDRGK1	-0.292627	6.68688	-6.16606	1.28454e-09	1.00813e-07	11.526
GPR143	-0.292629	3.08572	-3.47554	0.000546542	0.00402747	-0.701572
EBNA1BP2	-0.293218	5.87508	-6.90265	1.29907e-11	2.01419e-09	15.9352
GSDMD	-0.293682	5.5354	-4.95504	9.41241e-07	2.29545e-05	5.24224
REX1BD	-0.293702	4.82845	-4.52854	7.16324e-06	0.000117767	3.3281
ACOT1	-0.293734	2.18193	-4.21264	2.91091e-05	0.00037816	2.01405
IL1R2	-0.294022	2.31985	-2.78932	0.00544919	0.0245619	-2.7788
ORAI1	-0.294369	5.50641	-5.56551	3.93991e-08	1.7638e-06	8.2558
CARD9	-0.294406	2.00466	-4.48685	8.66201e-06	0.000139403	3.14959
G6PD	-0.294465	5.79381	-4.94001	1.01374e-06	2.44104e-05	5.17205
OPLAH	-0.294638	4.11924	-3.55309	0.000410579	0.00319337	-0.439268
EVA1C	-0.294784	3.63242	-3.16437	0.00163264	0.00955678	-1.69802
RECQL4	-0.294945	4.8003	-4.0629	5.48914e-05	0.000640429	1.42239
GRHPR	-0.295671	5.03331	-7.38599	5.07364e-13	1.29753e-10	19.0576
NPR1	-0.295857	3.7785	-2.56215	0.010645	0.0411704	-3.36889
ZFYVE19	-0.295985	4.31109	-5.96702	4.12711e-09	2.63238e-07	10.4092
CORO1A	-0.296408	4.50075	-3.16903	0.0016071	0.00944501	-1.68376
DEPDC1	-0.296961	2.84067	-4.27876	2.18618e-05	0.000298918	2.28172
COX8A	-0.297013	9.76872	-7.03667	5.38125e-12	9.32962e-10	16.7831
VSIR	-0.297048	4.26858	-3.79884	0.00016015	0.0014957	0.428493
C16orf91	-0.297056	5.11276	-6.10689	1.82337e-09	1.35306e-07	11.1906
TMEM40	-0.297075	1.57654	-3.30156	0.00101843	0.00659725	-1.26979
CD300A	-0.297186	2.81443	-3.79017	0.000165704	0.00153703	0.396964
TAP2	-0.297497	4.19517	-3.78844	0.000166837	0.00154604	0.390663
PORCN	-0.297518	4.58811	-3.26466	0.00115817	0.0073234	-1.3867
MRPL37	-0.298092	6.73337	-7.95802	8.72805e-15	4.16132e-12	22.9779
MTHFS	-0.298472	2.87017	-5.54597	4.38218e-08	1.91242e-06	8.15446
HIST1H4I	-0.298527	4.94102	-3.16002	0.00165678	0.00967439	-1.71131
LYPD5	-0.298549	1.70111	-4.63149	4.45208e-06	8.04792e-05	3.7755
MDP1	-0.298618	2.1012	-6.05127	2.52804e-09	1.75957e-07	10.878
GPR27	-0.298714	3.43567	-2.98385	0.00296193	0.0153581	-2.23472
BLVRA	-0.298909	5.76807	-5.19162	2.85601e-07	8.49118e-06	6.37225
DKC1	-0.298978	5.70912	-6.97939	7.85601e-12	1.31423e-09	16.419
FAM25A	-0.299285	0.726194	-3.27988	0.00109848	0.00701581	-1.33862
FTCDNL1	-0.299561	2.03278	-4.63695	4.34007e-06	7.89786e-05	3.79949
TRAPPC2B	-0.299778	3.20961	-4.43055	1.11687e-05	0.000171635	2.91099
LILRB4	-0.300028	2.39864	-3.22749	0.00131672	0.00811347	-1.50319
GLA	-0.300237	5.28035	-6.51664	1.52175e-10	1.67753e-08	13.5709
TMPRSS13	-0.300255	3.25244	-2.79174	0.00540915	0.024445	-2.77225
TMEM121	-0.300449	2.5596	-3.34908	0.000861505	0.00577398	-1.11739
GPR87	-0.300455	2.21701	-2.66469	0.00791266	0.0328191	-3.10859
BTBD11	-0.300966	1.80674	-3.35387	0.000846989	0.00568965	-1.1019
HIST1H2BO	-0.300993	2.1327	-3.07706	0.00218555	0.0120954	-1.9614
NMI	-0.301121	4.98178	-4.75825	2.44797e-06	4.91941e-05	4.33922
ARMCX6	-0.301623	3.7952	-5.35483	1.22031e-07	4.32575e-06	7.17987
OVOL2	-0.302006	4.34349	-4.28518	2.12583e-05	0.000292298	2.30791
ISOC2	-0.302041	5.37635	-5.15891	3.37748e-07	9.74462e-06	6.21315
TENT5B	-0.302166	3.4137	-3.02436	0.00259782	0.0138118	-2.11693
ADAMDEC1	-0.30247	2.2226	-2.49132	0.0129954	0.0480582	-3.54288
RAD54L	-0.302629	3.41646	-4.50815	7.86206e-06	0.000127933	3.24062
PRIM1	-0.302945	3.32469	-5.22353	2.4228e-07	7.52527e-06	6.52838
HMGB3	-0.303034	5.9812	-5.35852	1.19678e-07	4.29652e-06	7.19838
TMEM54	-0.303058	6.42561	-3.28692	0.00107187	0.0068781	-1.31632
CD9	-0.30308	8.37742	-4.02262	6.48868e-05	0.000734396	1.26668
TACO1	-0.303128	4.80418	-7.12453	2.99707e-12	5.77344e-10	17.3465
FAM83F	-0.303244	1.62873	-4.25196	2.45632e-05	0.000329427	2.17275
RTN4R	-0.30362	3.4901	-3.90486	0.000104958	0.00107442	0.819919
ATP6V0D1	-0.303956	5.02477	-5.76739	1.28825e-08	6.84782e-07	9.32182
NMNAT3	-0.304156	2.78157	-3.96038	8.37891e-05	0.000898497	1.02902
DHCR7	-0.304172	5.48264	-4.93961	1.01575e-06	2.44279e-05	5.17018
IFI35	-0.304181	5.66938	-3.64213	0.00029371	0.00243978	-0.131255
SLC6A8	-0.304508	5.31227	-3.29301	0.00104934	0.00675851	-1.29699
DNASE1L1	-0.304662	3.72547	-5.8927	6.32914e-09	3.77197e-07	10.0005
NHP2	-0.304675	6.83415	-5.91303	5.63294e-09	3.4212e-07	10.1119
HCAR2	-0.305028	1.59428	-3.41971	0.000669322	0.00472589	-0.88698
RASAL1	-0.305487	3.4496	-2.89019	0.00398897	0.0194462	-2.50113
GPRC5C	-0.305573	4.5634	-2.93083	0.0035089	0.0175185	-2.38653
ACE2	-0.306102	1.15559	-4.68443	3.47379e-06	6.55278e-05	4.00922
BCL2A1	-0.306225	2.85849	-3.23539	0.00128143	0.00794479	-1.47854
BAK1	-0.306234	5.48954	-5.67809	2.12111e-08	1.03193e-06	8.84605
CRYBG2	-0.306464	2.38326	-3.51105	0.000479768	0.0036265	-0.582163
SIVA1	-0.306533	5.568	-5.5601	4.05792e-08	1.80589e-06	8.22769
HDDC3	-0.306613	3.39593	-5.99809	3.44691e-09	2.29846e-07	10.5814
ZNF593	-0.306866	3.28025	-4.49196	8.46346e-06	0.000136669	3.17137
ZNF576	-0.30706	3.58095	-7.08249	3.96862e-12	7.20814e-10	17.0762
DBP	-0.307102	3.53113	-5.21018	2.59562e-07	7.86982e-06	6.46297
MRPS18C	-0.307146	3.08354	-7.14739	2.57124e-12	5.05526e-10	17.4941
HES2	-0.30715	2.6268	-2.6836	0.00748384	0.0314856	-3.05949
MFSD3	-0.307206	5.57579	-4.41293	1.20867e-05	0.000183087	2.83688
BRCC3	-0.307221	4.67635	-6.25789	7.41646e-10	6.34257e-08	12.0521
PSMA5	-0.307682	5.74706	-8.01832	5.6098e-15	2.97179e-12	23.4049
SAMD9	-0.308276	3.42978	-3.16753	0.00161531	0.00947863	-1.68837
ACKR2	-0.308276	1.81595	-2.90201	0.00384353	0.018882	-2.46796
PYCARD	-0.308347	5.26779	-3.25039	0.00121682	0.00761848	-1.43157
TMC6	-0.308505	4.48757	-4.90103	1.22762e-06	2.84126e-05	4.99103
HINT2	-0.308636	5.11679	-5.20731	2.63444e-07	7.97481e-06	6.44889
CLDN4	-0.309096	7.75974	-3.45475	0.000589556	0.00427995	-0.770926
PSMD9	-0.309291	2.95306	-7.56963	1.41342e-13	4.70845e-11	20.29
GSTZ1	-0.309418	3.02427	-5.2407	2.21683e-07	7.0462e-06	6.61272
ALG1L	-0.310068	3.63312	-2.4763	0.0135494	0.0495494	-3.57916
LAP3	-0.310167	6.01768	-4.46222	9.68392e-06	0.000152302	3.04487
PMVK	-0.310368	6.964	-5.43738	7.87043e-08	3.08207e-06	7.59699
RPP25L	-0.31044	6.07099	-5.96733	4.11976e-09	2.63238e-07	10.4109
MTFR2	-0.310673	2.79922	-4.75025	2.54319e-06	5.07866e-05	4.30322
C19orf84	-0.31092	1.05229	-3.90134	0.000106457	0.00108569	0.806762
AKR1B15	-0.311251	1.1431	-3.44089	0.00061998	0.00445503	-0.816962
PDF	-0.311373	2.69064	-4.88696	1.31505e-06	3.00352e-05	4.92599
C17orf53	-0.311419	3.33033	-5.31981	1.46736e-07	5.02407e-06	7.00465
XK	-0.311423	1.72894	-4.12611	4.20968e-05	0.000513205	1.66969
ZDHHC12	-0.311438	6.14411	-5.55174	4.24695e-08	1.87263e-06	8.18431
SCO2	-0.311916	5.37036	-4.50634	7.92727e-06	0.000128665	3.23286
UBE2S	-0.312045	5.34778	-4.16224	3.61165e-05	0.000454339	1.81263
SYNGR2	-0.312318	7.44083	-5.93731	4.89902e-09	3.06325e-07	10.2453
NDUFA1	-0.312654	8.5171	-6.07611	2.18542e-09	1.56684e-07	11.0173
NDUFAB1	-0.313429	6.5979	-7.59723	1.16389e-13	4.18802e-11	20.4773
FAM86C1	-0.313465	3.06925	-7.10866	3.33274e-12	6.29295e-10	17.2443
PAQR4	-0.313518	4.33602	-4.23464	2.6476e-05	0.000348945	2.10265
NDUFB7	-0.313933	9.17583	-5.48788	6.0018e-08	2.47749e-06	7.85496
EIF4EBP3	-0.313967	4.37581	-3.94295	8.99571e-05	0.000950455	0.96305
CISD1	-0.31433	4.60667	-6.18996	1.11414e-09	8.92764e-08	11.6622
STXBP6	-0.314668	3.34908	-2.83349	0.00475875	0.0221622	-2.65839
SPC25	-0.314859	3.7828	-4.60419	5.0549e-06	8.89001e-05	3.65597
ILVBL	-0.314913	5.14039	-5.45262	7.25378e-08	2.87603e-06	7.67463
HAUS8	-0.31495	3.10993	-5.53899	4.55176e-08	1.96699e-06	8.11829
ANAPC15	-0.314965	3.73117	-6.29231	6.02586e-10	5.34744e-08	12.251
STOML1	-0.315214	2.30601	-6.93355	1.06149e-11	1.68698e-09	16.1295
TTC22	-0.31524	3.25092	-3.80998	0.000153265	0.00144771	0.469146
PGK1	-0.315358	7.41878	-5.20332	2.68907e-07	8.1273e-06	6.42941
MAPK8IP2	-0.315487	1.62721	-4.0133	6.7433e-05	0.000758263	1.23088
TRMT2B	-0.315661	3.83144	-7.85055	1.90691e-14	8.65874e-12	22.2231
MED30	-0.316009	4.70855	-6.27604	6.64802e-10	5.74239e-08	12.1569
TAP1	-0.316108	6.1769	-3.29642	0.00103691	0.00669107	-1.28616
PC	-0.316126	3.24321	-5.01119	7.12282e-07	1.83193e-05	5.50603
GPKOW	-0.316386	5.42477	-7.32782	7.56582e-13	1.78133e-10	18.6725
BOLA2B	-0.316427	1.57682	-4.73231	2.7698e-06	5.46821e-05	4.22271
DBI	-0.316799	6.62432	-6.20858	9.96926e-10	8.09037e-08	11.7687
ARHGEF5	-0.316967	3.32949	-6.44863	2.31937e-10	2.35208e-08	13.1665
ATP6AP1	-0.317781	6.96655	-7.23105	1.46263e-12	3.13413e-10	18.0374
H2AFJ	-0.31792	4.97626	-3.3363	0.000901319	0.00599124	-1.15856
PUDP	-0.31808	4.38113	-5.62597	2.82892e-08	1.32231e-06	8.57149
FCHO1	-0.318228	2.91274	-3.28882	0.00106479	0.00684416	-1.31029
IFIT3	-0.318336	5.38874	-2.75916	0.00597131	0.0263608	-2.85993
SERTAD1	-0.318392	4.88988	-5.38404	1.04562e-07	3.84611e-06	7.32677
MAGIX	-0.318471	2.83871	-3.91676	0.000100034	0.00103289	0.864496
ALOX5	-0.31849	3.49915	-3.32962	0.000922812	0.00610651	-1.18003
ZNF750	-0.318495	2.64244	-2.57772	0.0101823	0.0399149	-3.33001
MYBL2	-0.31892	6.34961	-3.73195	0.000208018	0.00185379	0.186821
RELB	-0.319605	4.93341	-5.0755	5.1589e-07	1.39752e-05	5.81157
MAD2L1	-0.319769	3.78348	-4.53896	6.82935e-06	0.000113254	3.37297
SMIM12	-0.319811	3.68806	-8.01442	5.77279e-15	2.97548e-12	23.3772
ZNRD2	-0.320266	5.41897	-5.94301	4.74071e-09	2.97402e-07	10.2767
LGALS2	-0.320366	2.42379	-3.24446	0.00124198	0.00773543	-1.45016
GALK1	-0.320541	4.48709	-5.38348	1.0487e-07	3.84611e-06	7.32397
KPNA2	-0.320836	6.9139	-5.02504	6.64662e-07	1.72459e-05	5.57155
ETHE1	-0.320928	5.84237	-4.87	1.42842e-06	3.20979e-05	4.84784
PRADC1	-0.321182	5.26339	-5.14607	3.6064e-07	1.02961e-05	6.15095
S100A13	-0.321641	6.43615	-3.92177	9.80266e-05	0.00101712	0.883306
SDCBP2	-0.321662	3.31593	-3.41078	0.00069119	0.00484799	-0.91636
LDLR	-0.321703	4.13456	-3.85587	0.000127743	0.00125448	0.637789
ANAPC11	-0.321899	6.14089	-5.53227	4.72091e-08	2.0232e-06	8.08354
ATG4D	-0.321949	4.99373	-5.47203	6.53604e-08	2.6194e-06	7.77379
RNF19B	-0.321975	5.21769	-5.27539	1.85111e-07	6.10769e-06	6.78393
C1orf122	-0.322026	5.83013	-5.85419	7.88511e-09	4.4755e-07	9.79054
HIRIP3	-0.322592	4.02449	-6.53748	1.33634e-10	1.51698e-08	13.6956
PLGRKT	-0.322703	5.03492	-5.52355	4.94952e-08	2.10523e-06	8.0385
TRMT12	-0.322707	4.19354	-4.79051	2.09774e-06	4.35322e-05	4.48491
SUSD3	-0.322723	4.35826	-3.21438	0.00137725	0.00841037	-1.54395
HSD3B7	-0.322933	4.41206	-4.21687	2.85839e-05	0.000372733	2.03106
SPINT1	-0.323056	7.81977	-4.61963	4.70491e-06	8.38625e-05	3.7235
SMKR1	-0.323172	3.11845	-3.47369	0.00055025	0.00404854	-0.707765
NLRX1	-0.32333	3.85122	-5.80871	1.02056e-08	5.59286e-07	9.54418
IKBKE	-0.323441	4.19364	-5.21547	2.52576e-07	7.71935e-06	6.48887
EVPL	-0.323522	4.89142	-3.6901	0.000244503	0.00210325	0.0377111
CDCA8	-0.323524	5.06448	-4.6333	4.41459e-06	7.99532e-05	3.78346
ZBTB42	-0.323533	4.09588	-5.5206	5.02914e-08	2.12192e-06	8.02331
C1orf210	-0.323706	5.07758	-4.50771	7.87812e-06	0.000128085	3.2387
TTLL12	-0.323795	5.51185	-5.35719	1.20525e-07	4.30438e-06	7.19168
ORMDL2	-0.324	5.22062	-6.50127	1.67431e-10	1.8184e-08	13.4792
GRHL1	-0.324121	2.63057	-4.04661	5.87427e-05	0.000676362	1.35925
RRP1	-0.324929	5.0167	-6.29294	6.00313e-10	5.34744e-08	12.2547
HIST1H2BK	-0.325283	7.47517	-3.02322	0.00260752	0.0138518	-2.12028
PUF60	-0.325312	6.93954	-6.4924	1.76907e-10	1.89539e-08	13.4264
PEX11G	-0.325662	3.34773	-4.45164	1.01579e-05	0.000158658	3.00002
THOC3	-0.32599	4.03279	-5.53857	4.56219e-08	1.96699e-06	8.11611
ACOT7	-0.32599	4.49213	-4.77181	2.29441e-06	4.65992e-05	4.40034
ODF3B	-0.32605	4.78176	-2.77272	0.00573119	0.0254956	-2.82356
ACTL8	-0.326143	1.03322	-2.58382	0.0100058	0.0394118	-3.3147
SH3RF2	-0.326181	2.79272	-3.98576	7.55259e-05	0.000824946	1.12549
GPNMB	-0.326202	5.48771	-2.67192	0.0077462	0.0322902	-3.08986
ATOX1	-0.32645	4.70547	-5.84845	8.14674e-09	4.59664e-07	9.75936
DCTN3	-0.326756	5.24033	-7.42343	3.91783e-13	1.11518e-10	19.3068
RRM2	-0.327058	4.94875	-4.38299	1.38148e-05	0.000204711	2.71157
AP5B1	-0.327375	3.72698	-5.9461	4.65709e-09	2.9312e-07	10.2937
MDH2	-0.327447	7.47612	-7.6034	1.11434e-13	4.08684e-11	20.5193
CENPI	-0.328091	2.15262	-6.33732	4.58668e-10	4.33032e-08	12.5126
EMD	-0.328365	6.76292	-8.5165	1.31838e-16	1.00572e-13	27.0309
CRB3	-0.328608	5.31635	-5.17913	3.04521e-07	8.92092e-06	6.31139
ADGRF4	-0.329339	1.25601	-4.06468	5.44861e-05	0.000637487	1.42929
HAUS7	-0.329524	1.7758	-5.18494	2.95571e-07	8.71227e-06	6.33969
VAMP8	-0.329734	8.52838	-6.48609	1.83974e-10	1.9601e-08	13.3888
FBP1	-0.329753	4.54178	-2.87065	0.00424035	0.0203595	-2.55565
GLOD5	-0.330641	1.54728	-4.41915	1.17551e-05	0.000178588	2.86298
F12	-0.330709	2.60228	-3.42179	0.000664299	0.00470261	-0.880095
DHRS3	-0.330791	6.89942	-3.43694	0.000628923	0.00450571	-0.830061
FBXW9	-0.330833	4.86135	-4.85668	1.52397e-06	3.36774e-05	4.78667
APOL3	-0.331254	3.09388	-3.52062	0.000463111	0.00351732	-0.549759
MRPL46	-0.331606	2.60932	-7.67724	6.60648e-14	2.57127e-11	21.0237
KLC3	-0.331804	2.12206	-3.30335	0.00101206	0.0065672	-1.26408
SQLE	-0.332025	5.31234	-4.37865	1.40837e-05	0.00020837	2.69351
HIST1H4H	-0.332164	3.89533	-2.82211	0.00492852	0.022735	-2.68958
CBLC	-0.332323	5.78904	-3.44143	0.000618781	0.00444977	-0.815192
TMED1	-0.332374	4.73751	-5.4948	5.7817e-08	2.40224e-06	7.89053
CYB5R2	-0.333532	2.88844	-4.44343	1.05407e-05	0.000163832	2.9653
P2RY6	-0.333614	2.35343	-3.85287	0.000129283	0.00126568	0.626693
ZP3	-0.333719	3.22191	-4.01416	6.71943e-05	0.000756472	1.23418
WDYHV1	-0.334606	4.10405	-7.1597	2.36722e-12	4.70264e-10	17.5737
HERC6	-0.334798	3.86258	-3.73063	0.000209083	0.00185875	0.182103
S100A12	-0.334853	1.56917	-2.87661	0.00416221	0.0200752	-2.53906
ASPG	-0.335132	1.18351	-3.76457	0.000183201	0.00166611	0.304167
PPP1R3F	-0.335234	2.33927	-5.66772	2.24656e-08	1.08192e-06	8.79125
CALHM6	-0.335468	3.65209	-3.05055	0.00238475	0.0129314	-2.03996
IDH3G	-0.335991	6.37811	-6.94603	9.78162e-12	1.58223e-09	16.2081
FAH	-0.336637	3.30519	-5.35975	1.18901e-07	4.28325e-06	7.20457
NMB	-0.336848	4.85745	-4.17841	3.37092e-05	0.000427723	1.87702
FAM181A	-0.337266	2.3899	-3.33826	0.000895103	0.00595829	-1.15226
ADCK2	-0.337547	5.059	-7.29844	9.24941e-13	2.07524e-10	18.4789
TMLHE	-0.337591	3.01484	-6.73973	3.72265e-11	5.18209e-09	14.9231
OVOL1	-0.337661	2.62993	-3.45953	0.000579396	0.00421904	-0.755018
BSPRY	-0.337977	4.68984	-4.23058	2.69441e-05	0.000354625	2.08626
APOL1	-0.33826	6.96302	-2.63459	0.00864085	0.0351739	-3.18604
MT1X	-0.338798	5.59275	-3.31588	0.00096855	0.00634532	-1.22409
TIMM10	-0.339233	6.59254	-6.67824	5.50902e-11	7.24569e-09	14.5465
IFIT1	-0.339472	4.4076	-2.5491	0.0110472	0.0423822	-3.40131
APOC1	-0.340049	5.97572	-2.81837	0.00498561	0.0229579	-2.69981
PBK	-0.340209	4.3661	-4.21679	2.85936e-05	0.000372733	2.03074
MND1	-0.340284	3.58322	-4.48304	8.81294e-06	0.000141237	3.13337
SKA1	-0.340354	3.39462	-5.23647	2.26597e-07	7.17847e-06	6.5919
TUBA1C	-0.340388	6.32675	-5.71297	1.74706e-08	8.76796e-07	9.03111
HCCS	-0.340448	4.73828	-8.5663	8.97645e-17	7.44304e-14	27.4028
PELI3	-0.341009	3.1792	-6.2822	6.40558e-10	5.57812e-08	12.1925
MVD	-0.341415	4.37221	-5.80032	1.0701e-08	5.79772e-07	9.49893
TAPBPL	-0.341433	4.97973	-4.7996	2.00811e-06	4.22701e-05	4.52613
NDUFS6	-0.342038	7.31024	-6.2845	6.31721e-10	5.5264e-08	12.2058
C6orf223	-0.342975	2.03686	-3.34822	0.000864131	0.00578646	-1.12016
KLRG2	-0.343421	1.78494	-3.47785	0.000541945	0.00401064	-0.693836
SYNGR3	-0.343922	2.13129	-3.40785	0.000698497	0.00489384	-0.925969
MTM1	-0.344322	3.16757	-6.25296	7.63994e-10	6.44696e-08	12.0236
CLTB	-0.344367	7.1039	-5.36538	1.15419e-07	4.18332e-06	7.23283
SDS	-0.344493	2.78446	-4.05261	5.72958e-05	0.000663442	1.38247
KRTCAP3	-0.345382	6.47193	-4.23546	2.63817e-05	0.000347943	2.10598
MRPS11	-0.345475	3.91094	-8.66487	4.17346e-17	4.18906e-14	28.1439
KRT19	-0.345501	9.4777	-3.17638	0.00156759	0.0092757	-1.66123
GNB1L	-0.345562	2.13152	-6.93576	1.04621e-11	1.67666e-09	16.1434
PNP	-0.345567	5.23918	-5.52079	5.02406e-08	2.12192e-06	8.02427
APEX2	-0.346154	5.43595	-9.16073	8.02371e-19	1.17708e-15	31.9701
DLGAP5	-0.346473	4.05927	-4.83371	1.70344e-06	3.67908e-05	4.6815
CENPN	-0.346582	3.38722	-5.99647	3.47962e-09	2.31219e-07	10.5724
FUOM	-0.346935	4.45192	-3.97128	8.01404e-05	0.000864945	1.07038
FADD	-0.347434	4.16329	-7.1325	2.84141e-12	5.52944e-10	17.3979
BNC1	-0.347768	1.29041	-3.62187	0.000317162	0.00259819	-0.201968
MID2	-0.34821	2.12098	-5.54106	4.5007e-08	1.95167e-06	8.12904
SHCBP1	-0.348352	2.90788	-5.97402	3.96331e-09	2.5885e-07	10.4479
HLA-G	-0.348385	2.75798	-3.52827	0.000450192	0.00343515	-0.523805
ASL	-0.348455	4.41954	-6.32554	4.92708e-10	4.61516e-08	12.444
BOLA2-SMG1P6	-0.348513	1.70996	-6.53503	1.35693e-10	1.53124e-08	13.6809
FDPS	-0.348533	6.23895	-7.19414	1.87728e-12	3.84963e-10	17.797
TCF15	-0.348726	1.65015	-3.58926	0.000358641	0.00286058	-0.315013
MIF4GD	-0.348752	4.79747	-6.96567	8.59796e-12	1.41355e-09	16.3322
TUBA4A	-0.348812	5.23295	-3.38345	0.000762334	0.00524059	-1.00583
PYCR3	-0.348989	4.7899	-5.69257	1.95722e-08	9.66998e-07	8.92275
ERCC6L	-0.34913	2.24505	-5.88417	6.64543e-09	3.92968e-07	9.95394
OLFM1	-0.349413	1.60137	-3.41526	0.000680134	0.00478629	-0.901626
HSD17B8	-0.350027	5.26187	-5.34497	1.2855e-07	4.53997e-06	7.1304
CRIP1	-0.350255	3.1949	-3.8808	0.000115618	0.00116172	0.730214
MCTS1	-0.351058	5.01765	-8.15934	1.97477e-15	1.21487e-12	24.4137
FAM83A	-0.351127	2.52038	-2.78791	0.00547252	0.0246438	-2.78259
RPL8	-0.351441	11.4459	-6.10049	1.89355e-09	1.39428e-07	11.1545
UBE2L6	-0.351774	7.01344	-4.35466	1.56649e-05	0.000227183	2.59379
CCDC22	-0.351866	5.00711	-7.68293	6.34465e-14	2.52081e-11	21.0627
RIBC2	-0.352218	3.39275	-3.60397	0.000339343	0.00273757	-0.264156
FAAH2	-0.352262	3.9981	-4.96064	9.15548e-07	2.25296e-05	5.26842
LIPT2	-0.352401	2.9704	-6.43167	2.57497e-10	2.5846e-08	13.0662
DHRS4L2	-0.353083	3.94366	-5.81991	9.57928e-09	5.27995e-07	9.60466
UQCRHL	-0.35318	2.84836	-4.55257	6.41572e-06	0.000107801	3.43171
CLN3	-0.353196	3.18111	-6.99352	7.15733e-12	1.21873e-09	16.5086
TBC1D10A	-0.353464	3.00523	-7.43843	3.53132e-13	1.02039e-10	19.4069
RMI2	-0.353517	4.68831	-5.1872	2.92156e-07	8.62493e-06	6.35072
RNF113A	-0.35362	4.98549	-7.69898	5.65983e-14	2.34649e-11	21.173
PLEKHF1	-0.354012	4.53818	-3.86362	0.000123852	0.00122446	0.66645
LDLRAD1	-0.354653	2.24844	-2.57481	0.0102674	0.0401498	-3.3373
UFSP1	-0.354831	2.79092	-5.37195	1.11474e-07	4.06487e-06	7.2659
ASMTL	-0.355072	4.65703	-6.39781	3.17022e-10	3.10047e-08	12.8668
NDUFB9	-0.355646	7.48632	-6.65791	6.26727e-11	8.07588e-09	14.4226
TIGD5	-0.35603	3.56185	-6.29074	6.08333e-10	5.34744e-08	12.2419
OSGIN1	-0.356688	2.25738	-4.44304	1.0559e-05	0.000163982	2.96367
MRPL12	-0.356965	6.40952	-4.97606	8.48244e-07	2.10911e-05	5.34067
IMPA2	-0.357823	4.78779	-4.94493	9.89438e-07	2.39158e-05	5.195
PSMA6	-0.357837	3.16148	-6.87244	1.58157e-11	2.43243e-09	15.7459
IRX3	-0.35792	3.53069	-2.63065	0.00874056	0.0354813	-3.19612
DUSP9	-0.358117	1.80932	-3.24974	0.00121955	0.00762811	-1.43361
MB	-0.358305	1.89903	-3.0867	0.00211702	0.011781	-1.93268
POU2F3	-0.358673	1.66288	-4.24059	2.58034e-05	0.00034126	2.1267
CD70	-0.358896	1.42565	-3.52473	0.000456127	0.00346842	-0.53582
PROM2	-0.359353	5.22475	-3.33064	0.0009195	0.00608881	-1.17676
MUC20	-0.359783	4.35758	-2.86392	0.00433022	0.0206712	-2.57435
SRD5A3	-0.360193	4.83859	-4.15947	3.65436e-05	0.000457599	1.80166
IKBKG	-0.360205	1.93865	-8.0821	3.50441e-15	2.02523e-12	23.8594
PSMB10	-0.360525	5.54604	-4.64038	4.27114e-06	7.81716e-05	3.81457
HIST1H2BC	-0.361111	3.65124	-3.26251	0.00116685	0.0073612	-1.39348
GNA15	-0.361298	3.88497	-4.02061	6.54272e-05	0.000739583	1.25897
MMAB	-0.361404	3.79531	-7.18668	1.9741e-12	4.00511e-10	17.7486
HSD17B10	-0.361696	7.85809	-8.79237	1.53478e-17	1.6261e-14	29.1121
RNASEH2A	-0.361925	6.21138	-6.1195	1.69267e-09	1.2861e-07	11.2618
ISG20	-0.362089	3.33669	-4.47674	9.06825e-06	0.000144963	3.10655
NDUFB11	-0.362501	8.05192	-7.50357	2.24482e-13	7.01819e-11	19.8438
CAPG	-0.362593	7.33904	-5.20064	2.72641e-07	8.19099e-06	6.41632
ATP5MC3	-0.363195	6.17987	-7.23516	1.42249e-12	3.08275e-10	18.0642
MARCO	-0.36372	1.90725	-3.07289	0.00221587	0.0122145	-1.97381
NDUFA13	-0.363843	5.76042	-5.42553	8.38515e-08	3.25689e-06	7.53672
AIFM1	-0.363899	6.05114	-6.42797	2.63417e-10	2.63017e-08	13.0444
PPIF	-0.364165	6.48203	-7.39723	4.69535e-13	1.2351e-10	19.1323
CISD3	-0.364513	4.67589	-5.7511	1.41164e-08	7.35557e-07	9.23452
FUNDC2	-0.364574	4.20216	-9.53748	3.5802e-20	5.68983e-17	34.9835
ENHO	-0.365333	2.29914	-3.23204	0.00129629	0.00801069	-1.489
SPC24	-0.365542	4.62762	-4.53051	7.09879e-06	0.000116909	3.33659
TYMP	-0.365762	5.94887	-3.39722	0.000725683	0.00504355	-0.960845
FEN1	-0.365865	5.72295	-7.04444	5.11083e-12	9.10923e-10	16.8327
ALYREF	-0.366387	7.03253	-6.72113	4.1926e-11	5.71122e-09	14.8088
MRPS12	-0.367079	5.92393	-6.37057	3.74532e-10	3.58929e-08	12.7069
NUDT18	-0.367387	3.81666	-5.46952	6.62514e-08	2.64326e-06	7.7609
CENPA	-0.367784	4.11689	-4.78866	2.11639e-06	4.38237e-05	4.47656
BAIAP2	-0.367851	4.29581	-5.26712	1.93254e-07	6.34345e-06	6.74304
EGFL6	-0.367959	3.60386	-3.04667	0.00241531	0.0130452	-2.05142
CD164L2	-0.368055	2.09198	-3.23156	0.00129843	0.0080163	-1.4905
PNCK	-0.368425	1.71081	-4.07344	5.25276e-05	0.000618241	1.46338
IRAK2	-0.36913	2.26234	-4.37636	1.42281e-05	0.000209694	2.68394
PRDX4	-0.370207	7.12658	-6.66241	6.09114e-11	7.90232e-09	14.45
SLC43A3	-0.371909	4.08955	-4.68889	3.40165e-06	6.44218e-05	4.029
LAMP3	-0.372412	3.51781	-3.48596	0.000526092	0.00391459	-0.666641
FDXR	-0.372691	4.38831	-5.27598	1.84544e-07	6.10238e-06	6.78684
ESPN	-0.372923	5.16941	-3.32005	0.000954438	0.00626794	-1.21072
CKMT1B	-0.373178	2.41704	-3.71667	0.000220703	0.00193518	0.132183
DEFB4A	-0.373432	0.868777	-3.73014	0.000209484	0.0018599	0.180337
DEFB4B	-0.373432	0.868777	-3.73014	0.000209484	0.0018599	0.180337
CKMT1A	-0.373441	2.12388	-3.96673	8.16443e-05	0.000878194	1.05311
CMPK2	-0.37363	3.13464	-3.94708	8.84555e-05	0.000938229	0.97868
DAPP1	-0.374346	2.46726	-4.43841	1.07814e-05	0.000166623	2.94411
HTATIP2	-0.374351	4.70058	-5.65884	2.35976e-08	1.12507e-06	8.74438
NUDT22	-0.374919	4.28846	-8.21582	1.29484e-15	8.51515e-13	24.8217
MCUB	-0.37576	3.83932	-5.00652	7.29061e-07	1.85881e-05	5.48399
SQOR	-0.376093	4.62286	-4.46349	9.62861e-06	0.000151758	3.05025
IFIH1	-0.376967	4.12746	-4.59901	5.17781e-06	9.03441e-05	3.63336
ASF1B	-0.377729	5.92898	-5.24705	2.14497e-07	6.86354e-06	6.64401
BBOX1	-0.378084	2.29034	-3.12751	0.00184808	0.010584	-1.81008
PSMB9	-0.37824	5.5492	-3.38467	0.000759008	0.00522196	-1.00184
SCNN1B	-0.379563	2.58513	-2.60074	0.00953087	0.0379543	-3.27209
MTFP1	-0.380015	3.3859	-5.43001	8.18695e-08	3.19291e-06	7.55948
GRHL3	-0.380677	2.42936	-3.62313	0.000315657	0.0025892	-0.197591
DHCR24	-0.381056	7.64265	-4.3978	1.29323e-05	0.000193936	2.77347
SMIM22	-0.381063	6.02237	-2.71925	0.00673186	0.0289543	-2.96601
SLC15A3	-0.382293	4.002	-4.16318	3.59717e-05	0.000453115	1.81638
RHBDL2	-0.382889	2.60807	-5.0661	5.40912e-07	1.45497e-05	5.76669
TREM2	-0.382907	4.31297	-3.40395	0.000708366	0.00494816	-0.938786
PAX9	-0.38295	1.36487	-4.08026	5.10501e-05	0.000605777	1.48996
POLA2	-0.383479	4.16048	-7.96938	8.03258e-15	3.92793e-12	23.0581
B3GALT4	-0.383647	3.91405	-5.9932	3.54619e-09	2.33205e-07	10.5543
DHRS4	-0.383887	4.06072	-7.32319	7.80993e-13	1.81638e-10	18.6419
SULT2B1	-0.384037	3.29674	-3.01917	0.0026421	0.0139934	-2.13212
MYCL	-0.384439	3.49646	-4.01134	6.79793e-05	0.000762159	1.22337
SYCE3	-0.384742	2.02052	-3.73054	0.000209159	0.00185875	0.181768
LRR1	-0.385131	3.6163	-7.77834	3.20855e-14	1.39069e-11	21.7208
MRPL13	-0.385398	4.71999	-7.44608	3.3489e-13	9.9792e-11	19.4581
NXPH4	-0.386857	3.57958	-2.62253	0.0089491	0.0361203	-3.21683
ALOX5AP	-0.38696	4.07777	-3.57098	0.000384074	0.00302548	-0.377977
PCDH1	-0.387311	4.68596	-4.82427	1.78296e-06	3.82483e-05	4.63841
MMGT1	-0.387331	4.51495	-7.34338	6.80083e-13	1.62882e-10	18.7752
DDTL	-0.387814	4.22423	-5.76773	1.28579e-08	6.84782e-07	9.32365
LTB	-0.388546	4.25402	-2.84786	0.00455183	0.0214447	-2.61882
USP18	-0.388872	3.90468	-4.34717	1.61921e-05	0.000233762	2.56278
ATG101	-0.390698	4.76263	-8.19694	1.49145e-15	9.48113e-13	24.685
CCNE1	-0.390818	4.66442	-3.87542	0.000118141	0.001179	0.710205
PAOX	-0.391855	3.43136	-7.3427	6.83266e-13	1.62882e-10	18.7707
NDUFS7	-0.391992	4.20609	-6.71156	4.45643e-11	5.98511e-09	14.7502
SLC28A3	-0.392609	2.10847	-4.14241	3.92915e-05	0.000485555	1.73401
CDC25C	-0.392718	3.16054	-5.83711	8.68913e-09	4.83121e-07	9.6978
TMEM185A	-0.392959	2.7193	-11.3171	4.71079e-27	2.24599e-23	50.3591
C15orf48	-0.39353	4.32075	-3.23292	0.00129237	0.00798922	-1.48625
CYC1	-0.394363	7.8337	-7.54133	1.7238e-13	5.53032e-11	20.0985
EXOC3L4	-0.396168	1.36512	-4.64318	4.21556e-06	7.74518e-05	3.8269
TMEM238	-0.396936	5.08798	-4.18288	3.30721e-05	0.000420759	1.89483
CYP4F11	-0.397117	2.32001	-3.52778	0.000451017	0.00343916	-0.525484
LGALS7	-0.397458	2.57717	-2.66803	0.00783544	0.0325768	-3.09995
LGALS7B	-0.397458	2.57717	-2.66803	0.00783544	0.0325768	-3.09995
VBP1	-0.397482	5.76289	-8.55105	1.00998e-16	8.02553e-14	27.2887
RBP1	-0.397815	6.66047	-3.01957	0.00263862	0.013982	-2.13094
MYEOV	-0.398072	1.83613	-3.27269	0.00112634	0.00716731	-1.36138
CD82	-0.399137	5.69217	-4.81564	1.85879e-06	3.95522e-05	4.59908
S100A16	-0.399336	8.25467	-4.01432	6.71489e-05	0.000756406	1.2348
KIF2C	-0.400102	4.8647	-5.48118	6.22224e-08	2.53016e-06	7.82062
UQCRFS1	-0.400152	5.87367	-6.34196	4.45912e-10	4.23084e-08	12.5397
SAC3D1	-0.400435	5.11394	-6.63992	7.02287e-11	8.7538e-09	14.3133
PTTG1	-0.400843	6.03152	-5.04888	5.89825e-07	1.55367e-05	5.68468
GJB1	-0.401204	3.90155	-2.68868	0.00737222	0.031119	-3.04624
CCL20	-0.404932	3.43001	-2.57314	0.0103164	0.0402504	-3.34146
VPREB3	-0.405242	1.90498	-4.46281	9.65843e-06	0.000152102	3.04735
CHAF1B	-0.405982	3.43021	-7.37276	5.55772e-13	1.3822e-10	18.9698
ZBTB7C	-0.407847	3.35943	-3.9917	7.37064e-05	0.000810176	1.14816
TEDC1	-0.408067	3.30539	-6.57481	1.0581e-10	1.22297e-08	13.9197
ORC1	-0.408248	3.19073	-6.64526	6.7898e-11	8.51897e-09	14.3457
SAA2	-0.408602	2.30221	-2.82431	0.00489524	0.0226046	-2.68355
AKR1B10	-0.410739	2.27771	-2.71941	0.00672859	0.0289468	-2.96558
POC1A	-0.410973	4.51857	-6.68525	5.26917e-11	6.97835e-09	14.5892
HERC5	-0.411909	3.14114	-4.19699	3.1133e-05	0.000398482	1.95125
SUV39H1	-0.412424	3.98371	-7.80059	2.73442e-14	1.21275e-11	21.8751
LYPD6B	-0.41331	3.57241	-3.54592	0.000421671	0.00325443	-0.463742
MESP1	-0.413375	2.78554	-3.41237	0.000687251	0.00482391	-0.911137
NTMT1	-0.413788	3.96463	-7.93914	1.0019e-14	4.66032e-12	22.8446
CKS1B	-0.413909	5.45287	-5.95177	4.50724e-09	2.84628e-07	10.325
MRPS24	-0.415172	3.51301	-6.91938	1.16462e-11	1.83558e-09	16.0403
CSTB	-0.415354	8.25493	-6.06438	2.34115e-09	1.64156e-07	10.9514
PNPLA4	-0.415511	4.08775	-6.07938	2.14393e-09	1.54875e-07	11.0356
UPP1	-0.415553	3.60612	-4.92444	1.09448e-06	2.59937e-05	5.09957
OIP5	-0.416272	3.39895	-6.15357	1.38343e-09	1.07687e-07	11.455
THEM6	-0.416596	5.82038	-6.14801	1.42982e-09	1.09978e-07	11.4234
NAPRT	-0.416685	5.85982	-4.63493	4.38122e-06	7.94242e-05	3.79061
FAM207A	-0.417113	5.01058	-7.56777	1.43197e-13	4.70845e-11	20.2774
NDRG1	-0.418065	6.19296	-4.20463	3.01289e-05	0.000387973	1.98188
ERICH5	-0.418528	2.56843	-3.46131	0.000575663	0.00419666	-0.7491
DCTPP1	-0.418762	6.22562	-7.97117	7.92815e-15	3.92793e-12	23.0707
SOX2	-0.419004	2.06927	-2.6873	0.00740251	0.031233	-3.04985
FUT2	-0.419794	3.7102	-4.01375	6.73076e-05	0.0007573	1.23261
FAM83D	-0.42002	4.5767	-5.11361	4.25432e-07	1.18271e-05	5.99428
RUNX3	-0.420074	3.73645	-4.05781	5.60692e-05	0.000651613	1.40262
OAS1	-0.420923	4.81061	-3.80874	0.000154015	0.00145285	0.464629
FAM3A	-0.422414	5.1451	-8.62978	5.486e-17	4.98207e-14	27.8793
DDT	-0.422526	4.98261	-5.86744	7.31175e-09	4.25087e-07	9.86265
SAA2-SAA4	-0.424459	1.39459	-3.56227	0.000396767	0.0031126	-0.407843
EXOSC4	-0.424496	6.28651	-6.83565	2.00787e-11	2.96838e-09	15.5165
TIMM8A	-0.424777	3.33852	-8.3923	3.41337e-16	2.5037e-13	26.1108
COX7B	-0.425763	6.86855	-8.87583	7.92659e-18	8.89224e-15	29.7518
ETFB	-0.425928	4.43926	-6.70665	4.59823e-11	6.13237e-09	14.7201
LY6K	-0.426224	2.26556	-4.06138	5.52391e-05	0.000643534	1.41651
PLAAT4	-0.426405	6.71164	-3.38337	0.000762553	0.00524059	-1.00609
HTR3A	-0.426828	1.83176	-3.17819	0.00155804	0.00923776	-1.6557
HSPB1	-0.427561	10.8836	-4.7186	2.95598e-06	5.77598e-05	4.16137
BARX2	-0.428218	2.25995	-3.36462	0.000815249	0.00551725	-1.06706
BLVRB	-0.430241	6.33826	-6.06437	2.34127e-09	1.64156e-07	10.9514
GABRE	-0.430816	2.55957	-3.91349	0.000101361	0.00104433	0.852268
CDC20	-0.43096	6.70868	-5.75336	1.39389e-08	7.28298e-07	9.2466
PRSS12	-0.433066	2.36619	-3.80599	0.000155694	0.00146557	0.454601
RAD51	-0.433213	3.50769	-7.06977	4.31925e-12	7.77098e-10	16.9947
TTC9	-0.433627	3.76574	-4.35084	1.59322e-05	0.000230708	2.57794
SLC9A3R1	-0.434419	7.22942	-5.35954	1.19035e-07	4.28325e-06	7.2035
GSDMC	-0.43515	1.82834	-4.59501	5.27477e-06	9.16167e-05	3.6159
CCNB2	-0.435599	5.23746	-6.47279	1.99769e-10	2.08186e-08	13.3097
RAB5IF	-0.435908	5.33355	-7.11841	3.12234e-12	5.95462e-10	17.3071
EYA2	-0.436237	6.32778	-2.81188	0.00508583	0.0233256	-2.71751
UBL4A	-0.437047	5.96114	-10.4344	1.53185e-23	3.65174e-20	42.5075
SLC10A3	-0.437983	6.01083	-9.14197	9.3458e-19	1.2731e-15	31.8223
CENPM	-0.438171	4.8309	-6.07335	2.22118e-09	1.58652e-07	11.0018
ST6GALNAC1	-0.444445	4.22976	-3.127	0.00185126	0.0105959	-1.81163
CDC45	-0.445905	3.99931	-6.65105	6.5455e-11	8.34778e-09	14.3809
S100A5	-0.446329	1.66562	-4.94252	1.00124e-06	2.41436e-05	5.18378
CDKN2D	-0.44713	4.35703	-6.40167	3.09621e-10	3.0437e-08	12.8894
CLDN3	-0.448627	8.53204	-3.1086	0.00196856	0.0111138	-1.8671
OASL	-0.448809	3.35506	-3.83495	0.000138835	0.00133859	0.560672
CCNQ	-0.449414	5.33481	-9.54313	3.41479e-20	5.68983e-17	35.0294
NECTIN4	-0.449992	5.174	-4.64209	4.23719e-06	7.77742e-05	3.82209
GJB6	-0.451032	2.06866	-3.16003	0.00165675	0.00967439	-1.71128
APOBEC3A	-0.452504	1.55442	-4.277	2.20305e-05	0.000300317	2.27453
NUDT1	-0.452507	4.84633	-7.30037	9.12791e-13	2.07236e-10	18.4916
CDKN3	-0.453954	4.3453	-6.2658	7.07136e-10	6.07468e-08	12.0977
CRABP2	-0.454622	8.53546	-3.13629	0.00179452	0.0103051	-1.78351
KIF4A	-0.455729	3.94148	-7.29277	9.61404e-13	2.13197e-10	18.4416
NAA10	-0.455908	4.98427	-7.32088	7.93408e-13	1.82302e-10	18.6267
TFAP2C	-0.455921	4.43104	-4.92413	1.09615e-06	2.60008e-05	5.09813
CBR1	-0.457422	5.67473	-6.4757	1.96198e-10	2.05588e-08	13.3271
NTS	-0.457612	1.66748	-2.61282	0.00920433	0.0369	-3.24151
GINS2	-0.458064	3.9537	-6.6096	8.50331e-11	1.01992e-08	14.1296
ETV7	-0.458302	3.16006	-4.62204	4.65257e-06	8.33137e-05	3.73403
TGM1	-0.459478	3.00126	-3.34511	0.00087369	0.00583817	-1.13019
IL4I1	-0.459965	5.11723	-3.64668	0.000288672	0.0024042	-0.115322
HIST1H1C	-0.4612	7.64348	-3.63601	0.000300619	0.00248509	-0.152664
PLK1	-0.4623	4.67907	-6.97475	8.09964e-12	1.3432e-09	16.3896
FOXA1	-0.466871	2.62661	-3.34611	0.000870589	0.00582357	-1.12695
DEGS2	-0.467712	3.38691	-3.81245	0.000151778	0.00143743	0.478168
CDT1	-0.468448	4.85459	-6.98858	7.39436e-12	1.24794e-09	16.4773
RSAD2	-0.469506	3.36365	-4.06785	5.37694e-05	0.000630262	1.44162
S100A6	-0.469806	10.6163	-4.24774	2.50164e-05	0.000333419	2.15566
ISG15	-0.470227	8.58223	-3.53689	0.000436051	0.00334876	-0.494521
BCAP31	-0.470363	8.08093	-10.6575	2.06615e-24	6.56726e-21	44.4521
KLK11	-0.472803	4.42151	-2.71282	0.00686223	0.0294353	-2.98296
PKMYT1	-0.474181	3.85081	-6.82409	2.16383e-11	3.17433e-09	15.4446
WNT7B	-0.474337	2.73485	-4.56645	6.01883e-06	0.000102198	3.49176
CHODL	-0.475127	2.11842	-4.91627	1.13927e-06	2.67905e-05	5.06164
GCHFR	-0.476774	3.03189	-5.89734	6.16325e-09	3.6962e-07	10.0259
MELTF	-0.478975	3.09173	-5.70966	1.77964e-08	8.90061e-07	9.01348
GJB5	-0.482073	2.55006	-4.12703	4.19334e-05	0.000511652	1.67332
RTP4	-0.485774	4.4979	-4.40951	1.22735e-05	0.000185474	2.8225
TK1	-0.48712	7.00686	-7.04216	5.18874e-12	9.16245e-10	16.8182
VGLL1	-0.488658	3.00562	-3.35051	0.000857129	0.00575371	-1.11274
MRPL4	-0.491277	5.53102	-8.57513	8.3836e-17	7.26744e-14	27.4689
SECTM1	-0.492123	4.74399	-4.29746	2.01483e-05	0.000279432	2.35809
KLK13	-0.495787	2.18214	-3.67971	0.000254452	0.00217148	0.000934788
EGLN3	-0.49734	3.97038	-4.6123	4.86807e-06	8.62816e-05	3.69141
CDCA5	-0.498358	4.6905	-7.1987	1.8204e-12	3.77358e-10	17.8266
CBR3	-0.501421	3.44379	-4.92678	1.08193e-06	2.57597e-05	5.11047
SUSD4	-0.508517	3.52508	-4.24713	2.50828e-05	0.000334047	2.15318
MX1	-0.508532	5.29065	-4.02464	6.4346e-05	0.000730007	1.27447
TNFRSF18	-0.50883	3.74593	-4.05163	5.75295e-05	0.00066534	1.37868
ENDOG	-0.509934	4.19334	-7.572	1.39005e-13	4.70845e-11	20.306
PRIMA1	-0.511335	2.82075	-4.85322	1.54977e-06	3.40503e-05	4.7708
SLPI	-0.513083	11.0737	-3.2066	0.00141439	0.00858209	-1.56807
SLURP1	-0.517109	1.72107	-3.6526	0.000282234	0.00235903	-0.09455
ASS1	-0.519784	7.40262	-4.18006	3.34731e-05	0.000425011	1.88358
IRAK1	-0.520395	6.44082	-9.03963	2.13814e-18	2.71843e-15	31.0207
CXCL11	-0.521797	3.20119	-3.45481	0.000589433	0.00427995	-0.770736
KHK	-0.524815	2.2586	-7.74226	4.15537e-14	1.76104e-11	21.4712
DAPL1	-0.524947	3.86591	-3.17613	0.00156895	0.00928084	-1.66201
LYNX1	-0.525128	3.14427	-3.85244	0.000129503	0.00126719	0.625117
CXorf40B	-0.527712	4.14069	-12.4498	8.07167e-32	5.13116e-28	61.0204
CENPW	-0.533442	6.37034	-5.63196	2.7372e-08	1.28258e-06	8.60291
TRIM29	-0.536974	3.93393	-4.07256	5.27203e-05	0.000619488	1.45997
KRT15	-0.539212	2.72404	-4.02401	6.45144e-05	0.000731482	1.27204
IDO1	-0.539223	4.63229	-3.55098	0.000413817	0.00321331	-0.44648
LRG1	-0.539386	4.35585	-3.95365	8.61206e-05	0.000918572	1.00352
CDKN2C	-0.541891	4.11357	-5.3238	1.43689e-07	4.97332e-06	7.02459
LAGE3	-0.543117	6.51114	-9.56942	2.73922e-20	5.22396e-17	35.2431
NDP	-0.54357	2.34267	-4.51464	7.63302e-06	0.000124631	3.2684
SNCG	-0.54386	4.8419	-3.43896	0.000624346	0.00447964	-0.82338
FXYD3	-0.543904	6.23945	-4.0262	6.39319e-05	0.000726606	1.28047
TNFSF10	-0.547083	6.67758	-4.47349	9.20273e-06	0.000146621	3.09273
KRT4	-0.548541	2.14562	-3.29239	0.00105163	0.00676867	-1.29897
PIR	-0.549064	4.06226	-5.83751	8.66939e-09	4.83121e-07	9.69997
BIRC5	-0.549226	5.28099	-7.16411	2.29817e-12	4.61352e-10	17.6022
LCN2	-0.555241	7.95482	-2.97076	0.00308917	0.015884	-2.27244
ECE2	-0.555307	3.29245	-8.36362	4.24546e-16	2.89161e-13	25.8998
SLC25A5	-0.55723	8.86441	-9.61309	1.89739e-20	4.02058e-17	35.5991
P2RY2	-0.559713	2.90007	-6.9459	9.78989e-12	1.58223e-09	16.2073
RENBP	-0.560188	3.47004	-6.37621	3.61853e-10	3.4853e-08	12.7399
CNFN	-0.563028	5.10136	-4.24773	2.50178e-05	0.000333419	2.1556
SAA1	-0.563147	5.02661	-2.84635	0.00457314	0.0215078	-2.62298
PDZK1IP1	-0.569653	6.09577	-3.39262	0.000737734	0.00510869	-0.975885
B3GNT3	-0.569657	4.29477	-3.65501	0.000279655	0.00234431	-0.0860946
CXorf40A	-0.570676	3.01072	-13.1591	6.15556e-35	5.86963e-31	67.996
PLAAT2	-0.571632	2.29386	-4.6298	4.4872e-06	8.08841e-05	3.7681
GJB3	-0.571791	3.92915	-5.00401	7.3823e-07	1.87717e-05	5.47215
CXCL10	-0.572864	5.66215	-3.32136	0.000950065	0.00624782	-1.20654
LPAR3	-0.573006	4.2311	-4.1555	3.71661e-05	0.000464174	1.7859
KLK6	-0.57316	4.25837	-3.51059	0.000480566	0.00362821	-0.583687
CXCL17	-0.577014	5.98846	-2.71797	0.00675766	0.0290456	-2.96939
RHOV	-0.578409	4.58744	-4.85886	1.5079e-06	3.34586e-05	4.79668
DEFB1	-0.584361	6.03689	-2.86743	0.0042832	0.0205227	-2.56462
HIST1H2BJ	-0.586517	3.5804	-5.68349	2.05842e-08	1.00657e-06	8.87466
NUDT8	-0.587606	4.4807	-7.2281	1.49217e-12	3.16191e-10	18.0181
CYP4B1	-0.588537	2.9458	-3.88089	0.000115575	0.00116172	0.73056
APOBEC3B	-0.591099	3.80408	-5.40208	9.50067e-08	3.5871e-06	7.41791
COMTD1	-0.591809	5.22219	-7.10147	3.49664e-12	6.53769e-10	17.1981
ZNF185	-0.596403	5.03485	-7.54001	1.73992e-13	5.53032e-11	20.0895
RPL39L	-0.599341	5.64804	-6.24623	7.95539e-10	6.62521e-08	11.9849
FGFBP1	-0.6201	3.33433	-3.87439	0.00011863	0.00118141	0.706375
FAT2	-0.63909	2.17347	-5.5487	4.3177e-08	1.89199e-06	8.16858
KLK7	-0.639168	3.85691	-4.03522	6.15874e-05	0.000705425	1.31524
TMEM187	-0.642763	4.34308	-10.6597	2.02542e-24	6.56726e-21	44.4714
SFN	-0.643607	7.8973	-4.44657	1.03925e-05	0.000161671	2.97859
PI3	-0.647724	6.28926	-2.87761	0.00414915	0.0200427	-2.53626
CDKN2A	-0.649906	5.4343	-4.38314	1.38051e-05	0.000204711	2.71224
IL1RN	-0.650473	3.81367	-5.54837	4.32545e-08	1.89199e-06	8.16687
KLK10	-0.669715	4.95506	-3.90021	0.000106942	0.00108889	0.802544
NMU	-0.67411	4.51104	-5.67718	2.13177e-08	1.03448e-06	8.84127
S100A8	-0.676398	5.55006	-3.14697	0.00173128	0.00999918	-1.75108
EBP	-0.682918	6.17542	-10.6217	2.8546e-24	7.77716e-21	44.1383
PITX1	-0.685988	4.04763	-4.70795	3.10891e-06	6.00547e-05	4.11382
BST2	-0.686559	9.22874	-4.90893	1.18103e-06	2.75348e-05	5.0276
CALML5	-0.688826	2.73536	-3.60888	0.000333115	0.00269874	-0.247117
KRT14	-0.694428	3.4978	-3.12276	0.00187772	0.0107021	-1.82445
KLK8	-0.701824	3.32985	-4.8477	1.59184e-06	3.46949e-05	4.7455
VTCN1	-0.705806	5.25491	-4.27856	2.18808e-05	0.000298918	2.2809
S100A14	-0.715698	6.78765	-5.22022	2.46467e-07	7.60577e-06	6.51211
IFI27	-0.719622	7.95974	-4.9122	1.16223e-06	2.72296e-05	5.04278
NSDHL	-0.735142	5.5959	-20.6759	3.73536e-72	7.1237e-68	151.127
ALDH3B2	-0.736561	4.92181	-5.3136	1.51597e-07	5.15544e-06	6.97368
TMPRSS4	-0.783454	4.65544	-6.39231	3.27902e-10	3.19052e-08	12.8344
LYPD2	-0.785632	2.68275	-3.72787	0.000211337	0.00187157	0.172205
KRT16	-0.822733	3.92754	-4.365	1.49634e-05	0.000218614	2.63672
S100A2	-0.845756	6.02926	-5.22023	2.4645e-07	7.60577e-06	6.51218
S100A9	-0.97913	7.99049	-4.80948	1.9148e-06	4.05747e-05	4.57105
