# Supplementary material for: Identification and Development of Subtypes With Poor Prognosis in Pan-Gynecological Cancer Based on Gene Expression in the Glycolysis-Cholesterol Synthesis Axis
Source: Front Oncol. 2021 Mar 24;11:636565. doi: 10.3389/fonc.2021.636565 (PMC8025671; doi:10.3389/fonc.2021.636565)
Supplement: Supplementary file 8 [file Table_8.XLSX]

## Sheet: S6
geneSet	description	link	size	overlap	expect	enrichmentRatio	pValue	FDR	overlapId	userId	DB
hsa04974	Protein digestion and absorption	http://www.kegg.jp/kegg-bin/show_pathway?hsa04974+1277+1278+1280+1281+1282+1284+1287+1289+1290+1291+1293+1299+1300+1302+477+482+59272+7373+80781	65	19	5.16339	3.67976	3.40712e-07	0.000101532	1277;1278;1280;1281;1282;1284;1287;1289;1290;1291;1293;1299;1300;1302;477;482;59272;7373;80781	COL2A1;COL4A5;COL4A1;COL5A1;COL9A3;ATP1B2;COL14A1;COL1A1;COL6A3;COL4A2;COL5A2;COL3A1;COL10A1;ATP1A2;COL11A2;COL1A2;COL6A1;COL18A1;ACE2	pathway_KEGG
hsa04512	ECM-receptor interaction	http://www.kegg.jp/kegg-bin/show_pathway?hsa04512+1277+1278+1280+1282+1284+1287+1291+1293+1299+2335+284217+3339+3672+3688+3908+3912+3915+7057+7058+7059+9900	81	21	6.43437	3.26372	7.60728e-07	0.000113348	1277;1278;1280;1282;1284;1287;1291;1293;1299;2335;284217;3339;3672;3688;3908;3912;3915;7057;7058;7059;9900	LAMB1;COL2A1;COL4A5;COL4A1;FN1;COL9A3;COL1A1;COL6A3;THBS2;ITGB1;COL4A2;HSPG2;THBS1;LAMC1;COL1A2;THBS3;ITGA1;COL6A1;SV2A;LAMA1;LAMA2	pathway_KEGG
hsa05165	Human papillomavirus infection	http://www.kegg.jp/kegg-bin/show_pathway?hsa05165+10134+1277+1278+1280+1282+1284+1287+1291+1293+1299+2335+2535+2778+284217+3134+3135+3672+3688+3908+3912+3915+4599+5159+537+578+5925+6199+64764+7057+7058+7059+7474+7477+8313+8324+8517+8638+8772+894+898+90993+9114+9223+92359+9368+9586+9636+9641	302	48	23.9899	2.00084	1.67596e-06	0.000166479	10134;1277;1278;1280;1282;1284;1287;1291;1293;1299;2335;2535;2778;284217;3134;3135;3672;3688;3908;3912;3915;4599;5159;537;578;5925;6199;64764;7057;7058;7059;7474;7477;8313;8324;8517;8638;8772;894;898;90993;9114;9223;92359;9368;9586;9636;9641	CREB3L1;CCND2;LAMB1;COL2A1;COL4A5;COL4A1;FN1;WNT5A;COL9A3;COL1A1;COL6A3;THBS2;ITGB1;COL4A2;THBS1;MAGI1;AXIN2;PDGFRB;LAMC1;COL1A2;THBS3;GNAS;RB1;FZD7;ITGA1;COL6A1;LAMA1;LAMA2;FZD2;CREB5;CREB3L2;HLA-F;RPS6KB2;ATP6V0D1;BAK1;ATP6AP1;IKBKE;CRB3;FADD;HLA-G;IKBKG;CCNE1;SLC9A3R1;OASL;ISG15;BCAP31;WNT7B;MX1	pathway_KEGG
hsa04510	Focal adhesion	http://www.kegg.jp/kegg-bin/show_pathway?hsa04510+10398+1277+1278+1280+1282+1284+1287+1291+1293+1299+1793+2318+2335+2534+284217+3672+3688+3725+3908+3912+3915+4638+5155+5156+5159+7057+7058+7059+7409+80310+894	190	31	15.093	2.05394	7.63081e-05	0.00475698	10398;1277;1278;1280;1282;1284;1287;1291;1293;1299;1793;2318;2335;2534;284217;3672;3688;3725;3908;3912;3915;4638;5155;5156;5159;7057;7058;7059;7409;80310;894	CCND2;LAMB1;COL2A1;COL4A5;COL4A1;FN1;COL9A3;COL1A1;COL6A3;THBS2;ITGB1;COL4A2;THBS1;FLNC;PDGFRB;LAMC1;JUN;COL1A2;THBS3;ITGA1;COL6A1;LAMA1;DOCK1;LAMA2;MYLK;PDGFB;MYL9;FYN;PDGFD;PDGFRA;VAV1	pathway_KEGG
hsa04110	Cell cycle	http://www.kegg.jp/kegg-bin/show_pathway?hsa04110+1028+1029+1031+1032+1870+25+2810+4085+4171+4174+51529+5347+5925+7042+8318+894+898+9088+9133+9232+991+995	115	22	9.13522	2.40826	7.98151e-05	0.00475698	1028;1029;1031;1032;1870;25;2810;4085;4171;4174;51529;5347;5925;7042;8318;894;898;9088;9133;9232;991;995	CCND2;CDKN1C;TGFB2;RB1;ABL1;MCM2;E2F2;MCM5;MAD2L1;ANAPC11;CCNE1;CDC25C;PTTG1;CDC20;CCNB2;CDC45;CDKN2D;PLK1;PKMYT1;CDKN2C;SFN;CDKN2A	pathway_KEGG
hsa05215	Prostate cancer	http://www.kegg.jp/kegg-bin/show_pathway?hsa05215+1870+2260+2950+369+51176+5155+5156+5159+5925+64764+6692+6935+7850+80310+8517+898+90993+9586	94	18	7.46705	2.41059	0.000348505	0.0173091	1870;2260;2950;369;51176;5155;5156;5159;5925;64764;6692;6935;7850;80310;8517;898;90993;9586	CREB3L1;LEF1;ZEB1;FGFR1;PDGFRB;RB1;PDGFB;PDGFD;CREB5;PDGFRA;CREB3L2;ARAF;GSTP1;E2F2;IL1R2;SPINT1;IKBKG;CCNE1	pathway_KEGG
hsa05146	Amoebiasis	http://www.kegg.jp/kegg-bin/show_pathway?hsa05146+1277+1278+1281+1282+1284+1287+2335+2769+2778+284217+3315+3908+3912+3915+5332+7042+7850	92	17	7.30818	2.32616	0.000776622	0.0330619	1277;1278;1281;1282;1284;1287;2335;2769;2778;284217;3315;3908;3912;3915;5332;7042;7850	LAMB1;PLCB4;COL4A5;COL4A1;FN1;COL1A1;COL4A2;COL3A1;TGFB2;LAMC1;COL1A2;GNAS;LAMA1;LAMA2;IL1R2;GNA15;HSPB1	pathway_KEGG
hsa05218	Melanoma	http://www.kegg.jp/kegg-bin/show_pathway?hsa05218+1029+1870+2248+2260+26281+369+5155+5156+5159+578+5925+80310+8822+9965	71	14	5.64001	2.48227	0.00115519	0.0430309	1029;1870;2248;2260;26281;369;5155;5156;5159;578;5925;80310;8822;9965	FGF19;FGF3;FGF20;FGFR1;PDGFRB;FGF17;RB1;PDGFB;PDGFD;PDGFRA;ARAF;E2F2;BAK1;CDKN2A	pathway_KEGG
hsa05200	Pathways in cancer	http://www.kegg.jp/kegg-bin/show_pathway?hsa05200+1029+1050+112399+1163+1282+1284+1287+1612+1870+2057+2149+2248+2260+2335+23566+25+2535+26281+2778+284217+28514+2950+332+3572+3688+369+3725+3815+3908+3912+3915+4040+4313+51176+5155+5156+5159+51806+5332+578+5888+5925+6199+650+652+7042+7188+7474+7477+8313+8324+8517+8772+8822+894+898+9965	487	57	38.6857	1.47341	0.00144911	0.0479817	1029;1050;112399;1163;1282;1284;1287;1612;1870;2057;2149;2248;2260;2335;23566;25;2535;26281;2778;284217;28514;2950;332;3572;3688;369;3725;3815;3908;3912;3915;4040;4313;51176;5155;5156;5159;51806;5332;578;5888;5925;6199;650;652;7042;7188;7474;7477;8313;8324;8517;8772;8822;894;898;9965	BMP4;FGF19;CCND2;LAMB1;PLCB4;COL4A5;FGF3;COL4A1;FN1;DLL1;MMP2;LEF1;TRAF5;FGF20;WNT5A;FGFR1;ITGB1;KIT;COL4A2;F2R;IL6ST;AXIN2;PDGFRB;TGFB2;LAMC1;DAPK1;FGF17;JUN;GNAS;LRP6;RB1;EPOR;FZD7;LAMA1;BMP2;LAMA2;FZD2;ABL1;PDGFB;PDGFRA;ARAF;GSTP1;RPS6KB2;E2F2;CEBPA;BAK1;FADD;IKBKG;CCNE1;CKS1B;RAD51;WNT7B;EGLN3;BIRC5;LPAR3;CDKN2A;CALML5	pathway_KEGG
hsa04115	p53 signaling pathway	http://www.kegg.jp/kegg-bin/show_pathway?hsa04115+1029+10572+2810+3486+3732+4194+5054+6241+7057+894+898+901+9133	66	13	5.24282	2.47958	0.00173638	0.049965	1029;10572;2810;3486;3732;4194;5054;6241;7057;894;898;901;9133	CCND2;SERPINE1;THBS1;MDM4;IGFBP3;CCNG2;SIVA1;RRM2;CCNE1;CD82;CCNB2;SFN;CDKN2A	pathway_KEGG
hsa04934	Cushing syndrome	http://www.kegg.jp/kegg-bin/show_pathway?hsa04934+1029+1031+1870+196+2535+2778+3164+3949+51176+51655+5332+5925+64764+7474+7477+8313+8324+84876+898+90993+9586	134	21	10.6445	1.97285	0.00184434	0.049965	1029;1031;1870;196;2535;2778;3164;3949;51176;51655;5332;5925;64764;7474;7477;8313;8324;84876;898;90993;9586	CREB3L1;RASD1;PLCB4;NR4A1;LEF1;WNT5A;AXIN2;GNAS;RB1;FZD7;AHR;FZD2;CREB5;CREB3L2;E2F2;ORAI1;LDLR;CCNE1;WNT7B;CDKN2C;CDKN2A	pathway_KEGG
GO:0030198	extracellular matrix organization	http://amigo.geneontology.org/amigo/term/GO:0030198	279	62	20.9834	2.95471	3.21965e-15	1.82264e-11	25;165;183;323;351;633;822;1277;1278;1280;1281;1282;1284;1287;1289;1290;1291;1293;1295;1299;1300;1302;1462;2331;2335;3339;3549;3672;3688;3908;3912;3915;4017;4237;4239;4313;4811;4921;5054;5155;5156;5352;5650;5654;5925;6662;6678;6692;7042;7057;7077;7373;10516;10549;11096;22795;25975;80781;84168;90993;255743;284217	CREB3L1;FMOD;LAMB1;COL2A1;COL4A5;COL8A1;COL4A1;FN1;IHH;AGT;MMP2;MFAP4;ANTXR1;FBLN5;COL5A1;BGN;SOX9;MFAP2;SERPINE1;COL9A3;VCAN;NID1;COL14A1;COL1A1;COL6A3;ITGB1;COL4A2;HSPG2;THBS1;TIMP2;COL5A2;COL3A1;COL10A1;SPARC;AEBP1;COL11A2;TGFB2;LAMC1;COL1A2;ADAMTS5;RB1;NPNT;LOXL2;ITGA1;COL6A1;NID2;APBB2;LAMA1;LAMA2;COL18A1;ABL1;PDGFB;DDR2;APP;HTRA1;PDGFRA;PLOD2;SPINT1;CAPG;EGFL6;PRDX4;KLK7	geneontology_Biological_Process
GO:0043062	extracellular structure organization	http://amigo.geneontology.org/amigo/term/GO:0043062	320	64	24.067	2.65924	2.15938e-13	6.11214e-10	25;165;183;323;341;351;633;822;1277;1278;1280;1281;1282;1284;1287;1289;1290;1291;1293;1295;1299;1300;1302;1462;2331;2335;3339;3549;3672;3688;3908;3912;3915;3931;4017;4237;4239;4313;4811;4921;5054;5155;5156;5352;5650;5654;5925;6662;6678;6692;7042;7057;7077;7373;10516;10549;11096;22795;25975;80781;84168;90993;255743;284217	CREB3L1;FMOD;LAMB1;COL2A1;COL4A5;COL8A1;COL4A1;FN1;IHH;AGT;MMP2;MFAP4;ANTXR1;FBLN5;COL5A1;BGN;SOX9;MFAP2;SERPINE1;COL9A3;VCAN;NID1;COL14A1;COL1A1;COL6A3;ITGB1;COL4A2;HSPG2;THBS1;TIMP2;COL5A2;COL3A1;COL10A1;SPARC;AEBP1;COL11A2;TGFB2;LAMC1;COL1A2;ADAMTS5;RB1;NPNT;LOXL2;ITGA1;COL6A1;NID2;APBB2;LAMA1;LAMA2;COL18A1;ABL1;PDGFB;DDR2;APP;HTRA1;PDGFRA;PLOD2;LCAT;SPINT1;APOC1;CAPG;EGFL6;PRDX4;KLK7	geneontology_Biological_Process
GO:1904029	regulation of cyclin-dependent protein kinase activity	http://amigo.geneontology.org/amigo/term/GO:1904029	84	26	6.31759	4.11549	2.10352e-10	3.96933e-07	894;898;901;905;995;1028;1029;1031;1032;1033;1050;1163;2810;5155;5347;5629;7026;9088;9113;9133;10527;26524;29950;51191;55450;81669	CCND2;CDKN1C;CCNL2;NR2F2;CAMK2N1;PROX1;LATS1;PDGFB;LATS2;CCNT2;IPO7;CCNG2;CEBPA;SERTAD1;CCNE1;CDC25C;HERC5;CKS1B;CCNB2;CDKN2D;CDKN3;PLK1;PKMYT1;CDKN2C;SFN;CDKN2A	geneontology_Biological_Process
GO:0000079	regulation of cyclin-dependent protein serine/threonine kinase activity	http://amigo.geneontology.org/amigo/term/GO:0000079	81	25	6.09197	4.10377	5.02492e-10	7.11152e-07	894;898;901;905;995;1028;1029;1031;1032;1033;1050;1163;2810;5155;5347;5629;7026;9088;9113;9133;10527;26524;29950;51191;81669	CCND2;CDKN1C;CCNL2;NR2F2;PROX1;LATS1;PDGFB;LATS2;CCNT2;IPO7;CCNG2;CEBPA;SERTAD1;CCNE1;CDC25C;HERC5;CKS1B;CCNB2;CDKN2D;CDKN3;PLK1;PKMYT1;CDKN2C;SFN;CDKN2A	geneontology_Biological_Process
GO:0030199	collagen fibril organization	http://amigo.geneontology.org/amigo/term/GO:0030199	41	15	3.08359	4.86446	1.21063e-07	0.000114778	165;1277;1278;1280;1281;1289;1290;1302;2331;4017;4921;5352;5925;7042;7373	FMOD;COL2A1;COL5A1;COL14A1;COL1A1;COL5A2;COL3A1;AEBP1;COL11A2;TGFB2;COL1A2;RB1;LOXL2;DDR2;PLOD2	geneontology_Biological_Process
GO:0061448	connective tissue development	http://amigo.geneontology.org/amigo/term/GO:0061448	195	37	14.6658	2.52287	1.21652e-07	0.000114778	650;652;654;864;1277;1280;1289;1291;1293;1302;1396;2260;2778;3169;3213;3400;3549;4017;4040;4781;5155;5159;5307;5745;6660;6662;6935;7059;7373;7474;7477;8313;8538;9241;64764;65992;80310	BMP4;ID4;COL2A1;IHH;ZEB1;COL5A1;SOX9;WNT5A;FGFR1;COL14A1;COL1A1;HOXB3;COL6A3;AXIN2;PDGFRB;COL11A2;BMP6;NFIB;THBS3;GNAS;LRP6;LOXL2;COL6A1;PTH1R;BMP2;SOX5;NOG;PDGFB;PDGFD;CREB3L2;DDRGK1;CRIP1;RUNX3;BARX2;FOXA1;WNT7B;PITX1	geneontology_Biological_Process
GO:0071900	regulation of protein serine/threonine kinase activity	http://amigo.geneontology.org/amigo/term/GO:0071900	444	64	33.393	1.91657	2.53487e-07	0.000204999	25;650;652;894;898;901;905;958;995;1028;1029;1031;1032;1033;1050;1163;1464;1815;1843;1852;2149;2260;2810;2950;3315;3654;3656;3672;3815;4040;5155;5159;5347;5629;5781;6283;6288;7026;7057;7474;7477;7984;8491;8517;8654;8844;9088;9113;9133;10252;10527;22943;23162;23566;23624;26524;29108;29950;51191;57551;80310;81669;200734;200958	BMP4;CCND2;CDKN1C;DKK1;WNT5A;FGFR1;CCNL2;SPRY1;KIT;THBS1;F2R;NR2F2;PDGFRB;PROX1;MAPK8IP3;KSR1;LRP6;ITGA1;SPRED2;TAOK1;LATS1;DUSP1;BMP2;PDE5A;ABL1;PDGFB;LATS2;CSPG4;PTPN11;PDGFD;CCNT2;IPO7;CCNG2;DRD4;MAP4K3;GSTP1;CD40;CEBPA;PYCARD;ARHGEF5;SERTAD1;CBLC;S100A12;DUSP9;MUC20;IKBKG;IRAK2;CCNE1;CDC25C;HERC5;CKS1B;HSPB1;CCNB2;CDKN2D;CDKN3;PLK1;PKMYT1;WNT7B;IRAK1;CDKN2C;SAA1;LPAR3;SFN;CDKN2A	geneontology_Biological_Process
GO:0051216	cartilage development	http://amigo.geneontology.org/amigo/term/GO:0051216	152	30	11.4318	2.62425	8.00678e-07	0.00056658	650;652;654;864;1277;1280;1291;1293;1302;2260;2778;3213;3549;4017;4040;4781;5307;5745;6660;6662;6935;7059;7373;7474;7477;8313;8538;9241;64764;65992	BMP4;COL2A1;IHH;ZEB1;SOX9;WNT5A;FGFR1;COL14A1;COL1A1;HOXB3;COL6A3;AXIN2;COL11A2;BMP6;NFIB;THBS3;GNAS;LRP6;LOXL2;COL6A1;PTH1R;BMP2;SOX5;NOG;CREB3L2;DDRGK1;RUNX3;BARX2;WNT7B;PITX1	geneontology_Biological_Process
GO:0001704	formation of primary germ layer	http://amigo.geneontology.org/amigo/term/GO:0001704	95	22	7.1449	3.07912	1.48962e-06	0.000936973	652;1284;1289;1290;1291;1295;2139;2260;2335;2627;3624;3688;3912;4313;5076;6657;7474;8324;9241;22943;51176;57045	BMP4;LAMB1;PAX2;COL8A1;INHBA;FN1;DKK1;MMP2;LEF1;COL5A1;WNT5A;FGFR1;ITGB1;COL4A2;COL5A2;FZD7;COL6A1;TWSG1;NOG;GATA6;SOX2;EYA2	geneontology_Biological_Process
GO:0071230	cellular response to amino acid stimulus	http://amigo.geneontology.org/amigo/term/GO:0071230	49	15	3.68526	4.07027	1.701e-06	0.000962938	445;1277;1278;1281;1282;1290;1291;2534;4313;5156;6935;10458;23677;53335;80310	COL4A1;MMP2;ZEB1;COL1A1;COL5A2;COL3A1;COL1A2;COL6A1;FYN;PDGFD;SH3BP4;PDGFRA;BCL11A;BAIAP2;ASS1	geneontology_Biological_Process
GO:1904030	negative regulation of cyclin-dependent protein kinase activity	http://amigo.geneontology.org/amigo/term/GO:1904030	28	11	2.10586	5.22351	2.65241e-06	0.00136502	1028;1029;1031;1032;1050;5347;7026;9113;10527;26524;55450	CDKN1C;NR2F2;CAMK2N1;LATS1;LATS2;IPO7;CEBPA;CDKN2D;PLK1;CDKN2C;CDKN2A	geneontology_Biological_Process
GO:0007423	sensory organ development	http://amigo.geneontology.org/amigo/term/GO:0007423	392	55	29.4821	1.86554	4.22695e-06	0.00199406	578;650;652;654;1028;1050;1280;1282;1289;1290;1295;2260;2535;3299;3549;3624;3725;3815;4040;4171;4237;4628;4693;5076;5156;5159;5629;5781;5797;6094;6299;6497;6498;6657;6662;6664;6678;6935;7042;7431;7474;7477;9241;9368;9997;10765;10804;25932;26281;28514;51176;57045;80184;85407;284217	BMP4;PAX2;CDKN1C;COL2A1;COL8A1;COL4A1;INHBA;IHH;DLL1;LEF1;VIM;FGF20;SALL1;ZEB1;COL5A1;SOX9;MFAP2;WNT5A;FGFR1;NKD1;KIT;CLIC4;COL5A2;SKIL;PTPRM;CEP290;SPARC;SOX11;MYH10;PDGFRB;PROX1;BMP6;TGFB2;JUN;LRP6;KDM5B;SKI;TWSG1;LAMA1;BMP2;NOG;FZD2;HSF4;PTPN11;PDGFRA;MCM2;ROM1;CEBPA;BAK1;SCO2;SOX2;SLC9A3R1;GJB6;WNT7B;NDP	geneontology_Biological_Process
GO:0060323	head morphogenesis	http://amigo.geneontology.org/amigo/term/GO:0060323	30	11	2.25628	4.87527	5.86759e-06	0.00237871	1277;3549;4040;4313;5083;5156;5781;6497;9241;22943;51176	IHH;DKK1;MMP2;LEF1;COL1A1;LRP6;SKI;NOG;PTPN11;PDGFRA;PAX9	geneontology_Biological_Process
GO:0044772	mitotic cell cycle phase transition	http://amigo.geneontology.org/amigo/term/GO:0044772	416	57	31.2871	1.82183	5.92206e-06	0.00237871	351;678;894;898;991;995;1028;1029;1031;1032;1033;1163;1843;2059;2273;2810;3400;3624;3688;4085;4171;4174;4194;5218;5311;5325;5347;5557;5925;6119;6241;6659;7277;7832;8318;9088;9113;9133;9212;9401;9787;10457;10460;10769;11258;23649;26524;27338;51529;54984;55559;56655;57551;80184;81620;84446;113130	CCND2;ID4;CDKN1C;BTG2;INHBA;BRSK1;SOX4;FHL1;ITGB1;PKD2;CEP290;MDM4;EPS8;RB1;PLK2;TAOK1;LATS1;DUSP1;CDK14;PLAGL1;LATS2;ZFP36L2;APP;MCM2;PINX1;RPA3;TACC3;AURKB;POLE4;MCM5;RECQL4;PRIM1;UBE2S;MAD2L1;ANAPC11;GPNMB;DCTN3;RRM2;HAUS7;DLGAP5;TUBA4A;POLA2;CCNE1;CDC25C;CKS1B;CDC20;CCNB2;CDC45;CDKN2D;CDKN3;PLK1;CDT1;PKMYT1;CDCA5;CDKN2C;SFN;CDKN2A	geneontology_Biological_Process
GO:0060325	face morphogenesis	http://amigo.geneontology.org/amigo/term/GO:0060325	25	10	1.88024	5.31848	6.30288e-06	0.00237871	1277;4040;4313;5083;5156;5781;6497;9241;22943;51176	DKK1;MMP2;LEF1;COL1A1;LRP6;SKI;NOG;PTPN11;PDGFRA;PAX9	geneontology_Biological_Process
GO:0045786	negative regulation of cell cycle	http://amigo.geneontology.org/amigo/term/GO:0045786	460	61	34.5964	1.76319	8.00812e-06	0.00248395	25;323;388;650;652;678;864;991;995;1028;1029;1031;1032;1033;1050;1718;1843;2273;2627;2810;3135;3164;3624;4085;4194;4882;5311;5325;5347;5629;5781;5888;5925;6241;6498;6657;6659;6664;7026;7042;7057;7077;7703;7832;8260;8318;9113;9212;9232;9368;10457;10527;10769;26524;54984;55450;57551;65123;79184;81620;84446	BMP4;CDKN1C;NR4A1;BTG2;RHOB;INHBA;BRSK1;SOX4;FHL1;THBS1;TIMP2;SKIL;PKD2;NR2F2;NPR2;MDM4;CAMK2N1;SOX11;PROX1;TGFB2;RB1;PLK2;TAOK1;LATS1;DUSP1;APBB2;PCGF2;BMP2;PLAGL1;ABL1;LATS2;ZFP36L2;PTPN11;GATA6;IPO7;INTS3;PINX1;AURKB;CEBPA;BRCC3;MAD2L1;GPNMB;RRM2;HLA-G;DHCR24;CDC25C;PTTG1;SOX2;RUNX3;CDC20;RAD51;SLC9A3R1;CDC45;CDKN2D;CDKN3;NAA10;PLK1;CDT1;CDKN2C;SFN;CDKN2A	geneontology_Biological_Process
GO:0071229	cellular response to acid chemical	http://amigo.geneontology.org/amigo/term/GO:0071229	161	29	12.1087	2.39497	8.21931e-06	0.00248395	445;1277;1278;1281;1282;1290;1291;2534;2707;3949;4313;5031;5076;5155;5156;5166;5311;5724;6662;6935;7474;7477;8324;10458;23677;51079;53335;54997;80310	TESC;PAX2;COL4A1;MMP2;ZEB1;SOX9;WNT5A;PDK4;COL1A1;COL5A2;COL3A1;PKD2;COL1A2;FZD7;COL6A1;PDGFB;FYN;PDGFD;SH3BP4;PDGFRA;BCL11A;PTAFR;LDLR;P2RY6;NDUFA13;BAIAP2;WNT7B;ASS1;GJB3	geneontology_Biological_Process
GO:0043588	skin development	http://amigo.geneontology.org/amigo/term/GO:0043588	231	37	17.3734	2.12969	8.55298e-06	0.00248395	823;1277;1278;1281;1289;1290;1364;1718;1896;2125;2707;2778;2810;3488;3624;3861;3866;3868;3880;4038;4050;5266;5652;6662;7042;7051;7474;7538;8394;9113;11187;22943;23022;25932;26085;28514;55504	LRP4;IGFBP5;TNFRSF19;INHBA;DLL1;DKK1;COL5A1;SOX9;WNT5A;COL1A1;CLIC4;COL5A2;COL3A1;TGFB2;COL1A2;GNAS;PIP5K1A;LATS1;PALLD;ZFP36;CAPN1;PKP3;PRSS8;EDA;CLDN4;EVPL;KRT19;DHCR24;LTB;TGM1;KLK13;KRT15;GJB3;SFN;PI3;KRT14;KRT16	geneontology_Biological_Process
GO:0001101	response to acid chemical	http://amigo.geneontology.org/amigo/term/GO:0001101	268	41	20.1561	2.03412	9.01005e-06	0.00248395	445;654;928;1032;1036;1277;1278;1281;1282;1290;1291;1843;2534;2707;2950;3490;3949;4313;5031;5076;5155;5156;5159;5166;5311;5724;6662;6678;6935;7474;7477;8324;9131;10458;22943;23677;51079;53335;54997;80310;80781	TESC;PAX2;IGFBP7;COL4A1;DKK1;MMP2;ZEB1;SOX9;WNT5A;PDK4;COL1A1;COL5A2;CDO1;COL3A1;PKD2;SPARC;PDGFRB;BMP6;COL1A2;FZD7;COL6A1;DUSP1;COL18A1;PDGFB;FYN;PDGFD;SH3BP4;PDGFRA;BCL11A;GSTP1;PTAFR;CD9;LDLR;P2RY6;NDUFA13;AIFM1;BAIAP2;CDKN2D;WNT7B;ASS1;GJB3	geneontology_Biological_Process
GO:0001706	endoderm formation	http://amigo.geneontology.org/amigo/term/GO:0001706	43	13	3.23401	4.01978	9.77494e-06	0.00248395	1284;1289;1290;1291;1295;2335;2627;3624;3912;4313;6657;9241;22943	LAMB1;COL8A1;INHBA;FN1;DKK1;MMP2;COL5A1;COL4A2;COL5A2;COL6A1;NOG;GATA6;SOX2	geneontology_Biological_Process
GO:0048514	blood vessel morphogenesis	http://amigo.geneontology.org/amigo/term/GO:0048514	473	62	35.5741	1.74284	9.78402e-06	0.00248395	25;183;388;578;652;958;1000;1281;1282;1284;1295;1464;1870;2260;2335;2627;3135;3164;3213;3315;3339;3549;3627;3688;3725;4017;4162;4313;4638;4881;5054;5156;5159;5230;5286;5311;5613;5629;5797;6659;6678;7026;7042;7057;7058;7474;7477;9241;9982;10457;10553;10769;11082;25932;28514;51176;63943;80781;90993;116844;126393;284217	CREB3L1;BMP4;NR4A1;RHOB;COL8A1;COL4A1;FN1;IHH;DLL1;AGT;MMP2;LEF1;SOX4;WNT5A;FGFR1;SERPINE1;CDH2;HOXB3;THBS2;ITGB1;COL4A2;CLIC4;HSPG2;THBS1;PTPRM;HSPB6;COL3A1;PKD2;NR2F2;SPARC;ESM1;PDGFRB;PROX1;TGFB2;PIK3C2A;JUN;MCAM;LOXL2;PLK2;LAMA1;NOG;COL18A1;MYLK;ABL1;CSPG4;GATA6;PDGFRA;CD40;PRKX;E2F2;FKBPL;NPR1;BAK1;PGK1;GPNMB;HLA-G;HTATIP2;HSPB1;WNT7B;LRG1;CXCL10;FGFBP1	geneontology_Biological_Process
GO:0044770	cell cycle phase transition	http://amigo.geneontology.org/amigo/term/GO:0044770	443	59	33.3178	1.77083	9.906e-06	0.00248395	351;678;894;898;991;995;1028;1029;1031;1032;1033;1163;1843;2059;2273;2810;3400;3624;3688;4085;4171;4174;4194;5218;5311;5325;5347;5557;5925;6119;6241;6659;7277;7832;8318;9088;9113;9133;9212;9401;9787;10457;10460;10769;11258;23649;26524;27338;51529;54984;55559;56655;57551;65992;79184;80184;81620;84446;113130	CCND2;ID4;CDKN1C;BTG2;INHBA;BRSK1;SOX4;FHL1;ITGB1;PKD2;CEP290;MDM4;EPS8;RB1;PLK2;TAOK1;LATS1;DUSP1;CDK14;PLAGL1;LATS2;ZFP36L2;APP;MCM2;PINX1;RPA3;TACC3;AURKB;POLE4;MCM5;DDRGK1;RECQL4;PRIM1;BRCC3;UBE2S;MAD2L1;ANAPC11;GPNMB;DCTN3;RRM2;HAUS7;DLGAP5;TUBA4A;POLA2;CCNE1;CDC25C;CKS1B;CDC20;CCNB2;CDC45;CDKN2D;CDKN3;PLK1;CDT1;PKMYT1;CDCA5;CDKN2C;SFN;CDKN2A	geneontology_Biological_Process
GO:0044344	cellular response to fibroblast growth factor stimulus	http://amigo.geneontology.org/amigo/term/GO:0044344	106	22	7.9722	2.75959	1.0092e-05	0.00248395	678;1277;2248;2260;3164;5781;7057;7072;7474;7538;8822;9241;9965;9982;10252;10765;23767;26281;53834;79801;90993;200734	CREB3L1;FGF19;FLRT3;NR4A1;FGF3;FGF20;WNT5A;FGFR1;TIA1;COL1A1;SPRY1;THBS1;FGF17;SPRED2;KDM5B;NOG;FGFRL1;ZFP36L2;PTPN11;ZFP36;SHCBP1;FGFBP1	geneontology_Biological_Process
GO:0007492	endoderm development	http://amigo.geneontology.org/amigo/term/GO:0007492	63	16	4.7382	3.37681	1.14636e-05	0.00270397	652;1284;1289;1290;1291;1295;2335;2627;3624;3912;3915;4313;5083;6657;9241;22943	BMP4;LAMB1;COL8A1;INHBA;FN1;DKK1;MMP2;COL5A1;COL4A2;COL5A2;LAMC1;COL6A1;NOG;GATA6;PAX9;SOX2	geneontology_Biological_Process
GO:0045736	negative regulation of cyclin-dependent protein serine/threonine kinase activity	http://amigo.geneontology.org/amigo/term/GO:0045736	27	10	2.03066	4.92452	1.41616e-05	0.00320676	1028;1029;1031;1032;1050;5347;7026;9113;10527;26524	CDKN1C;NR2F2;LATS1;LATS2;IPO7;CEBPA;CDKN2D;PLK1;CDKN2C;CDKN2A	geneontology_Biological_Process
GO:0001654	eye development	http://amigo.geneontology.org/amigo/term/GO:0001654	265	40	19.9305	2.00697	1.60163e-05	0.00343886	578;652;654;1028;1282;1289;1290;1295;3299;3549;3624;3725;4040;4237;4628;4693;5076;5156;5159;5629;5797;6094;6497;6498;6657;6662;6664;6935;7042;7431;7474;7477;9997;10765;25932;28514;57045;80184;85407;284217	BMP4;PAX2;CDKN1C;COL8A1;COL4A1;INHBA;IHH;DLL1;VIM;ZEB1;COL5A1;SOX9;MFAP2;WNT5A;NKD1;CLIC4;COL5A2;SKIL;PTPRM;CEP290;SOX11;MYH10;PDGFRB;PROX1;BMP6;TGFB2;JUN;LRP6;KDM5B;SKI;TWSG1;LAMA1;HSF4;PDGFRA;ROM1;BAK1;SCO2;SOX2;WNT7B;NDP	geneontology_Biological_Process
GO:0150063	visual system development	http://amigo.geneontology.org/amigo/term/GO:0150063	266	40	20.0057	1.99943	1.75286e-05	0.00343886	578;652;654;1028;1282;1289;1290;1295;3299;3549;3624;3725;4040;4237;4628;4693;5076;5156;5159;5629;5797;6094;6497;6498;6657;6662;6664;6935;7042;7431;7474;7477;9997;10765;25932;28514;57045;80184;85407;284217	BMP4;PAX2;CDKN1C;COL8A1;COL4A1;INHBA;IHH;DLL1;VIM;ZEB1;COL5A1;SOX9;MFAP2;WNT5A;NKD1;CLIC4;COL5A2;SKIL;PTPRM;CEP290;SOX11;MYH10;PDGFRB;PROX1;BMP6;TGFB2;JUN;LRP6;KDM5B;SKI;TWSG1;LAMA1;HSF4;PDGFRA;ROM1;BAK1;SCO2;SOX2;WNT7B;NDP	geneontology_Biological_Process
GO:0010171	body morphogenesis	http://amigo.geneontology.org/amigo/term/GO:0010171	39	12	2.93317	4.09114	1.76165e-05	0.00343886	1277;2778;3549;4040;4313;5083;5156;5781;6497;9241;22943;51176	IHH;DKK1;MMP2;LEF1;COL1A1;GNAS;LRP6;SKI;NOG;PTPN11;PDGFRA;PAX9	geneontology_Biological_Process
GO:0035987	endodermal cell differentiation	http://amigo.geneontology.org/amigo/term/GO:0035987	39	12	2.93317	4.09114	1.76165e-05	0.00343886	1284;1289;1290;1291;1295;2335;2627;3624;3912;4313;6657;22943	LAMB1;COL8A1;INHBA;FN1;DKK1;MMP2;COL5A1;COL4A2;COL5A2;COL6A1;GATA6;SOX2	geneontology_Biological_Process
GO:0051272	positive regulation of cellular component movement	http://amigo.geneontology.org/amigo/term/GO:0051272	413	55	31.0615	1.77068	1.99836e-05	0.00377091	25;183;351;388;650;652;958;1277;1672;1793;2149;2260;2335;3315;3488;3627;3725;3815;3912;4133;4162;4638;4921;5031;5054;5155;5156;5159;5286;5420;5629;5724;6364;6662;6678;7042;7057;7474;7784;8772;8784;9982;10457;10769;10982;11151;29108;51176;57111;65992;80005;80310;80781;153769;347733	BMP4;IGFBP5;TUBB2B;LAMB1;RHOB;FN1;AGT;LEF1;PODXL;SOX9;WNT5A;FGFR1;SERPINE1;COL1A1;KIT;THBS1;DOCK5;F2R;SPARC;PDGFRB;MAPRE2;PROX1;TGFB2;PIK3C2A;JUN;MCAM;PLK2;DOCK1;BMP2;COL18A1;MYLK;ABL1;MAP2;PDGFB;DDR2;PDGFD;APP;PDGFRA;RAB25;CD40;PTAFR;DDRGK1;CORO1A;PYCARD;SH3RF2;GPNMB;P2RY6;ZP3;FADD;CCL20;HSPB1;TNFRSF18;CXCL10;DEFB1;FGFBP1	geneontology_Biological_Process
GO:0048880	sensory system development	http://amigo.geneontology.org/amigo/term/GO:0048880	269	40	20.2313	1.97713	2.28872e-05	0.00417951	578;652;654;1028;1282;1289;1290;1295;3299;3549;3624;3725;4040;4237;4628;4693;5076;5156;5159;5629;5797;6094;6497;6498;6657;6662;6664;6935;7042;7431;7474;7477;9997;10765;25932;28514;57045;80184;85407;284217	BMP4;PAX2;CDKN1C;COL8A1;COL4A1;INHBA;IHH;DLL1;VIM;ZEB1;COL5A1;SOX9;MFAP2;WNT5A;NKD1;CLIC4;COL5A2;SKIL;PTPRM;CEP290;SOX11;MYH10;PDGFRB;PROX1;BMP6;TGFB2;JUN;LRP6;KDM5B;SKI;TWSG1;LAMA1;HSF4;PDGFRA;ROM1;BAK1;SCO2;SOX2;WNT7B;NDP	geneontology_Biological_Process
GO:0071774	response to fibroblast growth factor	http://amigo.geneontology.org/amigo/term/GO:0071774	112	22	8.42346	2.61175	2.51818e-05	0.00445481	678;1277;2248;2260;3164;5781;7057;7072;7474;7538;8822;9241;9965;9982;10252;10765;23767;26281;53834;79801;90993;200734	CREB3L1;FGF19;FLRT3;NR4A1;FGF3;FGF20;WNT5A;FGFR1;TIA1;COL1A1;SPRY1;THBS1;FGF17;SPRED2;KDM5B;NOG;FGFRL1;ZFP36L2;PTPN11;ZFP36;SHCBP1;FGFBP1	geneontology_Biological_Process
GO:0030855	epithelial cell differentiation	http://amigo.geneontology.org/amigo/term/GO:0030855	478	61	35.9501	1.6968	2.6466e-05	0.00454012	25;37;650;652;654;823;873;1000;1028;1282;1365;2125;2260;2535;2627;2810;3169;3549;3725;3861;3866;3868;3880;4781;5054;5076;5155;5230;5266;5420;5613;5629;5652;6299;6498;6659;6662;6664;6820;6935;7026;7051;7431;7474;7477;7538;8324;8394;9113;9368;10765;11187;23022;25932;26085;28514;51176;51742;57111;80781;284217	BMP4;PAX2;CDKN1C;COL4A1;IHH;DLL1;LEF1;VIM;PODXL;SALL1;ZEB1;SOX4;SOX9;WNT5A;FGFR1;SERPINE1;CDH2;CLIC4;SKIL;NR2F2;SOX11;PROX1;BMP6;NFIB;JUN;FZD7;PIP5K1A;LATS1;KDM5B;ARID4B;PALLD;LAMA1;BMP2;COL18A1;FZD2;ABL1;PDGFB;ZFP36;GATA6;ACADVL;CAPN1;RAB25;PKP3;PRSS8;PRKX;PGK1;EVPL;KRT19;SULT2B1;SLC9A3R1;CLDN3;CBR1;TGM1;FOXA1;WNT7B;KLK13;KRT15;SFN;PI3;KRT14;KRT16	geneontology_Biological_Process
GO:0043410	positive regulation of MAPK cascade	http://amigo.geneontology.org/amigo/term/GO:0043410	470	60	35.3484	1.69739	3.05342e-05	0.00500254	25;351;537;650;652;958;1000;1464;1652;1815;1852;2045;2149;2260;3486;3557;3654;3656;3672;3725;3815;4921;5031;5155;5156;5159;5781;6283;6288;6364;6657;7042;7057;7077;7474;7477;7984;8324;8491;8517;8654;8844;9867;9965;10457;22943;23162;23542;23566;26281;29108;54209;55504;57551;64170;80310;90441;153769;200958;255743	BMP4;FGF19;TNFRSF19;DKK1;FGF20;EPHA7;WNT5A;FGFR1;CDH2;KIT;THBS1;TIMP2;F2R;PDGFRB;TGFB2;MAPK8IP3;KSR1;JUN;IGFBP3;FZD7;NPNT;ITGA1;TAOK1;BMP2;PDE5A;ABL1;PDGFB;DDR2;CSPG4;PTPN11;PDGFD;APP;PJA2;DRD4;PDGFRA;MAP4K3;CD40;ZNF622;CARD9;PYCARD;MAPK8IP2;ARHGEF5;ATP6AP1;SH3RF2;GPNMB;P2RY6;S100A12;DUSP9;MUC20;IKBKG;IRAK2;TREM2;CCL20;SOX2;DDT;WNT7B;IRAK1;SAA1;LPAR3;IL1RN	geneontology_Biological_Process
GO:0060324	face development	http://amigo.geneontology.org/amigo/term/GO:0060324	41	12	3.08359	3.89157	3.0929e-05	0.00500254	1277;3213;4040;4313;5083;5156;5781;6497;7474;9241;22943;51176	DKK1;MMP2;LEF1;WNT5A;COL1A1;HOXB3;LRP6;SKI;NOG;PTPN11;PDGFRA;PAX9	geneontology_Biological_Process
GO:0034340	response to type I interferon	http://amigo.geneontology.org/amigo/term/GO:0034340	68	16	5.11424	3.12852	3.22199e-05	0.00506658	3134;3135;3429;3430;3434;3437;3654;3663;4599;5781;7474;8638;8772;9636;9641;11274	WNT5A;PTPN11;HLA-F;IRF5;IFI35;IFIT3;IKBKE;IFIT1;FADD;HLA-G;USP18;OASL;ISG15;MX1;IRAK1;IFI27	geneontology_Biological_Process
GO:0001501	skeletal system development	http://amigo.geneontology.org/amigo/term/GO:0001501	373	50	28.0531	1.78233	4.01395e-05	0.00583597	165;537;650;652;654;864;1009;1028;1277;1278;1280;1281;1290;1291;1293;1300;1302;2260;2778;3213;3549;3815;4017;4040;4313;4781;4882;5156;5307;5745;5781;6497;6659;6660;6662;6664;6678;6935;7042;7059;7373;7474;7477;7703;8313;8538;9241;53834;64764;65992	BMP4;CDKN1C;COL2A1;IHH;MMP2;ZEB1;SOX4;SOX9;WNT5A;FGFR1;COL14A1;COL1A1;HOXB3;COL6A3;KIT;COL5A2;COL3A1;COL10A1;SPARC;NPR2;AEBP1;SOX11;AXIN2;COL11A2;BMP6;TGFB2;NFIB;COL1A2;THBS3;GNAS;LRP6;LOXL2;COL6A1;SKI;PTH1R;PCGF2;BMP2;SOX5;CDH11;NOG;FGFRL1;PTPN11;PDGFRA;CREB3L2;DDRGK1;ATP6AP1;RUNX3;BARX2;WNT7B;PITX1	geneontology_Biological_Process
GO:0030335	positive regulation of cell migration	http://amigo.geneontology.org/amigo/term/GO:0030335	393	52	29.5573	1.75929	4.01628e-05	0.00583597	25;183;351;388;650;652;958;1277;1793;2149;2260;2335;3315;3488;3627;3725;3815;3912;4162;4638;4921;5031;5054;5155;5156;5159;5286;5420;5629;5724;6364;6662;6678;7042;7057;7474;7784;8772;8784;9982;10457;10769;10982;11151;29108;51176;57111;65992;80005;80310;80781;153769	BMP4;IGFBP5;LAMB1;RHOB;FN1;AGT;LEF1;PODXL;SOX9;WNT5A;FGFR1;SERPINE1;COL1A1;KIT;THBS1;DOCK5;F2R;SPARC;PDGFRB;MAPRE2;PROX1;TGFB2;PIK3C2A;JUN;MCAM;PLK2;DOCK1;BMP2;COL18A1;MYLK;ABL1;PDGFB;DDR2;PDGFD;APP;PDGFRA;RAB25;CD40;PTAFR;DDRGK1;CORO1A;PYCARD;SH3RF2;GPNMB;P2RY6;ZP3;FADD;CCL20;HSPB1;TNFRSF18;CXCL10;FGFBP1	geneontology_Biological_Process
GO:0043200	response to amino acid	http://amigo.geneontology.org/amigo/term/GO:0043200	84	18	6.31759	2.84919	4.07173e-05	0.00583597	445;1036;1277;1278;1281;1282;1290;1291;2534;2950;4313;5156;6935;9131;10458;23677;53335;80310	COL4A1;MMP2;ZEB1;COL1A1;COL5A2;CDO1;COL3A1;COL1A2;COL6A1;FYN;PDGFD;SH3BP4;PDGFRA;BCL11A;GSTP1;AIFM1;BAIAP2;ASS1	geneontology_Biological_Process
GO:0001503	ossification	http://amigo.geneontology.org/amigo/term/GO:0001503	295	42	22.1868	1.89302	4.12363e-05	0.00583597	537;650;652;654;1009;1050;1277;1280;1290;1291;1462;2778;3400;3486;3488;3549;3572;4038;4313;4882;4921;5167;5745;6497;6657;6662;6664;6678;7042;7059;7166;7474;7477;8313;9241;9636;10457;22943;51176;57045;90993;255743	CREB3L1;LRP4;BMP4;IGFBP5;ID4;COL2A1;IHH;DKK1;MMP2;LEF1;TPH1;SOX9;WNT5A;VCAN;COL1A1;COL5A2;IL6ST;SPARC;NPR2;SOX11;AXIN2;BMP6;TGFB2;IGFBP3;THBS3;GNAS;NPNT;COL6A1;SKI;PTH1R;TWSG1;BMP2;CDH11;ENPP1;NOG;DDR2;CEBPA;ATP6AP1;GPNMB;SOX2;ISG15;WNT7B	geneontology_Biological_Process
GO:2000147	positive regulation of cell motility	http://amigo.geneontology.org/amigo/term/GO:2000147	404	53	30.3846	1.7443	4.28317e-05	0.00591392	25;183;351;388;650;652;958;1277;1672;1793;2149;2260;2335;3315;3488;3627;3725;3815;3912;4162;4638;4921;5031;5054;5155;5156;5159;5286;5420;5629;5724;6364;6662;6678;7042;7057;7474;7784;8772;8784;9982;10457;10769;10982;11151;29108;51176;57111;65992;80005;80310;80781;153769	BMP4;IGFBP5;LAMB1;RHOB;FN1;AGT;LEF1;PODXL;SOX9;WNT5A;FGFR1;SERPINE1;COL1A1;KIT;THBS1;DOCK5;F2R;SPARC;PDGFRB;MAPRE2;PROX1;TGFB2;PIK3C2A;JUN;MCAM;PLK2;DOCK1;BMP2;COL18A1;MYLK;ABL1;PDGFB;DDR2;PDGFD;APP;PDGFRA;RAB25;CD40;PTAFR;DDRGK1;CORO1A;PYCARD;SH3RF2;GPNMB;P2RY6;ZP3;FADD;CCL20;HSPB1;TNFRSF18;CXCL10;DEFB1;FGFBP1	geneontology_Biological_Process
GO:0072001	renal system development	http://amigo.geneontology.org/amigo/term/GO:0072001	239	36	17.9751	2.00277	4.41927e-05	0.00595655	183;445;650;652;654;1028;1282;2018;2045;2260;4038;4811;5076;5155;5156;5159;5311;5420;5613;5629;6299;6659;6662;6664;7042;7474;7477;8772;9241;10252;28514;55165;80184;80310;84662;255743	LRP4;BMP4;PAX2;CDKN1C;COL4A1;DLL1;AGT;PODXL;SALL1;EPHA7;SOX4;SOX9;WNT5A;FGFR1;NID1;EMX2;SPRY1;PKD2;CEP290;SOX11;PDGFRB;PROX1;BMP6;TGFB2;GLIS2;NPNT;BMP2;NOG;PDGFB;PDGFD;PDGFRA;CEP55;PRKX;FADD;WNT7B;ASS1	geneontology_Biological_Process
GO:0048598	embryonic morphogenesis	http://amigo.geneontology.org/amigo/term/GO:0048598	427	55	32.1144	1.71263	5.1324e-05	0.00675687	25;652;1028;1280;1284;1289;1290;1291;1295;1382;2139;2260;2335;2535;2627;2778;3213;3549;3557;3624;3688;3912;4038;4040;4237;4313;5076;5156;5307;5311;5629;6299;6497;6657;6659;6662;6664;6692;6935;7042;7474;7477;7703;8324;9113;9241;9368;10395;10804;22943;23767;28514;51176;57045;80184	LRP4;BMP4;LAMB1;PAX2;CDKN1C;FLRT3;COL2A1;COL8A1;INHBA;FN1;IHH;DLL1;DKK1;MMP2;LEF1;SALL1;ZEB1;COL5A1;SOX4;SOX9;MFAP2;WNT5A;FGFR1;HOXB3;ITGB1;COL4A2;COL5A2;PKD2;CEP290;SOX11;PROX1;TGFB2;GNAS;LRP6;FZD7;COL6A1;LATS1;SKI;TWSG1;PCGF2;NOG;FZD2;ABL1;GATA6;PDGFRA;DLC1;SPINT1;SOX2;SLC9A3R1;EYA2;GJB6;CRABP2;WNT7B;IL1RN;PITX1	geneontology_Biological_Process
GO:0071559	response to transforming growth factor beta	http://amigo.geneontology.org/amigo/term/GO:0071559	205	32	15.4179	2.0755	5.77412e-05	0.00719266	678;864;1028;1277;1278;1281;1284;2331;2534;3688;3725;4052;4093;5654;6497;6498;6660;6662;6664;6935;7042;7044;7057;7474;8425;25805;27122;56937;57045;80310;116844;255743	FMOD;CDKN1C;DKK3;SMAD9;LTBP4;ZEB1;SOX9;WNT5A;LEFTY2;COL1A1;ITGB1;COL4A2;THBS1;SKIL;BAMBI;COL3A1;SOX11;TGFB2;PMEPA1;JUN;COL1A2;LTBP1;NPNT;SKI;TWSG1;SOX5;ZFP36L2;FYN;PDGFD;HTRA1;RUNX3;LRG1	geneontology_Biological_Process
GO:0060337	type I interferon signaling pathway	http://amigo.geneontology.org/amigo/term/GO:0060337	64	15	4.81341	3.1163	5.94027e-05	0.00719266	3134;3135;3429;3430;3434;3437;3654;3663;4599;5781;7474;8638;8772;9636;11274	WNT5A;PTPN11;HLA-F;IRF5;IFI35;IFIT3;IFIT1;FADD;HLA-G;USP18;OASL;ISG15;MX1;IRAK1;IFI27	geneontology_Biological_Process
GO:0071357	cellular response to type I interferon	http://amigo.geneontology.org/amigo/term/GO:0071357	64	15	4.81341	3.1163	5.94027e-05	0.00719266	3134;3135;3429;3430;3434;3437;3654;3663;4599;5781;7474;8638;8772;9636;11274	WNT5A;PTPN11;HLA-F;IRF5;IFI35;IFIT3;IFIT1;FADD;HLA-G;USP18;OASL;ISG15;MX1;IRAK1;IFI27	geneontology_Biological_Process
GO:0001655	urogenital system development	http://amigo.geneontology.org/amigo/term/GO:0001655	271	39	20.3818	1.91348	6.07728e-05	0.00719266	183;445;650;652;654;1028;1282;1396;2018;2045;2260;3169;3400;4038;4811;5076;5155;5156;5159;5311;5420;5613;5629;6299;6659;6662;6664;7042;7474;7477;8772;9241;10252;28514;55165;80184;80310;84662;255743	LRP4;BMP4;ID4;PAX2;CDKN1C;COL4A1;DLL1;AGT;PODXL;SALL1;EPHA7;SOX4;SOX9;WNT5A;FGFR1;NID1;EMX2;SPRY1;PKD2;CEP290;SOX11;PDGFRB;PROX1;BMP6;TGFB2;GLIS2;NPNT;BMP2;NOG;PDGFB;PDGFD;PDGFRA;CEP55;PRKX;FADD;CRIP1;FOXA1;WNT7B;ASS1	geneontology_Biological_Process
GO:0040017	positive regulation of locomotion	http://amigo.geneontology.org/amigo/term/GO:0040017	430	55	32.3401	1.70068	6.22583e-05	0.00719266	25;183;351;388;650;652;958;1277;1672;1793;2149;2260;2335;3315;3488;3627;3725;3815;3912;4162;4638;4921;5031;5054;5091;5155;5156;5159;5286;5420;5629;5724;6364;6662;6678;7042;7057;7474;7784;8772;8784;9982;10457;10769;10982;11151;29108;51176;57111;65992;80005;80310;80781;153769;347733	BMP4;IGFBP5;TUBB2B;LAMB1;RHOB;FN1;AGT;LEF1;PODXL;SOX9;WNT5A;FGFR1;SERPINE1;COL1A1;KIT;THBS1;DOCK5;F2R;SPARC;PDGFRB;MAPRE2;PROX1;TGFB2;PIK3C2A;JUN;MCAM;PLK2;DOCK1;BMP2;COL18A1;MYLK;ABL1;PDGFB;DDR2;PDGFD;APP;PDGFRA;RAB25;CD40;PTAFR;DDRGK1;CORO1A;PYCARD;PC;SH3RF2;GPNMB;P2RY6;ZP3;FADD;CCL20;HSPB1;TNFRSF18;CXCL10;DEFB1;FGFBP1	geneontology_Biological_Process
GO:0044283	small molecule biosynthetic process	http://amigo.geneontology.org/amigo/term/GO:0044283	461	58	34.6716	1.67284	6.2954e-05	0.00719266	37;39;215;226;240;241;341;435;445;467;633;650;654;873;1036;1382;1462;1464;1717;1718;2203;2224;2232;2539;2571;2584;3613;3620;4191;4521;4597;4833;4860;5031;5091;5155;5166;5167;5169;5230;5321;5352;5629;5631;5724;5745;5947;7083;7378;8654;9965;10588;10654;11332;27122;58526;79077;79873	FGF19;PLA2G4A;DKK3;BGN;GAD1;PDK4;VCAN;CDO1;ENPP3;PROX1;BMP6;PTH1R;BMP2;ENPP1;PDE5A;ATF3;PDGFB;NME4;CSPG4;PLOD2;ACADVL;MID1IP1;ALDOA;ACAT2;PTAFR;ABCD1;PRPS1;G6PD;MTHFS;DHCR7;PMVK;PGK1;PC;ALOX5;GALK1;ACOT7;MDH2;FBP1;P2RY6;APOC1;MVD;PNP;ASL;FDPS;IMPA2;NUDT18;FDXR;DHCR24;ALOX5AP;RBP1;UPP1;DCTPP1;NUDT1;CRABP2;CBR1;TK1;ASS1;IDO1	geneontology_Biological_Process
GO:0007178	transmembrane receptor protein serine/threonine kinase signaling pathway	http://amigo.geneontology.org/amigo/term/GO:0007178	262	38	19.7049	1.92846	6.35282e-05	0.00719266	25;650;652;654;1028;1278;1281;2331;3624;3654;3688;3725;4038;4052;4093;5654;6497;6498;6664;6711;6935;7042;7044;7057;7431;7474;8425;9241;11167;22943;23090;25805;27122;51176;56937;57045;116844;255743	LRP4;BMP4;FMOD;CDKN1C;DKK3;INHBA;DKK1;SMAD9;LEF1;VIM;FSTL1;LTBP4;ZEB1;WNT5A;LEFTY2;ITGB1;THBS1;SKIL;BAMBI;COL3A1;SOX11;ZNF423;BMP6;TGFB2;PMEPA1;JUN;COL1A2;LTBP1;NPNT;SKI;TWSG1;BMP2;SPTBN1;NOG;ABL1;HTRA1;IRAK1;LRG1	geneontology_Biological_Process
GO:0071901	negative regulation of protein serine/threonine kinase activity	http://amigo.geneontology.org/amigo/term/GO:0071901	119	22	8.94993	2.45812	6.6393e-05	0.00736963	25;652;1028;1029;1031;1032;1050;1843;1852;2810;2950;3315;4040;5347;7026;9113;10252;10527;23624;26524;29108;200734	BMP4;CDKN1C;SPRY1;NR2F2;LRP6;SPRED2;LATS1;DUSP1;ABL1;LATS2;IPO7;GSTP1;CEBPA;PYCARD;CBLC;DUSP9;HSPB1;CDKN2D;PLK1;CDKN2C;SFN;CDKN2A	geneontology_Biological_Process
GO:0001558	regulation of cell growth	http://amigo.geneontology.org/amigo/term/GO:0001558	321	44	24.1422	1.82253	6.84932e-05	0.0074425	25;183;323;1029;1031;1032;1382;2045;2203;2273;2335;2539;2810;3486;3488;3490;3624;4131;4133;4881;5167;5654;5925;6279;6280;6586;6695;6857;7037;7042;7474;8425;9746;10439;10516;11082;23566;23677;51079;51176;53335;54512;55540;65078	IGFBP5;SPOCK1;IGFBP7;INHBA;FN1;AGT;LEF1;LTBP4;EPHA7;FBLN5;WNT5A;FHL1;MAP1B;ESM1;TGFB2;IGFBP3;RB1;CLSTN3;IL17RB;APBB2;SYT1;ENPP1;SLIT3;ABL1;MAP2;HTRA1;SH3BP4;BCL11A;TFRC;G6PD;NPR1;RTN4R;FBP1;OLFM1;NDUFA13;EXOSC4;CDKN2D;CRABP2;CDKN2C;LPAR3;SFN;CDKN2A;S100A8;S100A9	geneontology_Biological_Process
GO:0016049	cell growth	http://amigo.geneontology.org/amigo/term/GO:0016049	371	49	27.9027	1.7561	7.01315e-05	0.0074425	25;183;323;351;1029;1031;1032;1382;2045;2203;2273;2335;2539;2810;3486;3488;3490;3624;3688;4131;4133;4881;5167;5654;5925;6279;6280;6586;6662;6695;6857;7037;7042;7474;8425;8470;9746;10439;10516;11082;23566;23677;23767;51079;51176;53335;54512;55540;65078	IGFBP5;SPOCK1;FLRT3;IGFBP7;INHBA;FN1;AGT;LEF1;LTBP4;EPHA7;FBLN5;SOX9;WNT5A;FHL1;ITGB1;SORBS2;MAP1B;ESM1;TGFB2;IGFBP3;RB1;CLSTN3;IL17RB;APBB2;SYT1;ENPP1;SLIT3;ABL1;MAP2;APP;HTRA1;SH3BP4;BCL11A;TFRC;G6PD;NPR1;RTN4R;FBP1;OLFM1;NDUFA13;EXOSC4;CDKN2D;CRABP2;CDKN2C;LPAR3;SFN;CDKN2A;S100A8;S100A9	geneontology_Biological_Process
GO:0051301	cell division	http://amigo.geneontology.org/amigo/term/GO:0051301	463	58	34.822	1.66561	7.11464e-05	0.0074425	332;388;678;894;898;901;905;991;995;1058;1163;2248;2260;2810;3815;3833;4085;4628;5155;5218;5347;5925;6660;6711;7042;7443;8324;9113;9133;9212;9232;10460;10982;11004;11258;11339;23126;24137;26524;27338;28514;51176;51429;51529;54821;55143;55165;55559;57405;79184;79643;80310;81620;83461;84790;113130;147841;220134	CCND2;RHOB;FGF3;DLL1;LEF1;FGFR1;KIT;POGZ;MYH10;MAPRE2;TGFB2;RB1;FZD7;LATS1;CDK14;SOX5;SPTBN1;PDGFB;LATS2;ZFP36L2;PDGFD;CCNT2;CCNG2;SNX9;CEP55;CHMP6;KIFC1;VRK1;CDCA3;TACC3;AURKB;BRCC3;UBE2S;SPC25;MAD2L1;ANAPC11;CDCA8;DCTN3;HAUS7;SKA1;TUBA1C;ERCC6L;SPC24;CENPA;CCNE1;CDC25C;KIF2C;PTTG1;CKS1B;OIP5;CDC20;CCNB2;KIF4A;PLK1;CDT1;CDCA5;BIRC5;SFN	geneontology_Biological_Process
GO:0030278	regulation of ossification	http://amigo.geneontology.org/amigo/term/GO:0030278	145	25	10.9054	2.29245	7.23084e-05	0.0074425	537;650;652;654;1050;2778;3400;3488;3572;4038;4921;5167;6497;6662;6664;7042;7166;7474;7477;8313;9241;9636;22943;57045;255743	LRP4;BMP4;IGFBP5;ID4;DKK1;TPH1;SOX9;WNT5A;IL6ST;SOX11;AXIN2;BMP6;TGFB2;GNAS;NPNT;SKI;TWSG1;BMP2;ENPP1;NOG;DDR2;CEBPA;ATP6AP1;ISG15;WNT7B	geneontology_Biological_Process
GO:0052547	regulation of peptidase activity	http://amigo.geneontology.org/amigo/term/GO:0052547	332	45	24.9695	1.8022	7.44983e-05	0.00751455	183;332;351;578;710;1032;1293;1469;1476;1612;1718;2045;2149;2335;2534;2810;3429;5054;5076;5266;5274;5698;5973;6279;6280;6590;6657;6692;6695;7057;7077;8743;8772;9131;9232;10134;10395;29108;51079;51176;57539;65992;83874;84168;112399	CST1;PAX2;SPOCK1;FN1;AGT;LEF1;ANTXR1;EPHA7;SERPINE1;COL6A3;THBS1;TIMP2;F2R;SERPING1;DAPK1;SERPINI1;WDR35;FYN;APP;DLC1;DDRGK1;BAK1;PYCARD;SPINT1;FADD;TBC1D10A;NDUFA13;AIFM1;PSMB9;DHCR24;PTTG1;CSTB;SOX2;CDKN2D;BCAP31;EGLN3;SLPI;TNFSF10;BIRC5;RENBP;SFN;PI3;S100A8;IFI27;S100A9	geneontology_Biological_Process
GO:0010634	positive regulation of epithelial cell migration	http://amigo.geneontology.org/amigo/term/GO:0010634	120	22	9.02514	2.43764	7.56632e-05	0.00751455	25;183;388;652;958;1793;2260;3315;3725;5155;5286;5629;6662;6678;7042;7057;7474;9982;10769;10982;57111;80005	BMP4;RHOB;AGT;SOX9;WNT5A;FGFR1;THBS1;DOCK5;SPARC;MAPRE2;PROX1;TGFB2;PIK3C2A;JUN;PLK2;DOCK1;ABL1;PDGFB;RAB25;CD40;HSPB1;FGFBP1	geneontology_Biological_Process
GO:0048144	fibroblast proliferation	http://amigo.geneontology.org/amigo/term/GO:0048144	73	16	5.49029	2.91424	8.10395e-05	0.00790974	183;1602;2010;2335;2495;2950;3725;4921;5155;5156;5159;6277;6497;7474;7477;80310	DACH1;FN1;AGT;WNT5A;PDGFRB;JUN;SKI;PDGFB;DDR2;PDGFD;PDGFRA;GSTP1;FTH1;EMD;S100A6;WNT7B	geneontology_Biological_Process
GO:0071560	cellular response to transforming growth factor beta stimulus	http://amigo.geneontology.org/amigo/term/GO:0071560	200	31	15.0419	2.06091	8.59407e-05	0.00824594	678;1028;1277;1278;1281;1284;2331;2534;3688;3725;4052;4093;5654;6497;6498;6660;6662;6664;6935;7042;7044;7057;7474;8425;25805;27122;56937;57045;80310;116844;255743	FMOD;CDKN1C;DKK3;SMAD9;LTBP4;ZEB1;SOX9;WNT5A;LEFTY2;COL1A1;ITGB1;COL4A2;THBS1;SKIL;BAMBI;COL3A1;SOX11;TGFB2;PMEPA1;JUN;COL1A2;LTBP1;NPNT;SKI;TWSG1;SOX5;ZFP36L2;FYN;PDGFD;HTRA1;LRG1	geneontology_Biological_Process
GO:0035107	appendage morphogenesis	http://amigo.geneontology.org/amigo/term/GO:0035107	105	20	7.89699	2.53261	9.15047e-05	0.00849193	578;652;1280;1382;2260;2778;3549;4038;4040;5307;6299;6497;6659;6662;6664;7042;7474;9241;22943;51176	LRP4;BMP4;COL2A1;IHH;DKK1;LEF1;SALL1;SOX4;SOX9;WNT5A;FGFR1;SOX11;TGFB2;GNAS;LRP6;SKI;NOG;BAK1;CRABP2;PITX1	geneontology_Biological_Process
GO:0035108	limb morphogenesis	http://amigo.geneontology.org/amigo/term/GO:0035108	105	20	7.89699	2.53261	9.15047e-05	0.00849193	578;652;1280;1382;2260;2778;3549;4038;4040;5307;6299;6497;6659;6662;6664;7042;7474;9241;22943;51176	LRP4;BMP4;COL2A1;IHH;DKK1;LEF1;SALL1;SOX4;SOX9;WNT5A;FGFR1;SOX11;TGFB2;GNAS;LRP6;SKI;NOG;BAK1;CRABP2;PITX1	geneontology_Biological_Process
GO:0033045	regulation of sister chromatid segregation	http://amigo.geneontology.org/amigo/term/GO:0033045	67	15	5.03903	2.97676	0.000104143	0.00950892	991;1843;2237;4085;5347;5925;8260;8313;9212;9232;9787;10460;51529;81620;113130	AXIN2;RB1;DUSP1;TACC3;AURKB;MAD2L1;ANAPC11;DLGAP5;FEN1;PTTG1;CDC20;NAA10;PLK1;CDT1;CDCA5	geneontology_Biological_Process
GO:0008544	epidermis development	http://amigo.geneontology.org/amigo/term/GO:0008544	259	37	19.4793	1.89946	0.000109051	0.00979903	224;646;652;823;1382;1896;2125;2260;2810;3488;3624;3861;3866;3868;3880;4038;5266;5650;5652;6662;6820;7042;7051;7474;7538;8394;9113;9368;11187;22943;23022;25833;25932;26085;28514;51806;55504	LRP4;BMP4;IGFBP5;TNFRSF19;INHBA;DLL1;DKK1;SOX9;WNT5A;FGFR1;CLIC4;TGFB2;PIP5K1A;LATS1;PALLD;ZFP36;ALDH3A2;CAPN1;PKP3;PRSS8;EDA;EVPL;KRT19;BNC1;POU2F3;SULT2B1;SLC9A3R1;CRABP2;TGM1;KLK13;KRT15;KLK7;SFN;PI3;CALML5;KRT14;KRT16	geneontology_Biological_Process
GO:0060562	epithelial tube morphogenesis	http://amigo.geneontology.org/amigo/term/GO:0060562	250	36	18.8024	1.91465	0.00011426	0.0101067	25;183;388;650;652;1282;2045;2535;3169;3549;3627;4040;5076;5311;5420;5613;5629;6299;6497;6659;6662;6664;6692;7042;7474;9241;10252;10395;10765;25932;28514;51176;63943;80184;255743;284217	BMP4;PAX2;RHOB;COL4A1;IHH;DLL1;AGT;LEF1;PODXL;SALL1;EPHA7;SOX4;SOX9;WNT5A;SPRY1;CLIC4;PKD2;CEP290;SOX11;PROX1;TGFB2;LRP6;NPNT;KDM5B;SKI;LAMA1;BMP2;NOG;FZD2;ABL1;DLC1;PRKX;FKBPL;SPINT1;FOXA1;CXCL10	geneontology_Biological_Process
GO:0001525	angiogenesis	http://amigo.geneontology.org/amigo/term/GO:0001525	400	51	30.0838	1.69527	0.000124714	0.0107258	25;183;388;652;958;1282;1284;1295;1464;1870;2260;2335;2627;3135;3164;3213;3315;3339;3549;3627;3688;3725;4017;4162;4313;4881;5054;5156;5159;5230;5286;5613;5797;6678;7042;7057;7058;7474;9982;10457;10553;10769;11082;25932;28514;51176;63943;80781;90993;116844;126393	CREB3L1;BMP4;NR4A1;RHOB;COL8A1;COL4A1;FN1;IHH;DLL1;AGT;MMP2;LEF1;WNT5A;FGFR1;SERPINE1;HOXB3;THBS2;ITGB1;COL4A2;CLIC4;HSPG2;THBS1;PTPRM;HSPB6;SPARC;ESM1;PDGFRB;TGFB2;PIK3C2A;JUN;MCAM;LOXL2;PLK2;COL18A1;ABL1;CSPG4;GATA6;PDGFRA;CD40;PRKX;E2F2;FKBPL;NPR1;PGK1;GPNMB;HLA-G;HTATIP2;HSPB1;LRG1;CXCL10;FGFBP1	geneontology_Biological_Process
GO:0000082	G1/S transition of mitotic cell cycle	http://amigo.geneontology.org/amigo/term/GO:0000082	204	31	15.3427	2.0205	0.000125049	0.0107258	894;898;995;1029;1031;1032;1033;2273;2810;3400;3624;3688;4171;4174;4194;5311;5325;5557;5925;6119;6241;6659;7832;8318;9113;10457;10769;23649;26524;56655;81620	CCND2;ID4;BTG2;INHBA;SOX4;FHL1;ITGB1;PKD2;MDM4;RB1;PLK2;LATS1;PLAGL1;LATS2;MCM2;RPA3;POLE4;MCM5;PRIM1;GPNMB;RRM2;POLA2;CCNE1;CDC25C;CDC45;CDKN2D;CDKN3;CDT1;CDKN2C;SFN;CDKN2A	geneontology_Biological_Process
GO:0061298	retina vasculature development in camera-type eye	http://amigo.geneontology.org/amigo/term/GO:0061298	17	7	1.27856	5.47491	0.000131854	0.0111341	1282;4693;5156;5159;6094;25932;284217	COL4A1;CLIC4;PDGFRB;LAMA1;PDGFRA;ROM1;NDP	geneontology_Biological_Process
GO:0140014	mitotic nuclear division	http://amigo.geneontology.org/amigo/term/GO:0140014	233	34	17.5238	1.94022	0.000135342	0.0111341	652;894;898;901;991;995;1028;1843;2059;3833;4085;4605;5155;5159;5347;5925;8260;9088;9133;9212;9232;9787;10460;11004;23126;24137;27338;51529;54984;55143;55165;79643;81620;113130	BMP4;CCND2;CDKN1C;POGZ;PDGFRB;EPS8;RB1;DUSP1;PDGFB;CCNG2;CEP55;PINX1;CHMP6;KIFC1;TACC3;AURKB;UBE2S;MYBL2;MAD2L1;ANAPC11;CDCA8;DLGAP5;CCNE1;CDC25C;KIF2C;PTTG1;CDC20;CCNB2;KIF4A;NAA10;PLK1;CDT1;PKMYT1;CDCA5	geneontology_Biological_Process
GO:0060563	neuroepithelial cell differentiation	http://amigo.geneontology.org/amigo/term/GO:0060563	34	10	2.55712	3.91065	0.000135709	0.0111341	25;650;1000;2260;5054;6659;6664;9368;28514;51176	DLL1;LEF1;SOX4;FGFR1;SERPINE1;CDH2;SOX11;BMP2;ABL1;SLC9A3R1	geneontology_Biological_Process
GO:0010001	glial cell differentiation	http://amigo.geneontology.org/amigo/term/GO:0010001	169	27	12.7104	2.12424	0.000144763	0.0112903	25;351;650;928;1000;1031;2950;3400;3572;3908;3949;4781;5076;5781;6279;6497;6657;6659;6662;6664;6692;7431;8891;9241;10397;28514;51176	ID4;PAX2;DLL1;LEF1;VIM;SOX4;SOX9;CDH2;IL6ST;SOX11;NFIB;SKI;BMP2;LAMA2;NOG;ABL1;PTPN11;APP;GSTP1;EIF2B3;CD9;LDLR;SPINT1;NDRG1;SOX2;CDKN2C;S100A8	geneontology_Biological_Process
GO:0001763	morphogenesis of a branching structure	http://amigo.geneontology.org/amigo/term/GO:0001763	169	27	12.7104	2.12424	0.000144763	0.0112903	25;183;473;650;652;1282;2045;2260;3169;3549;4040;5076;5311;5629;6299;6662;6692;7474;9241;10252;10765;25932;51176;53335;63943;255743;284217	BMP4;PAX2;COL4A1;IHH;AGT;LEF1;SALL1;EPHA7;SOX9;WNT5A;FGFR1;SPRY1;CLIC4;PKD2;PROX1;LRP6;NPNT;RERE;KDM5B;LAMA1;BMP2;NOG;ABL1;BCL11A;FKBPL;SPINT1;FOXA1	geneontology_Biological_Process
GO:0001649	osteoblast differentiation	http://amigo.geneontology.org/amigo/term/GO:0001649	169	27	12.7104	2.12424	0.000144763	0.0112903	537;650;652;654;1050;1277;1291;1462;2778;3400;3486;3488;3549;3572;4921;5745;6497;6657;6664;7477;8313;9241;10457;51176;57045;90993;255743	CREB3L1;BMP4;IGFBP5;ID4;IHH;LEF1;VCAN;COL1A1;IL6ST;SOX11;AXIN2;BMP6;IGFBP3;GNAS;NPNT;COL6A1;SKI;PTH1R;TWSG1;BMP2;NOG;DDR2;CEBPA;ATP6AP1;GPNMB;SOX2;WNT7B	geneontology_Biological_Process
GO:0044843	cell cycle G1/S phase transition	http://amigo.geneontology.org/amigo/term/GO:0044843	215	32	16.17	1.97897	0.000145591	0.0112903	894;898;995;1029;1031;1032;1033;2273;2810;3400;3624;3688;4171;4174;4194;5311;5325;5557;5925;6119;6241;6659;7832;8318;9113;10457;10769;23649;26524;56655;65992;81620	CCND2;ID4;BTG2;INHBA;SOX4;FHL1;ITGB1;PKD2;MDM4;RB1;PLK2;LATS1;PLAGL1;LATS2;MCM2;RPA3;POLE4;MCM5;DDRGK1;PRIM1;GPNMB;RRM2;POLA2;CCNE1;CDC25C;CDC45;CDKN2D;CDKN3;CDT1;CDKN2C;SFN;CDKN2A	geneontology_Biological_Process
GO:0045778	positive regulation of ossification	http://amigo.geneontology.org/amigo/term/GO:0045778	69	15	5.18945	2.89048	0.000148229	0.0113395	537;650;652;654;1050;2778;3400;3572;4921;6664;7042;7474;7477;9636;255743	BMP4;ID4;WNT5A;IL6ST;SOX11;BMP6;TGFB2;GNAS;NPNT;BMP2;DDR2;CEBPA;ATP6AP1;ISG15;WNT7B	geneontology_Biological_Process
GO:0050673	epithelial cell proliferation	http://amigo.geneontology.org/amigo/term/GO:0050673	303	41	22.7885	1.79916	0.000160237	0.0120052	650;652;654;864;1028;1295;2260;2810;3164;3486;3488;3549;3725;3815;3912;3915;4017;4781;5076;5155;5613;5629;5654;5797;5925;6657;6662;6664;6678;7026;7042;7051;7057;7474;7538;8324;9241;9982;10765;23385;116844	BMP4;IGFBP5;LAMB1;PAX2;CDKN1C;NR4A1;COL8A1;IHH;SOX9;WNT5A;FGFR1;KIT;THBS1;PTPRM;NR2F2;SPARC;SOX11;PROX1;BMP6;TGFB2;LAMC1;NFIB;JUN;IGFBP3;RB1;FZD7;LOXL2;KDM5B;BMP2;NOG;PDGFB;ZFP36;NCSTN;HTRA1;PRKX;SOX2;RUNX3;TGM1;LRG1;FGFBP1;SFN	geneontology_Biological_Process
GO:0052548	regulation of endopeptidase activity	http://amigo.geneontology.org/amigo/term/GO:0052548	313	42	23.5406	1.78415	0.000161228	0.0120052	183;332;351;578;710;1032;1293;1469;1476;1612;1718;2045;2149;2534;2810;3429;5054;5076;5266;5274;5698;5973;6279;6280;6590;6657;6692;6695;7057;7077;8743;8772;9131;9232;10134;10395;29108;51079;51176;57539;83874;112399	CST1;PAX2;SPOCK1;AGT;LEF1;EPHA7;SERPINE1;COL6A3;THBS1;TIMP2;F2R;SERPING1;DAPK1;SERPINI1;WDR35;FYN;APP;DLC1;BAK1;PYCARD;SPINT1;FADD;TBC1D10A;NDUFA13;AIFM1;PSMB9;DHCR24;PTTG1;CSTB;SOX2;CDKN2D;BCAP31;EGLN3;SLPI;TNFSF10;BIRC5;RENBP;SFN;PI3;S100A8;IFI27;S100A9	geneontology_Biological_Process
GO:0008543	fibroblast growth factor receptor signaling pathway	http://amigo.geneontology.org/amigo/term/GO:0008543	85	17	6.3928	2.65924	0.000163293	0.0120052	2248;2260;5781;7057;7072;7474;8822;9241;9965;9982;10252;23767;26281;53834;79801;90993;200734	CREB3L1;FGF19;FLRT3;FGF3;FGF20;WNT5A;FGFR1;TIA1;SPRY1;THBS1;FGF17;SPRED2;NOG;FGFRL1;PTPN11;SHCBP1;FGFBP1	geneontology_Biological_Process
GO:0060541	respiratory system development	http://amigo.geneontology.org/amigo/term/GO:0060541	153	25	11.507	2.17258	0.000175733	0.0126365	445;652;1050;1717;1896;2260;2627;3169;3488;4040;4781;5156;5159;5629;6497;6662;6664;6678;7474;7477;9241;10252;51176;53834;284217	BMP4;IGFBP5;LEF1;SOX9;WNT5A;FGFR1;SPRY1;SPARC;SOX11;PDGFRB;PROX1;NFIB;LRP6;SKI;LAMA1;NOG;FGFRL1;GATA6;PDGFRA;EDA;CEBPA;DHCR7;FOXA1;WNT7B;ASS1	geneontology_Biological_Process
GO:0002009	morphogenesis of an epithelium	http://amigo.geneontology.org/amigo/term/GO:0002009	385	49	28.9556	1.69224	0.000176344	0.0126365	25;183;388;650;652;1282;1289;2045;2260;2535;3169;3400;3488;3549;3627;3868;4040;5076;5311;5420;5613;5629;6299;6497;6659;6662;6664;6692;7042;7474;7477;8324;9241;9368;10252;10395;10765;22943;23767;25932;28514;51176;63943;80184;84446;85407;94134;255743;284217	BMP4;IGFBP5;ID4;PAX2;FLRT3;RHOB;COL4A1;IHH;DLL1;DKK1;AGT;LEF1;PODXL;SALL1;BRSK1;EPHA7;COL5A1;SOX4;SOX9;WNT5A;FGFR1;NKD1;SPRY1;CLIC4;PKD2;CEP290;SOX11;PROX1;TGFB2;LRP6;FZD7;NPNT;KDM5B;SKI;LAMA1;BMP2;NOG;FZD2;ABL1;ARHGAP12;DLC1;PRKX;FKBPL;SPINT1;SLC9A3R1;FOXA1;WNT7B;CXCL10;KRT16	geneontology_Biological_Process
GO:0007059	chromosome segregation	http://amigo.geneontology.org/amigo/term/GO:0007059	218	32	16.3957	1.95174	0.000189088	0.0131684	292;332;898;991;1843;2237;2669;3833;4085;5347;5925;8260;8313;9113;9212;9232;9787;10460;11004;11339;23126;24137;51529;54984;55143;55165;55839;57405;79643;81620;113130;220134	POGZ;GEM;AXIN2;RB1;LATS1;DUSP1;CEP55;PINX1;CHMP6;KIFC1;TACC3;AURKB;SPC25;MAD2L1;ANAPC11;CDCA8;SKA1;DLGAP5;CENPN;FEN1;CCNE1;KIF2C;PTTG1;OIP5;CDC20;KIF4A;NAA10;PLK1;CDT1;CDCA5;BIRC5;SLC25A5	geneontology_Biological_Process
GO:0002062	chondrocyte differentiation	http://amigo.geneontology.org/amigo/term/GO:0002062	86	17	6.46801	2.62832	0.00018957	0.0131684	650;652;654;864;1280;1291;1293;2260;3549;4017;4781;5745;6660;6662;7373;8313;64764	BMP4;COL2A1;IHH;SOX9;FGFR1;COL14A1;COL6A3;AXIN2;BMP6;NFIB;LOXL2;COL6A1;PTH1R;BMP2;SOX5;CREB3L2;RUNX3	geneontology_Biological_Process
GO:0007369	gastrulation	http://amigo.geneontology.org/amigo/term/GO:0007369	145	24	10.9054	2.20075	0.000192368	0.0131684	652;1284;1289;1290;1291;1295;2139;2260;2335;2627;3557;3624;3688;3912;4040;4313;5076;6657;7474;8324;9241;22943;51176;57045	BMP4;LAMB1;PAX2;COL8A1;INHBA;FN1;DKK1;MMP2;LEF1;COL5A1;WNT5A;FGFR1;ITGB1;COL4A2;COL5A2;LRP6;FZD7;COL6A1;TWSG1;NOG;GATA6;SOX2;EYA2;IL1RN	geneontology_Biological_Process
GO:1901862	negative regulation of muscle tissue development	http://amigo.geneontology.org/amigo/term/GO:1901862	42	11	3.1588	3.48234	0.000199504	0.0131684	650;652;2248;2539;3488;8324;9241;22943;28514;51176;55692	BMP4;IGFBP5;FGF3;DLL1;DKK1;LEF1;FZD7;LUC7L;BMP2;NOG;G6PD	geneontology_Biological_Process
GO:0048745	smooth muscle tissue development	http://amigo.geneontology.org/amigo/term/GO:0048745	18	7	1.35377	5.17074	0.000201836	0.0131684	652;1281;3549;4638;5311;5629;6662	BMP4;IHH;SOX9;COL3A1;PKD2;PROX1;MYLK	geneontology_Biological_Process
GO:0048736	appendage development	http://amigo.geneontology.org/amigo/term/GO:0048736	128	22	9.62681	2.28528	0.000202024	0.0131684	578;652;1280;1382;2260;2778;3549;4038;4040;5066;5307;6299;6497;6659;6662;6664;7026;7042;7474;9241;22943;51176	LRP4;BMP4;PAM;COL2A1;IHH;DKK1;LEF1;SALL1;SOX4;SOX9;WNT5A;FGFR1;NR2F2;SOX11;TGFB2;GNAS;LRP6;SKI;NOG;BAK1;CRABP2;PITX1	geneontology_Biological_Process
GO:0060173	limb development	http://amigo.geneontology.org/amigo/term/GO:0060173	128	22	9.62681	2.28528	0.000202024	0.0131684	578;652;1280;1382;2260;2778;3549;4038;4040;5066;5307;6299;6497;6659;6662;6664;7026;7042;7474;9241;22943;51176	LRP4;BMP4;PAM;COL2A1;IHH;DKK1;LEF1;SALL1;SOX4;SOX9;WNT5A;FGFR1;NR2F2;SOX11;TGFB2;GNAS;LRP6;SKI;NOG;BAK1;CRABP2;PITX1	geneontology_Biological_Process
GO:0048592	eye morphogenesis	http://amigo.geneontology.org/amigo/term/GO:0048592	111	20	8.34825	2.39571	0.000202376	0.0131684	578;652;1289;1290;1295;3549;4040;4237;5076;5629;5797;6094;6497;6662;6664;6935;7474;28514;80184;85407	BMP4;PAX2;COL8A1;IHH;DLL1;ZEB1;COL5A1;SOX9;MFAP2;WNT5A;NKD1;COL5A2;PTPRM;CEP290;SOX11;PROX1;LRP6;SKI;ROM1;BAK1	geneontology_Biological_Process
GO:0000819	sister chromatid segregation	http://amigo.geneontology.org/amigo/term/GO:0000819	146	24	10.9806	2.18568	0.000214241	0.0136025	991;1843;2237;3833;4085;5347;5925;8260;8313;9113;9212;9232;9787;10460;11004;23126;24137;51529;54984;55143;55165;79643;81620;113130	POGZ;AXIN2;RB1;LATS1;DUSP1;CEP55;PINX1;CHMP6;KIFC1;TACC3;AURKB;MAD2L1;ANAPC11;CDCA8;DLGAP5;FEN1;KIF2C;PTTG1;CDC20;KIF4A;NAA10;PLK1;CDT1;CDCA5	geneontology_Biological_Process
GO:0071772	response to BMP	http://amigo.geneontology.org/amigo/term/GO:0071772	120	21	9.02514	2.32683	0.000216257	0.0136025	25;650;652;654;1280;2627;4038;4093;5654;6497;6498;6662;6664;6692;7474;9241;11167;22943;23090;51176;57045	LRP4;BMP4;COL2A1;DKK1;SMAD9;LEF1;FSTL1;SOX9;WNT5A;SKIL;SOX11;ZNF423;BMP6;SKI;TWSG1;BMP2;NOG;ABL1;GATA6;HTRA1;SPINT1	geneontology_Biological_Process
GO:0071773	cellular response to BMP stimulus	http://amigo.geneontology.org/amigo/term/GO:0071773	120	21	9.02514	2.32683	0.000216257	0.0136025	25;650;652;654;1280;2627;4038;4093;5654;6497;6498;6662;6664;6692;7474;9241;11167;22943;23090;51176;57045	LRP4;BMP4;COL2A1;DKK1;SMAD9;LEF1;FSTL1;SOX9;WNT5A;SKIL;SOX11;ZNF423;BMP6;SKI;TWSG1;BMP2;NOG;ABL1;GATA6;HTRA1;SPINT1	geneontology_Biological_Process
GO:0048839	inner ear development	http://amigo.geneontology.org/amigo/term/GO:0048839	129	22	9.70202	2.26757	0.000226711	0.0140751	650;652;1050;1280;2260;2535;4171;5076;5159;5629;5781;6657;6662;6678;6935;7042;7474;9368;10804;26281;28514;80184	BMP4;PAX2;COL2A1;DLL1;FGF20;ZEB1;SOX9;WNT5A;FGFR1;CEP290;SPARC;PDGFRB;PROX1;TGFB2;BMP2;FZD2;PTPN11;MCM2;CEBPA;SOX2;SLC9A3R1;GJB6	geneontology_Biological_Process
GO:0060537	muscle tissue development	http://amigo.geneontology.org/amigo/term/GO:0060537	308	41	23.1645	1.76995	0.000228742	0.0140751	183;467;650;652;905;1281;2010;2139;2248;2260;2539;2627;3488;3549;3688;4628;4638;5156;5159;5307;5311;5629;5925;6497;6662;6664;7026;7042;7474;7504;7832;8324;8470;9241;10521;22943;26281;28514;51176;55692;79784	BMP4;IGFBP5;BTG2;FGF3;IHH;DLL1;DKK1;AGT;LEF1;FGF20;SOX9;WNT5A;FGFR1;ITGB1;SORBS2;COL3A1;PKD2;NR2F2;SOX11;MYH10;PDGFRB;PROX1;TGFB2;RB1;FZD7;LUC7L;SKI;BMP2;ATF3;NOG;MYLK;GATA6;CCNT2;DDX17;PDGFRA;MYH14;G6PD;XK;EMD;EYA2;PITX1	geneontology_Biological_Process
GO:0048729	tissue morphogenesis	http://amigo.geneontology.org/amigo/term/GO:0048729	484	58	36.4014	1.59335	0.000239053	0.0145514	25;183;388;650;652;1281;1282;1289;1291;1293;2045;2139;2260;2535;3169;3400;3488;3549;3624;3627;3688;3868;4040;4638;5076;5311;5420;5613;5629;6299;6497;6659;6662;6664;6692;7042;7373;7474;7477;8324;9241;9368;10252;10395;10765;22943;23767;25932;28514;51176;57045;63943;80184;84446;85407;94134;255743;284217	BMP4;IGFBP5;ID4;PAX2;FLRT3;RHOB;COL4A1;INHBA;IHH;DLL1;DKK1;AGT;LEF1;PODXL;SALL1;BRSK1;EPHA7;COL5A1;SOX4;SOX9;WNT5A;FGFR1;COL14A1;NKD1;COL6A3;ITGB1;SPRY1;CLIC4;COL3A1;PKD2;CEP290;SOX11;PROX1;TGFB2;LRP6;FZD7;NPNT;COL6A1;KDM5B;SKI;TWSG1;LAMA1;BMP2;NOG;FZD2;MYLK;ABL1;ARHGAP12;DLC1;PRKX;FKBPL;SPINT1;SLC9A3R1;EYA2;FOXA1;WNT7B;CXCL10;KRT16	geneontology_Biological_Process
GO:0048145	regulation of fibroblast proliferation	http://amigo.geneontology.org/amigo/term/GO:0048145	72	15	5.41508	2.77004	0.000244459	0.0147222	183;1602;2010;2335;2495;2950;3725;4921;5155;5156;5159;6277;6497;7474;80310	DACH1;FN1;AGT;WNT5A;PDGFRB;JUN;SKI;PDGFB;DDR2;PDGFD;PDGFRA;GSTP1;FTH1;EMD;S100A6	geneontology_Biological_Process
GO:1901343	negative regulation of vasculature development	http://amigo.geneontology.org/amigo/term/GO:1901343	96	18	7.22011	2.49304	0.000249003	0.014838	183;652;1284;1870;3135;3339;3627;4881;5054;5155;5230;5797;6678;7042;7057;7058;10769;90993	CREB3L1;BMP4;AGT;SERPINE1;THBS2;COL4A2;HSPG2;THBS1;PTPRM;SPARC;TGFB2;PLK2;PDGFB;E2F2;NPR1;PGK1;HLA-G;CXCL10	geneontology_Biological_Process
GO:0045669	positive regulation of osteoblast differentiation	http://amigo.geneontology.org/amigo/term/GO:0045669	50	12	3.76047	3.19109	0.000253528	0.0149502	537;650;652;654;1050;2778;3400;3572;4921;6664;7477;255743	BMP4;ID4;IL6ST;SOX11;BMP6;GNAS;NPNT;BMP2;DDR2;CEBPA;ATP6AP1;WNT7B	geneontology_Biological_Process
GO:0090092	regulation of transmembrane receptor protein serine/threonine kinase signaling pathway	http://amigo.geneontology.org/amigo/term/GO:0090092	175	27	13.1617	2.05141	0.000260807	0.0151822	25;650;652;654;1028;3624;4052;5654;6497;6498;6664;6711;6935;7042;7044;7057;7474;8425;9241;22943;23090;25805;27122;56937;57045;116844;255743	BMP4;CDKN1C;DKK3;INHBA;DKK1;LTBP4;ZEB1;WNT5A;LEFTY2;THBS1;SKIL;BAMBI;SOX11;ZNF423;BMP6;TGFB2;PMEPA1;LTBP1;NPNT;SKI;TWSG1;BMP2;SPTBN1;NOG;ABL1;HTRA1;LRG1	geneontology_Biological_Process
GO:0007517	muscle organ development	http://amigo.geneontology.org/amigo/term/GO:0007517	310	41	23.3149	1.75853	0.000262826	0.0151822	165;445;467;650;652;905;1281;1293;2010;2115;2248;2260;2273;2535;2539;2627;3627;3908;4638;5307;5629;5925;6497;6664;6938;7026;7042;7402;7474;7504;7832;8324;9241;10521;22943;26281;28514;51176;53834;55692;79784	BMP4;BTG2;FGF3;DLL1;DKK1;LEF1;FGF20;WNT5A;FGFR1;FHL1;COL6A3;COL3A1;NR2F2;AEBP1;SOX11;PROX1;TGFB2;UTRN;RB1;FZD7;ETV1;LUC7L;SKI;BMP2;ATF3;LAMA2;NOG;FZD2;MYLK;FGFRL1;GATA6;CCNT2;DDX17;TCF12;MYH14;G6PD;XK;EMD;ASS1;CXCL10;PITX1	geneontology_Biological_Process
GO:0043583	ear development	http://amigo.geneontology.org/amigo/term/GO:0043583	149	24	11.2062	2.14167	0.000293626	0.0167901	650;652;1050;1280;2260;2535;4171;5076;5159;5629;5781;6299;6657;6662;6678;6935;7042;7474;9241;9368;10804;26281;28514;80184	BMP4;PAX2;COL2A1;DLL1;FGF20;SALL1;ZEB1;SOX9;WNT5A;FGFR1;CEP290;SPARC;PDGFRB;PROX1;TGFB2;BMP2;NOG;FZD2;PTPN11;MCM2;CEBPA;SOX2;SLC9A3R1;GJB6	geneontology_Biological_Process
GO:0002065	columnar/cuboidal epithelial cell differentiation	http://amigo.geneontology.org/amigo/term/GO:0002065	82	16	6.16718	2.59438	0.000339144	0.019199	25;650;652;654;1000;2260;2627;3169;5054;5629;6659;6664;7474;9368;28514;51176	BMP4;DLL1;LEF1;SOX4;WNT5A;FGFR1;SERPINE1;CDH2;SOX11;PROX1;BMP6;BMP2;ABL1;GATA6;SLC9A3R1;FOXA1	geneontology_Biological_Process
GO:0042476	odontogenesis	http://amigo.geneontology.org/amigo/term/GO:0042476	99	18	7.44574	2.41749	0.000369812	0.0207278	650;652;1277;1278;1896;3624;3912;4038;4040;5054;5066;5083;5156;5654;7042;8313;11096;51176	LRP4;BMP4;LAMB1;PAM;INHBA;LEF1;SERPINE1;COL1A1;AXIN2;TGFB2;COL1A2;ADAMTS5;LRP6;BMP2;HTRA1;PDGFRA;EDA;PAX9	geneontology_Biological_Process
GO:0032963	collagen metabolic process	http://amigo.geneontology.org/amigo/term/GO:0032963	75	15	5.64071	2.65924	0.000390402	0.0213077	652;1277;1289;1509;2149;3549;3688;4239;4313;5159;5352;5653;7431;56547;90993	CREB3L1;BMP4;IHH;MMP2;VIM;MMP26;MFAP4;COL5A1;COL1A1;ITGB1;F2R;PDGFRB;PLOD2;CTSD;KLK6	geneontology_Biological_Process
GO:0016525	negative regulation of angiogenesis	http://amigo.geneontology.org/amigo/term/GO:0016525	83	16	6.24239	2.56312	0.000391451	0.0213077	183;1284;1870;3135;3339;3627;4881;5054;5230;5797;6678;7042;7057;7058;10769;90993	CREB3L1;AGT;SERPINE1;THBS2;COL4A2;HSPG2;THBS1;PTPRM;SPARC;TGFB2;PLK2;E2F2;NPR1;PGK1;HLA-G;CXCL10	geneontology_Biological_Process
GO:0051983	regulation of chromosome segregation	http://amigo.geneontology.org/amigo/term/GO:0051983	83	16	6.24239	2.56312	0.000391451	0.0213077	991;1843;2237;4085;5347;5925;8260;8313;9212;9232;9787;10460;11004;51529;81620;113130	AXIN2;RB1;DUSP1;TACC3;AURKB;MAD2L1;ANAPC11;DLGAP5;FEN1;KIF2C;PTTG1;CDC20;NAA10;PLK1;CDT1;CDCA5	geneontology_Biological_Process
GO:0001822	kidney development	http://amigo.geneontology.org/amigo/term/GO:0001822	227	32	17.0725	1.87435	0.000397512	0.0214316	183;445;650;652;654;1028;2045;2260;4038;4811;5076;5155;5156;5159;5311;5420;5613;5629;6299;6659;6662;6664;7042;7477;8772;9241;10252;28514;80184;80310;84662;255743	LRP4;BMP4;PAX2;CDKN1C;DLL1;AGT;PODXL;SALL1;EPHA7;SOX4;SOX9;FGFR1;NID1;SPRY1;PKD2;CEP290;SOX11;PDGFRB;PROX1;BMP6;TGFB2;GLIS2;NPNT;BMP2;NOG;PDGFB;PDGFD;PDGFRA;PRKX;FADD;WNT7B;ASS1	geneontology_Biological_Process
GO:0043010	camera-type eye development	http://amigo.geneontology.org/amigo/term/GO:0043010	228	32	17.1478	1.86613	0.000430147	0.0229723	578;652;1028;1282;1295;3299;3549;3624;3725;4040;4628;4693;5076;5156;5159;5629;5797;6094;6497;6498;6662;6664;6935;7042;7431;7474;7477;10765;25932;28514;57045;284217	BMP4;PAX2;CDKN1C;COL8A1;COL4A1;INHBA;IHH;DLL1;VIM;ZEB1;SOX9;WNT5A;CLIC4;SKIL;PTPRM;SOX11;MYH10;PDGFRB;PROX1;TGFB2;JUN;LRP6;KDM5B;SKI;TWSG1;LAMA1;HSF4;PDGFRA;ROM1;BAK1;WNT7B;NDP	geneontology_Biological_Process
GO:0038063	collagen-activated tyrosine kinase receptor signaling pathway	http://amigo.geneontology.org/amigo/term/GO:0038063	10	5	0.752095	6.6481	0.000434862	0.0229891	1277;1282;1284;1287;4921	COL4A5;COL4A1;COL1A1;COL4A2;DDR2	geneontology_Biological_Process
GO:0045667	regulation of osteoblast differentiation	http://amigo.geneontology.org/amigo/term/GO:0045667	92	17	6.91927	2.45691	0.000438585	0.0229891	537;650;652;654;1050;2778;3400;3488;3572;4921;6497;6664;7477;8313;9241;57045;255743	BMP4;IGFBP5;ID4;IL6ST;SOX11;AXIN2;BMP6;GNAS;NPNT;SKI;TWSG1;BMP2;NOG;DDR2;CEBPA;ATP6AP1;WNT7B	geneontology_Biological_Process
GO:0060412	ventricular septum morphogenesis	http://amigo.geneontology.org/amigo/term/GO:0060412	39	10	2.93317	3.40928	0.000466443	0.0242251	652;2535;5629;6586;6659;6664;7042;7474;9241;53834	BMP4;SOX4;WNT5A;SOX11;PROX1;TGFB2;SLIT3;NOG;FZD2;FGFRL1	geneontology_Biological_Process
GO:0010631	epithelial cell migration	http://amigo.geneontology.org/amigo/term/GO:0010631	239	33	17.9751	1.83588	0.000474612	0.0244253	25;183;388;652;958;1793;2260;3164;3315;3688;3725;3815;3868;4017;5155;5286;5613;5629;5781;5793;5797;6273;6662;6678;7026;7042;7057;7474;9982;10769;10982;57111;80005	BMP4;NR4A1;RHOB;AGT;SOX9;WNT5A;FGFR1;ITGB1;KIT;THBS1;PTPRM;DOCK5;NR2F2;SPARC;MAPRE2;PROX1;TGFB2;PIK3C2A;JUN;LOXL2;PLK2;DOCK1;ABL1;PTPRG;PDGFB;PTPN11;RAB25;CD40;PRKX;HSPB1;FGFBP1;KRT16;S100A2	geneontology_Biological_Process
GO:0000070	mitotic sister chromatid segregation	http://amigo.geneontology.org/amigo/term/GO:0000070	127	21	9.5516	2.19858	0.000480616	0.0245114	991;1843;3833;4085;5347;5925;8260;9212;9232;9787;10460;11004;23126;24137;51529;54984;55143;55165;79643;81620;113130	POGZ;RB1;DUSP1;CEP55;PINX1;CHMP6;KIFC1;TACC3;AURKB;MAD2L1;ANAPC11;CDCA8;DLGAP5;KIF2C;PTTG1;CDC20;KIF4A;NAA10;PLK1;CDT1;CDCA5	geneontology_Biological_Process
GO:0090132	epithelium migration	http://amigo.geneontology.org/amigo/term/GO:0090132	240	33	18.0503	1.82823	0.000511865	0.025872	25;183;388;652;958;1793;2260;3164;3315;3688;3725;3815;3868;4017;5155;5286;5613;5629;5781;5793;5797;6273;6662;6678;7026;7042;7057;7474;9982;10769;10982;57111;80005	BMP4;NR4A1;RHOB;AGT;SOX9;WNT5A;FGFR1;ITGB1;KIT;THBS1;PTPRM;DOCK5;NR2F2;SPARC;MAPRE2;PROX1;TGFB2;PIK3C2A;JUN;LOXL2;PLK2;DOCK1;ABL1;PTPRG;PDGFB;PTPN11;RAB25;CD40;PRKX;HSPB1;FGFBP1;KRT16;S100A2	geneontology_Biological_Process
GO:2000181	negative regulation of blood vessel morphogenesis	http://amigo.geneontology.org/amigo/term/GO:2000181	85	16	6.3928	2.50281	0.000517168	0.0259087	183;1284;1870;3135;3339;3627;4881;5054;5230;5797;6678;7042;7057;7058;10769;90993	CREB3L1;AGT;SERPINE1;THBS2;COL4A2;HSPG2;THBS1;PTPRM;SPARC;TGFB2;PLK2;E2F2;NPR1;PGK1;HLA-G;CXCL10	geneontology_Biological_Process
GO:0022612	gland morphogenesis	http://amigo.geneontology.org/amigo/term/GO:0022612	111	19	8.34825	2.27593	0.000566557	0.028134	652;823;1396;1896;2260;3169;3400;3488;4040;4781;5629;6662;7042;7474;9241;9368;10765;57045;284217	BMP4;IGFBP5;ID4;SOX9;WNT5A;FGFR1;PROX1;TGFB2;NFIB;LRP6;KDM5B;TWSG1;LAMA1;NOG;CAPN1;EDA;CRIP1;SLC9A3R1;FOXA1	geneontology_Biological_Process
GO:0045843	negative regulation of striated muscle tissue development	http://amigo.geneontology.org/amigo/term/GO:0045843	40	10	3.00838	3.32405	0.000580663	0.0285838	650;652;2248;2539;8324;9241;22943;28514;51176;55692	BMP4;FGF3;DLL1;DKK1;LEF1;FZD7;LUC7L;BMP2;NOG;G6PD	geneontology_Biological_Process
GO:0061458	reproductive system development	http://amigo.geneontology.org/amigo/term/GO:0061458	353	44	26.5489	1.65732	0.000586173	0.0286062	578;652;654;1028;1050;1299;1396;2057;2627;2705;2707;3169;3400;3624;3815;3880;4040;4521;4693;4726;5155;5156;5159;5311;5654;5781;6299;6586;6662;6692;7022;7026;7042;7474;7477;7784;8743;9241;10549;10765;22836;51176;51742;54477	BMP4;RHOBTB3;ID4;CDKN1C;INHBA;LEF1;SALL1;SOX9;WNT5A;COL9A3;KIT;PKD2;NR2F2;PDGFRB;BMP6;TGFB2;LRP6;EPOR;KDM5B;ARID4B;SLIT3;NOG;PDGFB;PTPN11;PLEKHA5;GATA6;HTRA1;PDGFRA;CEBPA;BAK1;SPINT1;ZP3;NDUFS6;KRT19;CRIP1;PRDX4;GJB1;NUDT1;TFAP2C;FOXA1;WNT7B;NDP;TNFSF10;GJB3	geneontology_Biological_Process
GO:1901342	regulation of vasculature development	http://amigo.geneontology.org/amigo/term/GO:1901342	262	35	19.7049	1.77621	0.000603233	0.0290465	25;183;388;652;958;1284;1870;2627;3135;3315;3339;3627;3688;3815;4881;5054;5155;5230;5286;5797;6678;7042;7057;7058;7474;9982;10457;10553;10769;28514;63943;80310;90993;116844;126393	CREB3L1;BMP4;RHOB;DLL1;AGT;WNT5A;SERPINE1;THBS2;ITGB1;KIT;COL4A2;HSPG2;THBS1;PTPRM;HSPB6;SPARC;TGFB2;PIK3C2A;PLK2;ABL1;PDGFB;PDGFD;GATA6;CD40;E2F2;FKBPL;NPR1;PGK1;GPNMB;HLA-G;HTATIP2;HSPB1;LRG1;CXCL10;FGFBP1	geneontology_Biological_Process
GO:0032526	response to retinoic acid	http://amigo.geneontology.org/amigo/term/GO:0032526	78	15	5.86634	2.55696	0.000605456	0.0290465	654;1032;1277;1843;2707;3490;5076;5159;6662;7474;7477;8324;22943;51079;54997	TESC;PAX2;IGFBP7;DKK1;SOX9;WNT5A;COL1A1;PDGFRB;BMP6;FZD7;DUSP1;NDUFA13;CDKN2D;WNT7B;GJB3	geneontology_Biological_Process
GO:0048732	gland development	http://amigo.geneontology.org/amigo/term/GO:0048732	365	45	27.4515	1.63926	0.000645506	0.0307077	25;445;650;652;823;1028;1036;1050;1396;1628;1896;2260;2627;3169;3213;3400;3488;3549;3725;4040;4781;5066;5156;5307;5311;5629;6299;6657;6662;7042;7166;7474;7477;8772;9113;9133;9241;9368;10765;27122;51176;57045;57539;84876;284217	BMP4;IGFBP5;PAM;ID4;CDKN1C;DKK3;IHH;LEF1;SALL1;TPH1;SOX9;WNT5A;FGFR1;HOXB3;CDO1;PKD2;PROX1;TGFB2;NFIB;JUN;LRP6;LATS1;KDM5B;TWSG1;LAMA1;BMP2;NOG;ABL1;WDR35;GATA6;PDGFRA;CAPN1;EDA;CEBPA;ORAI1;DBP;FADD;CRIP1;SOX2;SLC9A3R1;CCNB2;FOXA1;WNT7B;ASS1;PITX1	geneontology_Biological_Process
GO:0090130	tissue migration	http://amigo.geneontology.org/amigo/term/GO:0090130	244	33	18.3511	1.79826	0.000688035	0.032458	25;183;388;652;958;1793;2260;3164;3315;3688;3725;3815;3868;4017;5155;5286;5613;5629;5781;5793;5797;6273;6662;6678;7026;7042;7057;7474;9982;10769;10982;57111;80005	BMP4;NR4A1;RHOB;AGT;SOX9;WNT5A;FGFR1;ITGB1;KIT;THBS1;PTPRM;DOCK5;NR2F2;SPARC;MAPRE2;PROX1;TGFB2;PIK3C2A;JUN;LOXL2;PLK2;DOCK1;ABL1;PTPRG;PDGFB;PTPN11;RAB25;CD40;PRKX;HSPB1;FGFBP1;KRT16;S100A2	geneontology_Biological_Process
GO:0090596	sensory organ morphogenesis	http://amigo.geneontology.org/amigo/term/GO:0090596	186	27	13.989	1.93009	0.000698555	0.032682	578;652;1280;1289;1290;1295;2260;2535;3549;4040;4237;5076;5629;5797;6094;6299;6497;6662;6664;6935;7474;9241;9368;10804;28514;80184;85407	BMP4;PAX2;COL2A1;COL8A1;IHH;DLL1;SALL1;ZEB1;COL5A1;SOX9;MFAP2;WNT5A;FGFR1;NKD1;COL5A2;PTPRM;CEP290;SOX11;PROX1;LRP6;SKI;NOG;FZD2;ROM1;BAK1;SLC9A3R1;GJB6	geneontology_Biological_Process
GO:0061138	morphogenesis of a branching epithelium	http://amigo.geneontology.org/amigo/term/GO:0061138	158	24	11.8831	2.01968	0.000707327	0.0328211	25;183;650;652;1282;2260;3169;3549;4040;5076;5311;5629;6299;6662;6692;7474;9241;10252;10765;25932;51176;63943;255743;284217	BMP4;PAX2;COL4A1;IHH;AGT;LEF1;SALL1;SOX9;WNT5A;FGFR1;SPRY1;CLIC4;PKD2;PROX1;LRP6;NPNT;KDM5B;LAMA1;BMP2;NOG;ABL1;FKBPL;SPINT1;FOXA1	geneontology_Biological_Process
GO:0048635	negative regulation of muscle organ development	http://amigo.geneontology.org/amigo/term/GO:0048635	41	10	3.08359	3.24298	0.000717062	0.0330024	650;652;2248;2539;8324;9241;22943;28514;51176;55692	BMP4;FGF3;DLL1;DKK1;LEF1;FZD7;LUC7L;BMP2;NOG;G6PD	geneontology_Biological_Process
GO:0048754	branching morphogenesis of an epithelial tube	http://amigo.geneontology.org/amigo/term/GO:0048754	131	21	9.85244	2.13145	0.000732995	0.0334086	25;183;650;652;1282;3169;3549;4040;5076;5311;6299;6662;7474;9241;10252;10765;25932;51176;63943;255743;284217	BMP4;PAX2;COL4A1;IHH;AGT;LEF1;SALL1;SOX9;WNT5A;SPRY1;CLIC4;PKD2;LRP6;NPNT;KDM5B;LAMA1;BMP2;NOG;ABL1;FKBPL;FOXA1	geneontology_Biological_Process
GO:0060438	trachea development	http://amigo.geneontology.org/amigo/term/GO:0060438	16	6	1.20335	4.98607	0.000737692	0.0334086	652;1896;4040;6662;7477;51176	BMP4;LEF1;SOX9;LRP6;EDA;WNT7B	geneontology_Biological_Process
GO:0060795	cell fate commitment involved in formation of primary germ layer	http://amigo.geneontology.org/amigo/term/GO:0060795	28	8	2.10586	3.79891	0.000790631	0.0350977	652;2139;2260;2627;5076;6657;8324;22943	BMP4;PAX2;DKK1;FGFR1;FZD7;GATA6;SOX2;EYA2	geneontology_Biological_Process
GO:0098813	nuclear chromosome segregation	http://amigo.geneontology.org/amigo/term/GO:0098813	178	26	13.3873	1.94214	0.000792216	0.0350977	898;991;1843;2237;2669;3833;4085;5347;5925;8260;8313;9113;9212;9232;9787;10460;11004;23126;24137;51529;54984;55143;55165;79643;81620;113130	POGZ;GEM;AXIN2;RB1;LATS1;DUSP1;CEP55;PINX1;CHMP6;KIFC1;TACC3;AURKB;MAD2L1;ANAPC11;CDCA8;DLGAP5;FEN1;CCNE1;KIF2C;PTTG1;CDC20;KIF4A;NAA10;PLK1;CDT1;CDCA5	geneontology_Biological_Process
GO:0007088	regulation of mitotic nuclear division	http://amigo.geneontology.org/amigo/term/GO:0007088	150	23	11.2814	2.03875	0.00079359	0.0350977	652;894;898;901;991;995;1028;1843;4085;5155;5159;5347;5925;8260;9088;9133;9212;9232;9787;10460;51529;81620;113130	BMP4;CCND2;CDKN1C;PDGFRB;RB1;DUSP1;PDGFB;CCNG2;TACC3;AURKB;MAD2L1;ANAPC11;DLGAP5;CCNE1;CDC25C;PTTG1;CDC20;CCNB2;NAA10;PLK1;CDT1;PKMYT1;CDCA5	geneontology_Biological_Process
GO:0048596	embryonic camera-type eye morphogenesis	http://amigo.geneontology.org/amigo/term/GO:0048596	22	7	1.65461	4.23061	0.000828964	0.0360982	3549;4040;5076;5629;6664;6935;7474	PAX2;IHH;ZEB1;WNT5A;SOX11;PROX1;LRP6	geneontology_Biological_Process
GO:0048103	somatic stem cell division	http://amigo.geneontology.org/amigo/term/GO:0048103	22	7	1.65461	4.23061	0.000828964	0.0360982	678;2260;3815;6660;7042;8324;51176	LEF1;FGFR1;KIT;TGFB2;FZD7;SOX5;ZFP36L2	geneontology_Biological_Process
GO:0010965	regulation of mitotic sister chromatid separation	http://amigo.geneontology.org/amigo/term/GO:0010965	49	11	3.68526	2.98486	0.000836766	0.0361598	991;1843;4085;5347;5925;9212;9232;9787;10460;51529;81620	RB1;DUSP1;TACC3;AURKB;MAD2L1;ANAPC11;DLGAP5;PTTG1;CDC20;PLK1;CDT1	geneontology_Biological_Process
GO:0060070	canonical Wnt signaling pathway	http://amigo.geneontology.org/amigo/term/GO:0060070	208	29	15.6436	1.8538	0.000875147	0.0375319	650;1000;1277;1896;2010;2535;4038;4040;4693;5218;6657;6659;6662;7474;7477;8313;8324;9113;9241;9368;9736;22943;25805;26524;27122;51176;64840;80351;85407	LRP4;DKK3;DKK1;LEF1;SOX4;SOX9;WNT5A;CDH2;COL1A1;NKD1;BAMBI;AXIN2;LRP6;FZD7;LATS1;BMP2;CDK14;NOG;FZD2;LATS2;TNKS2;USP34;EDA;PORCN;EMD;SOX2;SLC9A3R1;WNT7B;NDP	geneontology_Biological_Process
GO:0003281	ventricular septum development	http://amigo.geneontology.org/amigo/term/GO:0003281	57	12	4.28694	2.7992	0.000907847	0.03805	652;2535;4052;5629;6299;6586;6659;6664;7042;7474;9241;53834	BMP4;SALL1;SOX4;WNT5A;SOX11;PROX1;TGFB2;LTBP1;SLIT3;NOG;FZD2;FGFRL1	geneontology_Biological_Process
GO:0060350	endochondral bone morphogenesis	http://amigo.geneontology.org/amigo/term/GO:0060350	57	12	4.28694	2.7992	0.000907847	0.03805	652;654;1277;1280;1291;1293;2778;3549;6662;7059;7373;8313	BMP4;COL2A1;IHH;SOX9;COL14A1;COL1A1;COL6A3;AXIN2;BMP6;THBS3;GNAS;COL6A1	geneontology_Biological_Process
GO:0033047	regulation of mitotic sister chromatid segregation	http://amigo.geneontology.org/amigo/term/GO:0033047	57	12	4.28694	2.7992	0.000907847	0.03805	991;1843;4085;5347;5925;8260;9212;9232;9787;10460;51529;81620	RB1;DUSP1;TACC3;AURKB;MAD2L1;ANAPC11;DLGAP5;PTTG1;CDC20;NAA10;PLK1;CDT1	geneontology_Biological_Process
GO:0048593	camera-type eye morphogenesis	http://amigo.geneontology.org/amigo/term/GO:0048593	81	15	6.09197	2.46226	0.000914114	0.03805	578;652;1295;3549;4040;5076;5629;5797;6094;6497;6662;6664;6935;7474;28514	BMP4;PAX2;COL8A1;IHH;DLL1;ZEB1;SOX9;WNT5A;PTPRM;SOX11;PROX1;LRP6;SKI;ROM1;BAK1	geneontology_Biological_Process
GO:0045787	positive regulation of cell cycle	http://amigo.geneontology.org/amigo/term/GO:0045787	309	39	23.2397	1.67816	0.000930148	0.0381572	25;351;894;898;901;905;995;1163;2237;2260;2627;2810;3169;4040;4085;4194;5155;5159;5311;5325;5629;5781;5925;6659;7042;7051;7474;7832;8318;9133;9212;9401;9787;10769;23326;51529;65992;81620;113130	CCND2;BTG2;SOX4;WNT5A;FGFR1;PKD2;MDM4;PDGFRB;PROX1;TGFB2;LRP6;RB1;PLK2;USP22;PLAGL1;ABL1;PDGFB;PTPN11;GATA6;CCNT2;APP;CCNG2;AURKB;DDRGK1;RECQL4;MAD2L1;ANAPC11;DLGAP5;FEN1;CCNE1;CDC25C;CKS1B;CCNB2;CDC45;TGM1;FOXA1;CDT1;CDCA5;SFN	geneontology_Biological_Process
GO:1902652	secondary alcohol metabolic process	http://amigo.geneontology.org/amigo/term/GO:1902652	98	17	7.37053	2.30648	0.00093017	0.0381572	37;39;341;351;1050;1717;1718;2224;2232;2260;2539;3931;3949;4597;6820;8542;10654	FGFR1;APP;ACADVL;LCAT;ACAT2;CEBPA;G6PD;DHCR7;PMVK;LDLR;APOL1;APOC1;MVD;FDPS;FDXR;DHCR24;SULT2B1	geneontology_Biological_Process
GO:0048048	embryonic eye morphogenesis	http://amigo.geneontology.org/amigo/term/GO:0048048	29	8	2.18107	3.66792	0.00102085	0.0412787	3549;4040;4237;5076;5629;6664;6935;7474	PAX2;IHH;ZEB1;MFAP2;WNT5A;SOX11;PROX1;LRP6	geneontology_Biological_Process
GO:0018149	peptide cross-linking	http://amigo.geneontology.org/amigo/term/GO:0018149	29	8	2.18107	3.66792	0.00102085	0.0412787	633;1281;2125;2335;5266;7051;7057;7737	FN1;BGN;THBS1;COL3A1;EVPL;RNF113A;TGM1;PI3	geneontology_Biological_Process
GO:0070371	ERK1 and ERK2 cascade	http://amigo.geneontology.org/amigo/term/GO:0070371	280	36	21.0586	1.70951	0.00103318	0.0414813	25;183;351;467;537;650;652;678;1652;1843;2045;2149;2260;2335;2950;3725;3815;4921;5031;5155;5156;5159;5781;6364;6662;7984;9368;9965;10252;10457;26281;29108;54209;55450;80310;255743	BMP4;FGF19;FN1;AGT;FGF20;EPHA7;SOX9;FGFR1;SPRY1;KIT;F2R;CAMK2N1;PDGFRB;JUN;NPNT;DUSP1;BMP2;ATF3;ABL1;PDGFB;DDR2;ZFP36L2;PTPN11;PDGFD;APP;PDGFRA;GSTP1;PYCARD;ARHGEF5;ATP6AP1;GPNMB;P2RY6;TREM2;CCL20;DDT;SLC9A3R1	geneontology_Biological_Process
GO:0085029	extracellular matrix assembly	http://amigo.geneontology.org/amigo/term/GO:0085029	17	6	1.27856	4.69278	0.00106815	0.042583	183;3549;4239;6662;10516;84168	IHH;AGT;MFAP4;ANTXR1;FBLN5;SOX9	geneontology_Biological_Process
GO:0060351	cartilage development involved in endochondral bone morphogenesis	http://amigo.geneontology.org/amigo/term/GO:0060351	36	9	2.70754	3.32405	0.0010874	0.0430475	1277;1280;1291;1293;3549;6662;7059;7373;8313	COL2A1;IHH;SOX9;COL14A1;COL1A1;COL6A3;AXIN2;THBS3;COL6A1	geneontology_Biological_Process
GO:0050678	regulation of epithelial cell proliferation	http://amigo.geneontology.org/amigo/term/GO:0050678	261	34	19.6297	1.73207	0.00112225	0.0441186	650;652;654;864;1028;2260;2810;3164;3549;3725;3912;3915;4781;5076;5155;5629;5654;5797;5925;6657;6662;6664;6678;7026;7042;7051;7057;7474;7538;8324;9241;9982;10765;116844	BMP4;LAMB1;PAX2;CDKN1C;NR4A1;IHH;SOX9;WNT5A;FGFR1;THBS1;PTPRM;NR2F2;SPARC;SOX11;PROX1;BMP6;TGFB2;LAMC1;NFIB;JUN;RB1;FZD7;KDM5B;BMP2;NOG;PDGFB;ZFP36;HTRA1;SOX2;RUNX3;TGM1;LRG1;FGFBP1;SFN	geneontology_Biological_Process
GO:1901988	negative regulation of cell cycle phase transition	http://amigo.geneontology.org/amigo/term/GO:1901988	154	23	11.5823	1.9858	0.00114625	0.044751	678;991;995;1032;1843;2273;2810;4085;4194;5311;5325;5347;5925;6659;7832;9212;10457;10769;54984;57551;79184;81620;84446	BTG2;BRSK1;SOX4;FHL1;PKD2;MDM4;RB1;PLK2;TAOK1;DUSP1;PLAGL1;ZFP36L2;PINX1;AURKB;BRCC3;MAD2L1;GPNMB;CDC25C;CDC20;CDKN2D;PLK1;CDT1;SFN	geneontology_Biological_Process
GO:0031012	extracellular matrix	http://amigo.geneontology.org/amigo/term/GO:0031012	344	70	19.9052	3.51666	0	0	165;308;633;710;1000;1277;1278;1280;1281;1282;1284;1287;1289;1290;1291;1293;1295;1299;1300;1302;1462;1464;1476;1509;2331;2335;3339;3490;3549;3908;3912;3915;4017;4052;4237;4239;4313;4684;4693;4811;5054;5155;5266;5654;6277;6279;6280;6590;6678;7042;7044;7057;7058;7059;7077;7373;7474;7784;8404;8425;10085;10516;11096;22795;23767;25975;56547;80781;255743;284217	FMOD;LAMB1;FLRT3;COL2A1;IGFBP7;COL4A5;COL8A1;COL4A1;FN1;IHH;MMP2;MMP26;MFAP4;LTBP4;FBLN5;COL5A1;BGN;MFAP2;WNT5A;SERPINE1;COL9A3;CDH2;VCAN;LEFTY2;NID1;COL14A1;COL1A1;NCAM1;COL6A3;THBS2;COL4A2;HSPG2;THBS1;TIMP2;COL5A2;COL3A1;COL10A1;SPARC;AEBP1;COL11A2;SERPING1;SPARCL1;TGFB2;LAMC1;COL1A2;THBS3;ADAMTS5;EDIL3;LTBP1;NPNT;LOXL2;COL6A1;NID2;LAMA1;LAMA2;COL18A1;PDGFB;CSPG4;HTRA1;ANXA5;CTSD;ZP3;EGFL6;CSTB…	geneontology_Cellular_Component
GO:0062023	collagen-containing extracellular matrix	http://amigo.geneontology.org/amigo/term/GO:0062023	278	65	16.0862	4.04073	0	0	165;308;633;710;1000;1277;1278;1280;1281;1282;1284;1287;1289;1290;1291;1293;1295;1300;1302;1462;1464;1476;1509;2331;2335;3339;3490;3908;3912;3915;4017;4052;4237;4239;4313;4684;4693;4811;5054;5155;5654;6277;6279;6280;6590;6678;7042;7044;7057;7058;7059;7077;7373;7474;7784;8404;8425;10085;10516;11096;22795;25975;80781;255743;284217	FMOD;LAMB1;COL2A1;IGFBP7;COL4A5;COL8A1;COL4A1;FN1;MMP2;MFAP4;LTBP4;FBLN5;COL5A1;BGN;MFAP2;WNT5A;SERPINE1;CDH2;VCAN;LEFTY2;NID1;COL14A1;COL1A1;NCAM1;COL6A3;THBS2;COL4A2;HSPG2;THBS1;TIMP2;COL5A2;COL3A1;COL10A1;SPARC;AEBP1;COL11A2;SERPING1;SPARCL1;TGFB2;LAMC1;COL1A2;THBS3;ADAMTS5;EDIL3;LTBP1;NPNT;LOXL2;COL6A1;NID2;LAMA1;LAMA2;COL18A1;PDGFB;CSPG4;HTRA1;ANXA5;CTSD;ZP3;EGFL6;CSTB;S100A6;SLPI;NDP;S100A8…	geneontology_Cellular_Component
GO:0044420	extracellular matrix component	http://amigo.geneontology.org/amigo/term/GO:0044420	43	19	2.48816	7.63618	5.00822e-13	1.18027e-10	1277;1278;1280;1281;1282;1284;1287;1289;1290;1295;1302;3912;3915;4052;4237;4239;7373;10516;284217	LAMB1;COL2A1;COL4A5;COL8A1;COL4A1;MFAP4;FBLN5;COL5A1;MFAP2;COL14A1;COL1A1;COL4A2;COL5A2;COL3A1;COL11A2;LAMC1;COL1A2;LTBP1;LAMA1	geneontology_Cellular_Component
GO:0005788	endoplasmic reticulum lumen	http://amigo.geneontology.org/amigo/term/GO:0005788	234	42	13.5402	3.10188	3.36883e-11	5.9544e-09	351;652;1000;1277;1278;1280;1281;1282;1284;1287;1289;1290;1291;1293;1295;1299;1300;1302;1462;1622;2335;3486;3488;3490;3912;3915;4052;5155;7057;7373;7474;7477;8404;8542;11096;11167;51661;54431;55033;60681;80310;80781	BMP4;IGFBP5;LAMB1;COL2A1;IGFBP7;COL4A5;COL8A1;COL4A1;FN1;FSTL1;COL5A1;WNT5A;COL9A3;CDH2;VCAN;COL14A1;COL1A1;COL6A3;COL4A2;THBS1;COL5A2;COL3A1;COL10A1;FKBP7;COL11A2;SPARCL1;LAMC1;COL1A2;IGFBP3;ADAMTS5;LTBP1;COL6A1;DNAJC10;COL18A1;PDGFB;PDGFD;APP;FKBP10;FKBP14;DBI;APOL1;WNT7B	geneontology_Cellular_Component
GO:0098644	complex of collagen trimers	http://amigo.geneontology.org/amigo/term/GO:0098644	18	11	1.04155	10.5611	4.883e-10	6.90457e-08	1277;1278;1280;1281;1282;1284;1287;1289;1290;1295;1302	COL2A1;COL4A5;COL8A1;COL4A1;COL5A1;COL1A1;COL4A2;COL5A2;COL3A1;COL11A2;COL1A2	geneontology_Cellular_Component
GO:0005581	collagen trimer	http://amigo.geneontology.org/amigo/term/GO:0005581	58	18	3.35612	5.36334	2.09484e-09	2.46842e-07	1277;1278;1280;1281;1282;1284;1287;1289;1290;1291;1293;1295;1299;1300;1302;1896;7373;80781	COL2A1;COL4A5;COL8A1;COL4A1;COL5A1;COL9A3;COL14A1;COL1A1;COL6A3;COL4A2;COL5A2;COL3A1;COL10A1;COL11A2;COL1A2;COL6A1;COL18A1;EDA	geneontology_Cellular_Component
GO:0005604	basement membrane	http://amigo.geneontology.org/amigo/term/GO:0005604	73	20	4.22408	4.73476	3.08184e-09	3.11266e-07	1280;1282;1284;1287;1289;1295;2335;3339;3908;3912;3915;4017;4811;6678;7058;22795;25975;80781;255743;284217	LAMB1;COL2A1;COL4A5;COL8A1;COL4A1;FN1;COL5A1;NID1;THBS2;COL4A2;HSPG2;SPARC;LAMC1;NPNT;LOXL2;NID2;LAMA1;LAMA2;COL18A1;EGFL6	geneontology_Cellular_Component
GO:0005743	mitochondrial inner membrane	http://amigo.geneontology.org/amigo/term/GO:0005743	239	37	13.8295	2.67544	3.33668e-08	2.94879e-06	37;292;1159;1345;1349;1351;1537;1678;2232;4694;4715;4726;4833;5321;6182;6183;6389;7386;9131;9377;9997;10105;10245;26519;26521;28998;51073;51079;51081;51253;55186;64951;64963;64979;80303;84303;374291	PLA2G4A;EFHD1;SLC25A36;NME4;ACADVL;CHCHD6;COX6C;SDHA;TIMM8B;TIMM17B;MRPL36;MRPS7;COX5A;COX8A;MRPL37;SCO2;NDUFA1;TIMM10;NDUFS6;MRPS11;NDUFB9;MRPL12;NDUFA13;AIFM1;PPIF;MRPS12;FDXR;CKMT1B;MRPL13;NDUFS7;CYC1;UQCRFS1;MRPS24;TIMM8A;COX7B;MRPL4;SLC25A5	geneontology_Cellular_Component
GO:0005819	spindle	http://amigo.geneontology.org/amigo/term/GO:0005819	252	38	14.5817	2.606	4.46498e-08	3.50749e-06	292;332;351;822;827;991;2010;2669;3315;3833;4085;4628;5311;5347;5905;5925;6623;7443;8517;9113;9212;9787;9859;10129;10460;10927;10982;11258;24137;26524;54984;55143;55559;79184;79801;140609;220134;284403	CAPN6;CEP170;PKD2;GEM;MYH10;MAPRE2;RB1;LATS1;FRY;SPIN1;LATS2;NEK7;APP;WDR62;RANGAP1;PINX1;KIFC1;VRK1;TACC3;AURKB;BRCC3;MAD2L1;CDCA8;DCTN3;EMD;HAUS7;SKA1;DLGAP5;SHCBP1;IKBKG;CAPG;HSPB1;CDC20;KIF4A;PLK1;SNCG;BIRC5;SLC25A5	geneontology_Cellular_Component
GO:0019866	organelle inner membrane	http://amigo.geneontology.org/amigo/term/GO:0019866	276	39	15.9705	2.442	1.75294e-07	1.23933e-05	37;292;1159;1345;1349;1351;1537;1678;2010;2232;3429;4694;4715;4726;4833;5321;6182;6183;6389;7386;9131;9377;9997;10105;10245;26519;26521;28998;51073;51079;51081;51253;55186;64951;64963;64979;80303;84303;374291	PLA2G4A;EFHD1;SLC25A36;NME4;ACADVL;CHCHD6;COX6C;SDHA;TIMM8B;TIMM17B;MRPL36;MRPS7;COX5A;COX8A;MRPL37;SCO2;NDUFA1;EMD;TIMM10;NDUFS6;MRPS11;NDUFB9;MRPL12;NDUFA13;AIFM1;PPIF;MRPS12;FDXR;CKMT1B;MRPL13;NDUFS7;CYC1;UQCRFS1;MRPS24;TIMM8A;COX7B;MRPL4;SLC25A5;IFI27	geneontology_Cellular_Component
GO:0005583	fibrillar collagen trimer	http://amigo.geneontology.org/amigo/term/GO:0005583	10	7	0.578641	12.0973	2.16121e-07	1.27332e-05	1277;1278;1280;1281;1289;1290;1302	COL2A1;COL5A1;COL1A1;COL5A2;COL3A1;COL11A2;COL1A2	geneontology_Cellular_Component
GO:0098643	banded collagen fibril	http://amigo.geneontology.org/amigo/term/GO:0098643	10	7	0.578641	12.0973	2.16121e-07	1.27332e-05	1277;1278;1280;1281;1289;1290;1302	COL2A1;COL5A1;COL1A1;COL5A2;COL3A1;COL11A2;COL1A2	geneontology_Cellular_Component
GO:0031966	mitochondrial membrane	http://amigo.geneontology.org/amigo/term/GO:0031966	382	47	22.1041	2.1263	6.4842e-07	3.52641e-05	37;215;292;445;578;597;1159;1345;1349;1351;1537;1678;2232;3429;4599;4694;4715;4726;4833;5321;6182;6183;6389;7386;9131;9377;9641;9997;10105;10245;26519;26521;28998;51073;51079;51081;51253;55186;55847;64951;64963;64979;65991;80303;84303;374291;401505	PLA2G4A;EFHD1;SLC25A36;NME4;ACADVL;CHCHD6;COX6C;TOMM5;SDHA;TIMM8B;TIMM17B;ABCD1;MRPL36;MRPS7;COX5A;COX8A;MRPL37;BCL2A1;BAK1;SCO2;NDUFA1;CISD1;IKBKE;TIMM10;NDUFS6;MRPS11;NDUFB9;MRPL12;NDUFA13;AIFM1;PPIF;FUNDC2;MRPS12;FDXR;CKMT1B;MRPL13;NDUFS7;CYC1;UQCRFS1;MRPS24;TIMM8A;COX7B;MRPL4;MX1;ASS1;SLC25A5;IFI27	geneontology_Cellular_Component
GO:0005740	mitochondrial envelope	http://amigo.geneontology.org/amigo/term/GO:0005740	406	47	23.4928	2.00061	3.64747e-06	0.000184197	37;215;292;445;578;597;1159;1345;1349;1351;1537;1678;2232;3429;4599;4694;4715;4726;4833;5321;6182;6183;6389;7386;9131;9377;9641;9997;10105;10245;26519;26521;28998;51073;51079;51081;51253;55186;55847;64951;64963;64979;65991;80303;84303;374291;401505	PLA2G4A;EFHD1;SLC25A36;NME4;ACADVL;CHCHD6;COX6C;TOMM5;SDHA;TIMM8B;TIMM17B;ABCD1;MRPL36;MRPS7;COX5A;COX8A;MRPL37;BCL2A1;BAK1;SCO2;NDUFA1;CISD1;IKBKE;TIMM10;NDUFS6;MRPS11;NDUFB9;MRPL12;NDUFA13;AIFM1;PPIF;FUNDC2;MRPS12;FDXR;CKMT1B;MRPL13;NDUFS7;CYC1;UQCRFS1;MRPS24;TIMM8A;COX7B;MRPL4;MX1;ASS1;SLC25A5;IFI27	geneontology_Cellular_Component
GO:0098798	mitochondrial protein complex	http://amigo.geneontology.org/amigo/term/GO:0098798	166	25	9.60544	2.60269	9.47267e-06	0.000446478	1537;3028;4694;4715;4726;6182;6183;6389;7386;9377;10105;10245;26519;26521;28998;51073;51079;51081;51253;64951;64963;64979;84303;374291;401505	CHCHD6;TOMM5;SDHA;TIMM8B;TIMM17B;MRPL36;MRPS7;COX5A;MRPL37;NDUFA1;TIMM10;NDUFS6;MRPS11;NDUFB9;MRPL12;HSD17B10;NDUFA13;PPIF;MRPS12;MRPL13;NDUFS7;CYC1;UQCRFS1;MRPS24;MRPL4	geneontology_Cellular_Component
GO:0030687	preribosome, large subunit precursor	http://amigo.geneontology.org/amigo/term/GO:0030687	19	7	1.09942	6.36701	5.73046e-05	0.00253215	10969;23481;51042;56342;81887;84261;90441	LAS1L;PPAN;PES1;ZNF622;EBNA1BP2;ZNF593;FBXW9	geneontology_Cellular_Component
GO:0000777	condensed chromosome kinetochore	http://amigo.geneontology.org/amigo/term/GO:0000777	78	14	4.5134	3.10188	0.000132588	0.00551409	332;1058;4085;5347;5905;11004;11258;54821;54984;55839;57405;81620;147841;220134	RANGAP1;PINX1;SPC25;MAD2L1;DCTN3;SKA1;CENPN;ERCC6L;SPC24;CENPA;KIF2C;PLK1;CDT1;BIRC5	geneontology_Cellular_Component
GO:0000779	condensed chromosome, centromeric region	http://amigo.geneontology.org/amigo/term/GO:0000779	88	15	5.09204	2.94577	0.000141378	0.00553271	332;1058;4085;5347;5905;9212;11004;11258;54821;54984;55839;57405;81620;147841;220134	RANGAP1;PINX1;AURKB;SPC25;MAD2L1;DCTN3;SKA1;CENPN;ERCC6L;SPC24;CENPA;KIF2C;PLK1;CDT1;BIRC5	geneontology_Cellular_Component
GO:0044455	mitochondrial membrane part	http://amigo.geneontology.org/amigo/term/GO:0044455	129	19	7.46447	2.54539	0.000148687	0.00553271	578;1349;1537;4694;4715;4726;6389;7386;9377;9997;10105;10245;26519;51079;55847;65991;84303;374291;401505	CHCHD6;TOMM5;SDHA;TIMM17B;COX5A;BAK1;SCO2;NDUFA1;CISD1;TIMM10;NDUFS6;NDUFB9;NDUFA13;PPIF;FUNDC2;NDUFS7;CYC1;UQCRFS1;COX7B	geneontology_Cellular_Component
GO:0045177	apical part of cell	http://amigo.geneontology.org/amigo/term/GO:0045177	281	32	16.2598	1.96804	0.000180251	0.00637187	351;482;928;1000;1364;1464;1896;2335;2778;3949;4430;4921;4935;5031;5159;5169;5420;5745;6338;6813;8140;8470;8777;9114;9368;10804;23704;25932;28514;92359;114569;200958	FN1;DLL1;PODXL;CDH2;ATP1B2;CLIC4;SORBS2;MPDZ;ENPP3;PDGFRB;GNAS;PTH1R;DDR2;CSPG4;APP;SLC7A5;KCNE4;MYO1B;STXBP2;EDA;MAL2;GPR143;CD9;ATP6V0D1;CLDN4;LDLR;CRB3;P2RY6;MUC20;SCNN1B;SLC9A3R1;GJB6	geneontology_Cellular_Component
GO:0000307	cyclin-dependent protein kinase holoenzyme complex	http://amigo.geneontology.org/amigo/term/GO:0000307	37	9	2.14097	4.2037	0.000197366	0.00664465	894;898;901;905;1032;1163;5218;5925;9133	CCND2;RB1;CDK14;CCNT2;CCNG2;CCNE1;CKS1B;CCNB2;CDKN2D	geneontology_Cellular_Component
GO:0000776	kinetochore	http://amigo.geneontology.org/amigo/term/GO:0000776	104	16	6.01786	2.65875	0.000293835	0.00903225	332;1058;1783;4085;5347;5905;9212;11004;11258;54821;54984;55839;57405;81620;147841;220134	DYNC1LI2;RANGAP1;PINX1;AURKB;SPC25;MAD2L1;DCTN3;SKA1;CENPN;ERCC6L;SPC24;CENPA;KIF2C;PLK1;CDT1;BIRC5	geneontology_Cellular_Component
GO:0005875	microtubule associated complex	http://amigo.geneontology.org/amigo/term/GO:0005875	104	16	6.01786	2.65875	0.000293835	0.00903225	332;547;1783;3799;3833;4131;4133;7804;9212;11004;11258;24137;25981;55143;55559;147700	KIF1A;MAP1B;KIF5B;DNAH1;MAP2;DYNC1LI2;KIFC1;AURKB;LRP8;CDCA8;DCTN3;HAUS7;KLC3;KIF2C;KIF4A;BIRC5	geneontology_Cellular_Component
GO:0031594	neuromuscular junction	http://amigo.geneontology.org/amigo/term/GO:0031594	66	12	3.81903	3.14216	0.000349219	0.0102874	351;1287;1742;2045;2149;3688;3908;4038;4628;6695;7402;9900	LRP4;SPOCK1;COL4A5;DLG4;EPHA7;ITGB1;F2R;MYH10;UTRN;SV2A;LAMA2;APP	geneontology_Cellular_Component
GO:0016324	apical plasma membrane	http://amigo.geneontology.org/amigo/term/GO:0016324	233	27	13.4823	2.00262	0.000429803	0.0116195	482;928;1000;1364;1464;2335;2778;4921;4935;5031;5159;5169;5420;5745;6338;6813;8140;8470;8777;9114;9368;10804;23704;28514;92359;114569;200958	FN1;DLL1;PODXL;CDH2;ATP1B2;SORBS2;MPDZ;ENPP3;PDGFRB;GNAS;PTH1R;DDR2;CSPG4;SLC7A5;KCNE4;STXBP2;MAL2;GPR143;CD9;ATP6V0D1;CLDN4;CRB3;P2RY6;MUC20;SCNN1B;SLC9A3R1;GJB6	geneontology_Cellular_Component
GO:0005759	mitochondrial matrix	http://amigo.geneontology.org/amigo/term/GO:0005759	270	30	15.6233	1.92021	0.000434483	0.0116195	37;292;2109;2232;2954;3028;3419;3421;4191;4521;4833;5091;5166;5888;6182;6183;8192;9997;10105;10588;23474;28998;51073;51081;51253;55217;64951;64963;64979;374291	PDK4;NME4;ACADVL;IDH3A;CLPP;MRPL36;MRPS7;MRPL37;MTHFS;GSTZ1;SCO2;PC;ETHE1;MDH2;IDH3G;TMLHE;MRPS11;MRPL12;HSD17B10;PPIF;MRPS12;FDXR;MRPL13;NDUFS7;MRPS24;ETFB;RAD51;NUDT1;MRPL4;SLC25A5	geneontology_Cellular_Component
GO:0005815	microtubule organizing center	http://amigo.geneontology.org/amigo/term/GO:0005815	492	47	28.4691	1.65091	0.000443742	0.0116195	822;898;991;1783;2010;3799;3833;4007;5076;5311;5347;5420;5888;5902;5971;6497;6623;6890;7188;8313;8318;9113;9114;9133;9212;9584;9787;9859;10129;10397;10460;10580;10769;10982;11004;11258;25932;26524;55165;55559;57539;64770;80184;80351;84446;140609;284403	PAX2;PODXL;TRAF5;BRSK1;CCDC14;CLIC4;CEP170;PKD2;CEP290;AXIN2;MAPRE2;KIF5B;PLK2;LATS1;SKI;FRY;WDR35;LATS2;NEK7;SORBS1;TNKS2;DYNC1LI2;RBM39;WDR62;CEP55;RANBP1;KIFC1;TACC3;AURKB;PRICKLE3;ATP6V0D1;TAP1;RELB;DCTN3;EMD;HAUS7;DLGAP5;CAPG;CCNE1;KIF2C;NDRG1;CDC20;RAD51;CCNB2;CDC45;PLK1;SNCG	geneontology_Cellular_Component
GO:0098687	chromosomal region	http://amigo.geneontology.org/amigo/term/GO:0098687	260	29	15.0447	1.92759	0.000505721	0.0124424	332;1058;1783;2237;4085;4171;4174;5347;5888;5905;6299;6839;9212;9401;11004;11258;11339;54821;54984;55143;55651;55839;57405;80351;81620;84321;113130;147841;220134	SALL1;TNKS2;DYNC1LI2;MCM2;RANGAP1;PINX1;AURKB;MCM5;RECQL4;NHP2;SPC25;MAD2L1;CDCA8;THOC3;DCTN3;SKA1;CENPN;ERCC6L;SPC24;FEN1;CENPA;KIF2C;SUV39H1;OIP5;RAD51;PLK1;CDT1;CDCA5;BIRC5	geneontology_Cellular_Component
GO:0000775	chromosome, centromeric region	http://amigo.geneontology.org/amigo/term/GO:0000775	153	20	8.8532	2.25907	0.000510367	0.0124424	332;1058;1783;4085;5347;5905;6839;9212;11004;11258;11339;54821;54984;55143;55839;57405;81620;113130;147841;220134	DYNC1LI2;RANGAP1;PINX1;AURKB;SPC25;MAD2L1;CDCA8;DCTN3;SKA1;CENPN;ERCC6L;SPC24;CENPA;KIF2C;SUV39H1;OIP5;PLK1;CDT1;CDCA5;BIRC5	geneontology_Cellular_Component
GO:0005796	Golgi lumen	http://amigo.geneontology.org/amigo/term/GO:0005796	80	13	4.62913	2.80831	0.000624876	0.0147262	351;633;1462;1464;1670;1672;2331;3339;4588;5155;7474;7477;200958	FMOD;MUC6;BGN;WNT5A;DEFA5;VCAN;HSPG2;PDGFB;CSPG4;APP;MUC20;WNT7B;DEFB1	geneontology_Cellular_Component
GO:0034774	secretory granule lumen	http://amigo.geneontology.org/amigo/term/GO:0034774	264	29	15.2761	1.89839	0.000649082	0.0148033	226;240;351;710;1476;1509;1670;2335;2717;2950;3934;4860;5054;5155;5274;5686;6279;6280;6283;6590;6678;7042;7044;7057;7077;10549;29108;80184;116844	FN1;SERPINE1;DEFA5;LEFTY2;THBS1;TIMP2;CEP290;SPARC;SERPING1;TGFB2;SERPINI1;PDGFB;APP;CTSD;ALDOA;GSTP1;GLA;PSMA5;PYCARD;ALOX5;S100A12;PNP;PRDX4;CSTB;SLPI;LRG1;LCN2;S100A8;S100A9	geneontology_Cellular_Component
GO:0060205	cytoplasmic vesicle lumen	http://amigo.geneontology.org/amigo/term/GO:0060205	278	30	16.0862	1.86495	0.000707955	0.0156414	226;240;351;710;1476;1509;1670;2335;2717;2950;3934;4860;5054;5155;5274;5686;6279;6280;6283;6288;6590;6678;7042;7044;7057;7077;10549;29108;80184;116844	FN1;SERPINE1;DEFA5;LEFTY2;THBS1;TIMP2;CEP290;SPARC;SERPING1;TGFB2;SERPINI1;PDGFB;APP;CTSD;ALDOA;GSTP1;GLA;PSMA5;PYCARD;ALOX5;S100A12;PNP;PRDX4;CSTB;SLPI;LRG1;LCN2;SAA1;S100A8;S100A9	geneontology_Cellular_Component
GO:0031983	vesicle lumen	http://amigo.geneontology.org/amigo/term/GO:0031983	279	30	16.1441	1.85827	0.000751028	0.0160902	226;240;351;710;1476;1509;1670;2335;2717;2950;3934;4860;5054;5155;5274;5686;6279;6280;6283;6288;6590;6678;7042;7044;7057;7077;10549;29108;80184;116844	FN1;SERPINE1;DEFA5;LEFTY2;THBS1;TIMP2;CEP290;SPARC;SERPING1;TGFB2;SERPINI1;PDGFB;APP;CTSD;ALDOA;GSTP1;GLA;PSMA5;PYCARD;ALOX5;S100A12;PNP;PRDX4;CSTB;SLPI;LRG1;LCN2;SAA1;S100A8;S100A9	geneontology_Cellular_Component
GO:0098800	inner mitochondrial membrane protein complex	http://amigo.geneontology.org/amigo/term/GO:0098800	82	13	4.74485	2.73981	0.000795551	0.0165428	1537;4694;4715;4726;6389;7386;9377;10105;10245;26519;51079;84303;374291	CHCHD6;SDHA;TIMM17B;COX5A;NDUFA1;TIMM10;NDUFS6;NDUFB9;NDUFA13;PPIF;NDUFS7;CYC1;UQCRFS1	geneontology_Cellular_Component
GO:0099513	polymeric cytoskeletal fiber	http://amigo.geneontology.org/amigo/term/GO:0099513	455	43	26.3282	1.63323	0.000960726	0.0194067	332;547;827;1783;1809;2010;2125;2534;3799;3833;3861;3866;3868;3880;4131;4133;4430;5311;5347;6288;7169;7277;7431;9212;9859;10397;10458;10982;11004;11043;11151;11258;23022;24137;25981;55559;58526;83715;84790;140609;147700;220134;347733	CAPN6;TUBB2B;KIF1A;VIM;DPYSL3;CEP170;PKD2;MAP1B;MAPRE2;KIF5B;PALLD;DNAH1;MAP2;FYN;NEK7;TPM2;DYNC1LI2;MYO1B;MID1IP1;KIFC1;AURKB;CORO1A;EVPL;DCTN3;EMD;HAUS7;KLC3;SKA1;TUBA1C;KRT19;MID2;TUBA4A;BAIAP2;ESPN;KIF2C;NDRG1;KIF4A;PLK1;KRT15;BIRC5;SAA1;KRT14;KRT16	geneontology_Cellular_Component
GO:0098803	respiratory chain complex	http://amigo.geneontology.org/amigo/term/GO:0098803	64	11	3.7033	2.97032	0.000998483	0.0196091	1349;1351;1537;4694;4715;4726;6389;7386;9377;51079;374291	SDHA;COX5A;COX8A;NDUFA1;NDUFS6;NDUFB9;NDUFA13;NDUFS7;CYC1;UQCRFS1;COX7B	geneontology_Cellular_Component
GO:0005911	cell-cell junction	http://amigo.geneontology.org/amigo/term/GO:0005911	353	35	20.426	1.7135	0.00123534	0.0230479	351;477;1000;1009;1364;1365;2125;2705;2707;3688;3815;5097;5311;5420;5797;7409;8476;8777;9075;9223;9900;10397;10458;10580;10804;11151;11187;23650;23767;25932;29091;53834;83461;92359;284217	FLRT3;PODXL;CDH2;ITGB1;KIT;CLIC4;PTPRM;CDC42BPA;MAGI1;PKD2;ATP1A2;MPDZ;SV2A;LAMA1;CDH11;CLDN2;FGFRL1;APP;SORBS1;PKP3;CDCA3;VAV1;CORO1A;CLDN4;STXBP6;EVPL;CRB3;BAIAP2;PCDH1;GJB1;NDRG1;CLDN3;GJB6;TRIM29;GJB3	geneontology_Cellular_Component
GO:0031093	platelet alpha granule lumen	http://amigo.geneontology.org/amigo/term/GO:0031093	56	10	3.24039	3.08605	0.00123878	0.0230479	226;351;710;2335;5054;5155;6678;7042;7044;7057	FN1;SERPINE1;LEFTY2;THBS1;SPARC;SERPING1;TGFB2;PDGFB;APP;ALDOA	geneontology_Cellular_Component
GO:0000313	organellar ribosome	http://amigo.geneontology.org/amigo/term/GO:0000313	48	9	2.77748	3.24035	0.00150609	0.0266201	6182;6183;28998;51073;51081;51253;64951;64963;64979	MRPL36;MRPS7;MRPL37;MRPS11;MRPL12;MRPS12;MRPL13;MRPS24;MRPL4	geneontology_Cellular_Component
GO:0005761	mitochondrial ribosome	http://amigo.geneontology.org/amigo/term/GO:0005761	48	9	2.77748	3.24035	0.00150609	0.0266201	6182;6183;28998;51073;51081;51253;64951;64963;64979	MRPL36;MRPS7;MRPL37;MRPS11;MRPL12;MRPS12;MRPL13;MRPS24;MRPL4	geneontology_Cellular_Component
GO:0031091	platelet alpha granule	http://amigo.geneontology.org/amigo/term/GO:0031091	78	12	4.5134	2.65875	0.00163572	0.0282061	226;351;710;928;2335;5054;5155;6678;7042;7044;7057;7058	FN1;SERPINE1;LEFTY2;THBS2;THBS1;SPARC;SERPING1;TGFB2;PDGFB;APP;ALDOA;CD9	geneontology_Cellular_Component
GO:0005874	microtubule	http://amigo.geneontology.org/amigo/term/GO:0005874	288	29	16.6649	1.74019	0.00250508	0.0419285	332;547;827;1783;2010;3799;3833;4131;4133;5347;6288;7277;9212;9859;10397;10458;10982;11004;11043;11258;24137;25981;55559;58526;84790;140609;147700;220134;347733	CAPN6;TUBB2B;KIF1A;CEP170;MAP1B;MAPRE2;KIF5B;DNAH1;MAP2;NEK7;DYNC1LI2;MID1IP1;KIFC1;AURKB;DCTN3;EMD;HAUS7;KLC3;SKA1;TUBA1C;MID2;TUBA4A;BAIAP2;KIF2C;NDRG1;KIF4A;PLK1;BIRC5;SAA1	geneontology_Cellular_Component
GO:0000793	condensed chromosome	http://amigo.geneontology.org/amigo/term/GO:0000793	162	19	9.37398	2.02689	0.00255011	0.0419285	332;1058;4085;5347;5888;5905;6839;9212;11004;11258;23481;54821;54984;55839;57405;81620;113130;147841;220134	RANGAP1;PINX1;PES1;AURKB;SPC25;MAD2L1;DCTN3;SKA1;CENPN;ERCC6L;SPC24;CENPA;KIF2C;SUV39H1;RAD51;PLK1;CDT1;CDCA5;BIRC5	geneontology_Cellular_Component
GO:0070469	respiratory chain	http://amigo.geneontology.org/amigo/term/GO:0070469	72	11	4.16621	2.64029	0.00267049	0.0429099	1349;1351;1537;4694;4715;4726;6389;7386;9377;51079;374291	SDHA;COX5A;COX8A;NDUFA1;NDUFS6;NDUFB9;NDUFA13;NDUFS7;CYC1;UQCRFS1;COX7B	geneontology_Cellular_Component
GO:0005201	extracellular matrix structural constituent	http://amigo.geneontology.org/amigo/term/GO:0005201	116	43	8.05761	5.33657	0	0	165;633;1277;1278;1280;1281;1282;1284;1287;1289;1290;1291;1293;1295;1299;1300;1302;1462;2331;2335;3339;3490;3908;3912;3915;4052;4237;4239;4588;4811;6678;7057;7058;7059;7373;7784;8425;10085;10516;22795;80781;255743;284217	FMOD;LAMB1;COL2A1;IGFBP7;COL4A5;COL8A1;COL4A1;FN1;MUC6;MFAP4;LTBP4;FBLN5;COL5A1;BGN;MFAP2;COL9A3;VCAN;NID1;COL14A1;COL1A1;COL6A3;THBS2;COL4A2;HSPG2;THBS1;COL5A2;COL3A1;COL10A1;SPARC;AEBP1;COL11A2;LAMC1;COL1A2;THBS3;EDIL3;LTBP1;NPNT;COL6A1;NID2;LAMA1;LAMA2;COL18A1;ZP3	geneontology_Molecular_Function
GO:0030020	extracellular matrix structural constituent conferring tensile strength	http://amigo.geneontology.org/amigo/term/GO:0030020	29	17	2.0144	8.43923	3.99458e-13	1.89743e-10	1277;1278;1280;1281;1282;1284;1287;1289;1290;1291;1293;1295;1299;1300;1302;7373;80781	COL2A1;COL4A5;COL8A1;COL4A1;COL5A1;COL9A3;COL14A1;COL1A1;COL6A3;COL4A2;COL5A2;COL3A1;COL10A1;COL11A2;COL1A2;COL6A1;COL18A1	geneontology_Molecular_Function
GO:0048407	platelet-derived growth factor binding	http://amigo.geneontology.org/amigo/term/GO:0048407	11	10	0.764083	13.0876	2.54189e-11	8.04931e-09	1277;1278;1280;1281;1282;1289;1291;5155;5156;5159	COL2A1;COL4A1;COL5A1;COL1A1;COL3A1;PDGFRB;COL1A2;COL6A1;PDGFB;PDGFRA	geneontology_Molecular_Function
GO:0016491	oxidoreductase activity	http://amigo.geneontology.org/amigo/term/GO:0016491	393	59	27.2986	2.16128	1.09315e-08	2.11525e-06	37;224;240;241;644;645;650;873;874;1036;1345;1349;1351;1537;1580;1717;1718;2109;2232;2495;2539;2950;2954;3028;3419;3421;3620;4017;4191;4694;4715;4726;5066;5230;5352;6241;6389;7166;7386;8424;8544;9131;9377;9380;9997;10549;10553;10765;23474;51079;51700;54431;55217;55806;57016;112399;196743;221037;374291	PAM;TPH1;JMJD1C;CDO1;LOXL2;DNAJC10;KDM5B;BMP2;PLOD2;ACADVL;ALDH3A2;IDH3A;COX6C;GSTP1;FTH1;SDHA;HR;COX5A;G6PD;GRHPR;COX8A;BLVRA;DHCR7;GSTZ1;SCO2;NDUFA1;PGK1;ALOX5;ETHE1;RRM2;MDH2;CYB5R2;IDH3G;TMLHE;NDUFS6;NDUFB9;HSD17B10;NDUFA13;AIFM1;PRDX4;FDXR;HTATIP2;BBOX1;DHCR24;ALOX5AP;PAOX;NDUFS7;CYC1;UQCRFS1;AKR1B10;COX7B;ETFB;BLVRB;CBR1;EGLN3;CBR3;IDO1;PIR;CYP4B1	geneontology_Molecular_Function
GO:0019838	growth factor binding	http://amigo.geneontology.org/amigo/term/GO:0019838	114	27	7.91868	3.40966	1.11329e-08	2.11525e-06	1277;1278;1280;1281;1282;1289;1291;1843;2260;3486;3488;3490;3557;3572;4052;5155;5156;5159;5654;6284;7057;7850;8425;9982;11082;53834;57045	IGFBP5;COL2A1;IGFBP7;COL4A1;LTBP4;COL5A1;FGFR1;COL1A1;THBS1;COL3A1;IL6ST;ESM1;PDGFRB;COL1A2;IGFBP3;LTBP1;COL6A1;DUSP1;TWSG1;FGFRL1;PDGFB;HTRA1;PDGFRA;IL1R2;S100A13;FGFBP1;IL1RN	geneontology_Molecular_Function
GO:0005518	collagen binding	http://amigo.geneontology.org/amigo/term/GO:0005518	55	14	3.82042	3.66452	1.6078e-05	0.00254569	165;2335;3672;3688;4811;4921;5155;6678;6695;7057;7373;8404;22795;84168	SPOCK1;FN1;ANTXR1;NID1;COL14A1;ITGB1;THBS1;SPARC;AEBP1;SPARCL1;ITGA1;NID2;PDGFB;DDR2	geneontology_Molecular_Function
GO:1901681	sulfur compound binding	http://amigo.geneontology.org/amigo/term/GO:1901681	168	27	11.6696	2.3137	3.37052e-05	0.00429712	37;308;351;652;1289;1622;1809;2260;2335;2950;3627;5091;5167;6288;6373;7057;7058;7059;9982;10457;10994;11096;11167;11332;26281;53834;65078	BMP4;FN1;FSTL1;FGF20;COL5A1;FGFR1;THBS2;THBS1;DPYSL3;THBS3;ADAMTS5;ENPP1;FGFRL1;APP;ANXA5;ACADVL;GSTP1;RTN4R;ILVBL;PC;DBI;ACOT7;GPNMB;CXCL11;SAA1;CXCL10;FGFBP1	geneontology_Molecular_Function
GO:0005509	calcium ion binding	http://amigo.geneontology.org/amigo/term/GO:0005509	458	55	31.8137	1.72882	4.06398e-05	0.00429712	308;823;1000;1009;1462;2161;3339;3549;3949;4017;4038;4052;4811;5066;5097;5167;5169;5311;5321;5332;5639;6273;6276;6277;6279;6280;6283;6284;6586;6678;6695;6857;7057;7058;7059;7804;8404;8425;9746;10085;10398;10516;11167;22795;23624;25975;28514;51661;51806;54997;55033;60681;80303;85407;255743	LRP4;PLA2G4A;TESC;PAM;PLCB4;SPOCK1;IHH;EFHD1;DLL1;FSTL1;LTBP4;FBLN5;CDH2;VCAN;NID1;NKD1;THBS2;HSPG2;THBS1;PKD2;SPARC;ENPP3;FKBP7;SPARCL1;THBS3;EDIL3;LTBP1;NPNT;LOXL2;CLSTN3;NID2;SYT1;CDH11;ENPP1;SLIT3;MYL9;FKBP10;ANXA5;FKBP14;CAPN1;PRRG2;LRP8;S100A13;LDLR;F12;CBLC;S100A12;EGFL6;PCDH1;S100A5;S100A6;S100A8;CALML5;S100A2;S100A9	geneontology_Molecular_Function
GO:0016538	cyclin-dependent protein serine/threonine kinase regulator activity	http://amigo.geneontology.org/amigo/term/GO:0016538	39	11	2.70902	4.0605	4.66125e-05	0.00429712	894;898;901;905;1028;1029;1031;1032;1163;9133;81669	CCND2;CDKN1C;CCNL2;CCNT2;CCNG2;CCNE1;CKS1B;CCNB2;CDKN2D;CDKN2C;CDKN2A	geneontology_Molecular_Function
GO:0016701	oxidoreductase activity, acting on single donors with incorporation of molecular oxygen	http://amigo.geneontology.org/amigo/term/GO:0016701	16	7	1.11139	6.2984	4.97561e-05	0.00429712	240;1036;3620;8424;8544;23474;55217	CDO1;ALOX5;ETHE1;TMLHE;BBOX1;IDO1;PIR	geneontology_Molecular_Function
GO:0016702	oxidoreductase activity, acting on single donors with incorporation of molecular oxygen, incorporation of two atoms of oxygen	http://amigo.geneontology.org/amigo/term/GO:0016702	16	7	1.11139	6.2984	4.97561e-05	0.00429712	240;1036;3620;8424;8544;23474;55217	CDO1;ALOX5;ETHE1;TMLHE;BBOX1;IDO1;PIR	geneontology_Molecular_Function
GO:1901567	fatty acid derivative binding	http://amigo.geneontology.org/amigo/term/GO:1901567	15	6	1.04193	5.75853	0.000319574	0.0252996	37;241;1622;6279;6280;11332	ACADVL;DBI;ACOT7;ALOX5AP;S100A8;S100A9	geneontology_Molecular_Function
GO:0005539	glycosaminoglycan binding	http://amigo.geneontology.org/amigo/term/GO:0005539	154	23	10.6972	2.1501	0.000383107	0.0279963	308;351;633;652;1289;1462;1809;2260;2335;3627;6288;6373;7057;7058;7059;8425;9982;10457;11096;11167;53834;54209;65078	BMP4;FN1;FSTL1;LTBP4;COL5A1;BGN;FGFR1;VCAN;THBS2;THBS1;DPYSL3;THBS3;ADAMTS5;FGFRL1;APP;ANXA5;RTN4R;GPNMB;TREM2;CXCL11;SAA1;CXCL10;FGFBP1	geneontology_Molecular_Function
GO:0004857	enzyme inhibitor activity	http://amigo.geneontology.org/amigo/term/GO:0004857	270	34	18.7548	1.81287	0.000510388	0.0326124	183;308;332;341;351;710;1028;1029;1031;1032;1293;1469;1476;2644;2810;3315;4040;5054;5266;5274;5973;6497;6590;6692;6695;7077;9232;10129;51176;54984;54997;55450;153769;200734	CST1;TESC;CDKN1C;SPOCK1;AGT;LEF1;SERPINE1;COL6A3;TIMP2;CAMK2N1;SERPING1;LRP6;SERPINI1;SPRED2;SKI;FRY;APP;ANXA5;PINX1;SPINT1;SH3RF2;APOC1;PTTG1;CSTB;HSPB1;CDKN2D;GCHFR;SLPI;CDKN2C;BIRC5;RENBP;SFN;PI3;CDKN2A	geneontology_Molecular_Function
GO:0051213	dioxygenase activity	http://amigo.geneontology.org/amigo/term/GO:0051213	50	11	3.47311	3.16719	0.000514932	0.0326124	240;1036;3620;5352;8424;8544;10765;23474;55217;112399;221037	JMJD1C;CDO1;KDM5B;PLOD2;ALOX5;ETHE1;TMLHE;BBOX1;EGLN3;IDO1;PIR	geneontology_Molecular_Function
GO:0033612	receptor serine/threonine kinase binding	http://amigo.geneontology.org/amigo/term/GO:0033612	17	6	1.18086	5.08106	0.000700699	0.041604	650;652;654;3624;8772;29108	BMP4;INHBA;BMP6;BMP2;PYCARD;FADD	geneontology_Molecular_Function
GO:0005164	tumor necrosis factor receptor binding	http://amigo.geneontology.org/amigo/term/GO:0005164	30	8	2.08386	3.83902	0.000772945	0.043194	970;1896;4050;7188;8743;8744;8772;10572	TRAF5;EDA;TNFSF9;SIVA1;FADD;CD70;LTB;TNFSF10	geneontology_Molecular_Function
GO:0070696	transmembrane receptor protein serine/threonine kinase binding	http://amigo.geneontology.org/amigo/term/GO:0070696	12	5	0.833546	5.99847	0.000836855	0.0441673	650;652;654;3624;29108	BMP4;INHBA;BMP6;BMP2;PYCARD	geneontology_Molecular_Function
