# Supplementary material for: Identification and Development of Subtypes With Poor Prognosis in Pan-Gynecological Cancer Based on Gene Expression in the Glycolysis-Cholesterol Synthesis Axis
Source: Front Oncol. 2021 Mar 24;11:636565. doi: 10.3389/fonc.2021.636565 (PMC8025671; doi:10.3389/fonc.2021.636565)
Supplement: Supplementary file 9 [file Table_9.XLSX]

## Sheet: S7
gene	p.value	HR	Low 95%CI	High 95%CI
RASD1	0.00546569	1.16702	1.04654	1.30137
BTG2	0.00929308	1.22125	1.0505	1.41975
DLL1	0.00127092	1.24857	1.09087	1.42907
SERPINE1	0.00880716	1.17303	1.041	1.32182
PJA2	0.0095949	1.39601	1.08455	1.79691
N4BP3	0.00769197	1.3071	1.07345	1.59162
ACE2	0.00578759	0.692961	0.534039	0.899174
FAH	0.00217782	0.695268	0.551072	0.877194
KRT19	0.00292774	1.20617	1.06605	1.3647
BNC1	0.00678667	1.16922	1.04409	1.30935
MUC20	0.0046029	1.17967	1.05226	1.3225
GJB6	0.00773411	1.12868	1.03249	1.23384
